# Supplementary material for: Synthetic and computational assessment of a chiral metal–organic framework catalyst for predictive asymmetric transformation
Source: Chem Sci. 2020 Aug 6;11(33):8800–8. doi: 10.1039/d0sc03364b (PMC8163446; doi:10.1039/d0sc03364b)
Supplement: SC-011-D0SC03364B-s002 [file SC-011-D0SC03364B-s002.cif]

data_MODEL-B-REVERSED
_audit_creation_date              2020-01-10
_audit_creation_method            'Materials Studio'
_symmetry_space_group_name_H-M    'P1'
_symmetry_Int_Tables_number       1
_symmetry_cell_setting            triclinic
loop_
_symmetry_equiv_pos_as_xyz
  x,y,z
_cell_length_a                    40.0000
_cell_length_b                    40.0000
_cell_length_c                    25.0000
_cell_angle_alpha                 90.0000
_cell_angle_beta                  90.0000
_cell_angle_gamma                 90.0000
loop_
_atom_site_label
_atom_site_type_symbol
_atom_site_fract_x
_atom_site_fract_y
_atom_site_fract_z
_atom_site_U_iso_or_equiv
_atom_site_adp_type
_atom_site_occupancy
Al1    Al    1.42208   0.63686   0.43328   0.00000  Uiso   1.00
Al2    Al    1.15975   0.67623   0.30410   0.00000  Uiso   1.00
Al3    Al    1.42488   0.63539   0.55931   0.00000  Uiso   1.00
Al4    Al    1.52457   0.88119   0.70247   0.00000  Uiso   1.00
Al5    Al    1.60239   0.87814   0.70056   0.00000  Uiso   1.00
Al6    Al    1.68804   0.63300   0.55553   0.00000  Uiso   1.00
Al7    Al    1.12233   0.60818   0.30971   0.00000  Uiso   1.00
Al8    Al    1.69024   0.63048   0.43121   0.00000  Uiso   1.00
Al9    Al    1.56229   0.82358   0.77117   0.00000  Uiso   1.00
Al10   Al    1.18778   0.61443   0.23352   0.00000  Uiso   1.00
Al11   Al    1.17619   0.67243   0.73330   0.00000  Uiso   1.00
Al12   Al    1.52268   0.87406   0.27418   0.00000  Uiso   1.00
Al13   Al    1.60069   0.87284   0.27689   0.00000  Uiso   1.00
Al14   Al    1.56141   0.81495   0.21115   0.00000  Uiso   1.00
Al15   Al    1.38947   0.69563   0.49973   0.00000  Uiso   1.00
Al16   Al    1.73283   0.68674   0.49387   0.00000  Uiso   1.00
Al17   Al    1.82095   0.40313   0.44433   0.00000  Uiso   1.00
Al18   Al    1.82342   0.40705   0.56815   0.00000  Uiso   1.00
Al19   Al    1.68836   0.17241   0.57556   0.00000  Uiso   1.00
Al20   Al    1.69569   0.17678   0.45245   0.00000  Uiso   1.00
Al21   Al    1.89392   0.40580   0.50256   0.00000  Uiso   1.00
Al22   Al    1.72661   0.11214   0.51339   0.00000  Uiso   1.00
Al23   Al    1.42897   0.17770   0.44359   0.00000  Uiso   1.00
Al24   Al    1.16716   0.12870   0.70077   0.00000  Uiso   1.00
Al25   Al    1.42809   0.17657   0.56798   0.00000  Uiso   1.00
Al26   Al    1.13237   0.19785   0.70883   0.00000  Uiso   1.00
Al27   Al    1.29285   0.40509   0.56789   0.00000  Uiso   1.00
Al28   Al    1.28950   0.40276   0.44296   0.00000  Uiso   1.00
Al29   Al    1.20045   0.18530   0.77572   0.00000  Uiso   1.00
Al30   Al    1.13328   0.60751   0.73365   0.00000  Uiso   1.00
Al31   Al    1.17674   0.12744   0.28214   0.00000  Uiso   1.00
Al32   Al    1.13549   0.19651   0.27718   0.00000  Uiso   1.00
Al33   Al    1.20580   0.19370   0.21895   0.00000  Uiso   1.00
Al34   Al    1.20382   0.60757   0.79721   0.00000  Uiso   1.00
Al35   Al    1.40245   0.11139   0.50268   0.00000  Uiso   1.00
Al36   Al    1.22222   0.40130   0.51019   0.00000  Uiso   1.00
O37    O     1.43302   0.61624   0.35945   0.00000  Uiso   1.00
O38    O     1.41289   0.59013   0.53437   0.00000  Uiso   1.00
O39    O     1.40165   0.59328   0.44615   0.00000  Uiso   1.00
O40    O     1.12805   0.61828   0.38361   0.00000  Uiso   1.00
O41    O     1.13024   0.62360   0.66164   0.00000  Uiso   1.00
O42    O     1.19545   0.57778   0.28244   0.00000  Uiso   1.00
O43    O     1.14571   0.56752   0.32173   0.00000  Uiso   1.00
O44    O     1.10469   0.59137   0.24318   0.00000  Uiso   1.00
O45    O     1.15261   0.59109   0.19465   0.00000  Uiso   1.00
O46    O     1.18373   0.69224   0.80232   0.00000  Uiso   1.00
O47    O     1.12997   0.68872   0.74161   0.00000  Uiso   1.00
O48    O     1.72819   0.63050   0.59634   0.00000  Uiso   1.00
O49    O     1.76003   0.66835   0.55153   0.00000  Uiso   1.00
O50    O     1.73257   0.63165   0.39365   0.00000  Uiso   1.00
O51    O     1.76452   0.66537   0.44586   0.00000  Uiso   1.00
O52    O     1.16158   0.72693   0.32709   0.00000  Uiso   1.00
O53    O     1.11323   0.69006   0.29387   0.00000  Uiso   1.00
O54    O     1.43933   0.61012   0.62786   0.00000  Uiso   1.00
O55    O     1.46670   0.62025   0.45035   0.00000  Uiso   1.00
O56    O     1.46952   0.62669   0.53997   0.00000  Uiso   1.00
O57    O     1.67531   0.66952   0.39608   0.00000  Uiso   1.00
O58    O     1.59050   0.79354   0.26143   0.00000  Uiso   1.00
O59    O     1.70920   0.70691   0.43597   0.00000  Uiso   1.00
O60    O     1.62336   0.83375   0.29703   0.00000  Uiso   1.00
O61    O     1.59202   0.87920   0.62637   0.00000  Uiso   1.00
O62    O     1.59016   0.88028   0.35005   0.00000  Uiso   1.00
O63    O     1.59060   0.79971   0.72152   0.00000  Uiso   1.00
O64    O     1.67541   0.67262   0.59159   0.00000  Uiso   1.00
O65    O     1.62637   0.83839   0.68889   0.00000  Uiso   1.00
O66    O     1.70460   0.71007   0.54325   0.00000  Uiso   1.00
O67    O     1.62408   0.88415   0.76851   0.00000  Uiso   1.00
O68    O     1.59968   0.84105   0.81285   0.00000  Uiso   1.00
O69    O     1.53187   0.83633   0.15931   0.00000  Uiso   1.00
O70    O     1.49934   0.87191   0.20738   0.00000  Uiso   1.00
O71    O     1.53254   0.92032   0.25517   0.00000  Uiso   1.00
O72    O     1.47984   0.90318   0.67862   0.00000  Uiso   1.00
O73    O     1.53548   0.92713   0.71941   0.00000  Uiso   1.00
O74    O     1.64700   0.90009   0.67473   0.00000  Uiso   1.00
O75    O     1.59141   0.92610   0.70490   0.00000  Uiso   1.00
O76    O     1.50083   0.88042   0.76921   0.00000  Uiso   1.00
O77    O     1.53308   0.84691   0.82140   0.00000  Uiso   1.00
O78    O     1.59859   0.83187   0.16775   0.00000  Uiso   1.00
O79    O     1.62397   0.87509   0.21027   0.00000  Uiso   1.00
O80    O     1.58903   0.92031   0.26220   0.00000  Uiso   1.00
O81    O     1.66681   0.61285   0.62683   0.00000  Uiso   1.00
O82    O     1.64357   0.62256   0.44689   0.00000  Uiso   1.00
O83    O     1.64163   0.62861   0.53646   0.00000  Uiso   1.00
O84    O     1.44420   0.67407   0.40136   0.00000  Uiso   1.00
O85    O     1.52482   0.79695   0.25257   0.00000  Uiso   1.00
O86    O     1.41036   0.71284   0.43728   0.00000  Uiso   1.00
O87    O     1.49903   0.83716   0.30066   0.00000  Uiso   1.00
O88    O     1.53646   0.88891   0.62941   0.00000  Uiso   1.00
O89    O     1.53402   0.88419   0.34695   0.00000  Uiso   1.00
O90    O     1.52486   0.80510   0.73288   0.00000  Uiso   1.00
O91    O     1.44158   0.67467   0.59595   0.00000  Uiso   1.00
O92    O     1.50150   0.84262   0.67693   0.00000  Uiso   1.00
O93    O     1.42450   0.71550   0.53977   0.00000  Uiso   1.00
O94    O     1.08357   0.57820   0.33840   0.00000  Uiso   1.00
O95    O     1.08639   0.64063   0.30502   0.00000  Uiso   1.00
O96    O     1.67678   0.60949   0.35839   0.00000  Uiso   1.00
O97    O     1.69478   0.58686   0.53942   0.00000  Uiso   1.00
O98    O     1.70117   0.58543   0.44976   0.00000  Uiso   1.00
O99    O     1.38477   0.63538   0.59842   0.00000  Uiso   1.00
O100   O     1.36619   0.68367   0.56321   0.00000  Uiso   1.00
O101   O     1.22204   0.67269   0.71903   0.00000  Uiso   1.00
O102   O     1.15046   0.66989   0.37837   0.00000  Uiso   1.00
O103   O     1.16787   0.66564   0.65883   0.00000  Uiso   1.00
O104   O     1.22370   0.63727   0.26937   0.00000  Uiso   1.00
O105   O     1.38083   0.64632   0.39729   0.00000  Uiso   1.00
O106   O     1.20511   0.67832   0.32369   0.00000  Uiso   1.00
O107   O     1.35384   0.67777   0.45872   0.00000  Uiso   1.00
O108   O     1.16894   0.69647   0.23618   0.00000  Uiso   1.00
O109   O     1.18018   0.65144   0.18374   0.00000  Uiso   1.00
O110   O     1.09965   0.64145   0.75346   0.00000  Uiso   1.00
O111   O     1.56299   0.86198   0.72506   0.00000  Uiso   1.00
O112   O     1.15571   0.63342   0.28235   0.00000  Uiso   1.00
O113   O     1.18052   0.72260   0.71014   0.00000  Uiso   1.00
O114   O     1.47798   0.89870   0.29652   0.00000  Uiso   1.00
O115   O     1.64486   0.89617   0.30041   0.00000  Uiso   1.00
O116   O     1.56159   0.85518   0.25396   0.00000  Uiso   1.00
O117   O     1.16993   0.62990   0.75517   0.00000  Uiso   1.00
O118   O     1.41257   0.65471   0.49744   0.00000  Uiso   1.00
O119   O     1.70383   0.64932   0.49348   0.00000  Uiso   1.00
O120   O     1.49267   0.57164   0.67457   0.00000  Uiso   1.00
O121   O     1.43648   0.48076   0.61110   0.00000  Uiso   1.00
O122   O     1.79357   0.40017   0.37326   0.00000  Uiso   1.00
O123   O     1.79122   0.44033   0.55052   0.00000  Uiso   1.00
O124   O     1.78905   0.43693   0.46045   0.00000  Uiso   1.00
O125   O     1.66468   0.13531   0.60297   0.00000  Uiso   1.00
O126   O     1.69394   0.09345   0.56311   0.00000  Uiso   1.00
O127   O     1.68438   0.14055   0.40479   0.00000  Uiso   1.00
O128   O     1.69756   0.09555   0.45582   0.00000  Uiso   1.00
O129   O     1.79915   0.40939   0.64276   0.00000  Uiso   1.00
O130   O     1.79072   0.36864   0.46560   0.00000  Uiso   1.00
O131   O     1.79236   0.37181   0.55579   0.00000  Uiso   1.00
O132   O     1.73967   0.17783   0.42506   0.00000  Uiso   1.00
O133   O     1.75947   0.13024   0.46338   0.00000  Uiso   1.00
O134   O     1.72558   0.16301   0.62230   0.00000  Uiso   1.00
O135   O     1.75616   0.12753   0.57106   0.00000  Uiso   1.00
O136   O     1.67258   0.19502   0.64705   0.00000  Uiso   1.00
O137   O     1.70189   0.22114   0.47766   0.00000  Uiso   1.00
O138   O     1.70962   0.21596   0.56643   0.00000  Uiso   1.00
O139   O     1.84509   0.36863   0.40722   0.00000  Uiso   1.00
O140   O     1.89385   0.36782   0.45348   0.00000  Uiso   1.00
O141   O     1.84820   0.37428   0.60857   0.00000  Uiso   1.00
O142   O     1.89608   0.37264   0.56010   0.00000  Uiso   1.00
O143   O     1.68446   0.20289   0.38149   0.00000  Uiso   1.00
O144   O     1.64714   0.19033   0.55109   0.00000  Uiso   1.00
O145   O     1.64811   0.18127   0.46224   0.00000  Uiso   1.00
O146   O     1.84788   0.44250   0.60261   0.00000  Uiso   1.00
O147   O     1.89488   0.44383   0.55193   0.00000  Uiso   1.00
O148   O     1.84315   0.43688   0.40256   0.00000  Uiso   1.00
O149   O     1.89313   0.43896   0.44521   0.00000  Uiso   1.00
O150   O     1.84579   0.40524   0.50513   0.00000  Uiso   1.00
O151   O     1.70354   0.15411   0.51392   0.00000  Uiso   1.00
O152   O     1.26567   0.43636   0.60637   0.00000  Uiso   1.00
O153   O     1.19913   0.56761   0.75616   0.00000  Uiso   1.00
O154   O     1.22082   0.44121   0.55184   0.00000  Uiso   1.00
O155   O     1.15254   0.56873   0.70565   0.00000  Uiso   1.00
O156   O     1.26566   0.43896   0.40839   0.00000  Uiso   1.00
O157   O     1.21658   0.42854   0.44857   0.00000  Uiso   1.00
O158   O     1.20894   0.64760   0.84140   0.00000  Uiso   1.00
O159   O     1.44042   0.20158   0.37140   0.00000  Uiso   1.00
O160   O     1.47323   0.19059   0.55248   0.00000  Uiso   1.00
O161   O     1.47374   0.18980   0.46187   0.00000  Uiso   1.00
O162   O     1.16745   0.07929   0.67337   0.00000  Uiso   1.00
O163   O     1.12144   0.11535   0.72228   0.00000  Uiso   1.00
O164   O     1.43675   0.19918   0.64212   0.00000  Uiso   1.00
O165   O     1.41336   0.22128   0.46187   0.00000  Uiso   1.00
O166   O     1.41098   0.21993   0.55197   0.00000  Uiso   1.00
O167   O     1.26299   0.36937   0.40840   0.00000  Uiso   1.00
O168   O     1.20168   0.23586   0.25742   0.00000  Uiso   1.00
O169   O     1.22109   0.36208   0.46767   0.00000  Uiso   1.00
O170   O     1.15593   0.23391   0.31012   0.00000  Uiso   1.00
O171   O     1.13460   0.19081   0.63348   0.00000  Uiso   1.00
O172   O     1.12814   0.18101   0.34989   0.00000  Uiso   1.00
O173   O     1.20717   0.22364   0.73009   0.00000  Uiso   1.00
O174   O     1.27409   0.36728   0.60472   0.00000  Uiso   1.00
O175   O     1.15601   0.23789   0.69905   0.00000  Uiso   1.00
O176   O     1.22220   0.37466   0.57246   0.00000  Uiso   1.00
O177   O     1.11789   0.21252   0.77837   0.00000  Uiso   1.00
O178   O     1.16776   0.20801   0.82123   0.00000  Uiso   1.00
O179   O     1.21436   0.15541   0.17509   0.00000  Uiso   1.00
O180   O     1.18487   0.11191   0.20961   0.00000  Uiso   1.00
O181   O     1.12825   0.11744   0.26657   0.00000  Uiso   1.00
O182   O     1.09151   0.22781   0.68694   0.00000  Uiso   1.00
O183   O     1.09536   0.16542   0.71308   0.00000  Uiso   1.00
O184   O     1.18238   0.10472   0.76275   0.00000  Uiso   1.00
O185   O     1.19392   0.14624   0.82188   0.00000  Uiso   1.00
O186   O     1.17452   0.20889   0.16442   0.00000  Uiso   1.00
O187   O     1.12764   0.22031   0.21238   0.00000  Uiso   1.00
O188   O     1.10082   0.16626   0.25271   0.00000  Uiso   1.00
O189   O     1.31907   0.40679   0.64066   0.00000  Uiso   1.00
O190   O     1.32126   0.36821   0.45883   0.00000  Uiso   1.00
O191   O     1.32805   0.37524   0.54767   0.00000  Uiso   1.00
O192   O     1.38779   0.17236   0.40871   0.00000  Uiso   1.00
O193   O     1.23967   0.18316   0.26977   0.00000  Uiso   1.00
O194   O     1.37353   0.12294   0.44494   0.00000  Uiso   1.00
O195   O     1.22329   0.13221   0.29909   0.00000  Uiso   1.00
O196   O     1.14977   0.13664   0.63142   0.00000  Uiso   1.00
O197   O     1.16718   0.14043   0.35665   0.00000  Uiso   1.00
O198   O     1.23342   0.16227   0.73436   0.00000  Uiso   1.00
O199   O     1.38621   0.16777   0.60199   0.00000  Uiso   1.00
O200   O     1.21019   0.13012   0.67045   0.00000  Uiso   1.00
O201   O     1.36832   0.12445   0.55166   0.00000  Uiso   1.00
O202   O     1.44872   0.14052   0.60766   0.00000  Uiso   1.00
O203   O     1.43187   0.09542   0.55965   0.00000  Uiso   1.00
O204   O     1.44903   0.14154   0.40280   0.00000  Uiso   1.00
O205   O     1.43773   0.09614   0.45418   0.00000  Uiso   1.00
O206   O     1.31232   0.40224   0.36936   0.00000  Uiso   1.00
O207   O     1.32167   0.44211   0.55038   0.00000  Uiso   1.00
O208   O     1.32197   0.43754   0.45981   0.00000  Uiso   1.00
O209   O     1.23776   0.62117   0.74629   0.00000  Uiso   1.00
O210   O     1.16962   0.59346   0.84868   0.00000  Uiso   1.00
O211   O     1.12230   0.58595   0.79985   0.00000  Uiso   1.00
O212   O     1.16535   0.17005   0.72926   0.00000  Uiso   1.00
O213   O     1.08875   0.58258   0.71292   0.00000  Uiso   1.00
O214   O     1.17946   0.08467   0.30701   0.00000  Uiso   1.00
O215   O     1.09096   0.22273   0.30046   0.00000  Uiso   1.00
O216   O     1.17186   0.17245   0.25938   0.00000  Uiso   1.00
O217   O     1.42081   0.15537   0.50522   0.00000  Uiso   1.00
O218   O     1.26919   0.40336   0.50708   0.00000  Uiso   1.00
C219   C     1.40015   0.57845   0.49090   0.00000  Uiso   1.00
C220   C     1.12676   0.62072   0.49437   0.00000  Uiso   1.00
C221   C     1.12789   0.61999   0.54965   0.00000  Uiso   1.00
C222   C     1.17675   0.56073   0.31260   0.00000  Uiso   1.00
C223   C     1.12200   0.58571   0.20111   0.00000  Uiso   1.00
C224   C     1.19861   0.67717   0.84077   0.00000  Uiso   1.00
C225   C     1.75506   0.64688   0.58731   0.00000  Uiso   1.00
C226   C     1.75998   0.64569   0.40740   0.00000  Uiso   1.00
C227   C     1.53770   0.61277   0.44837   0.00000  Uiso   1.00
C228   C     1.48329   0.62397   0.49365   0.00000  Uiso   1.00
C229   C     1.52015   0.62518   0.49302   0.00000  Uiso   1.00
C230   C     1.53850   0.63921   0.53690   0.00000  Uiso   1.00
C231   C     1.67854   0.76128   0.38133   0.00000  Uiso   1.00
C232   C     1.68517   0.69989   0.40424   0.00000  Uiso   1.00
C233   C     1.66831   0.72708   0.37598   0.00000  Uiso   1.00
C234   C     1.65996   0.78562   0.35273   0.00000  Uiso   1.00
C235   C     1.61432   0.80320   0.29087   0.00000  Uiso   1.00
C236   C     1.63322   0.77690   0.32039   0.00000  Uiso   1.00
C237   C     1.64085   0.71917   0.34275   0.00000  Uiso   1.00
C238   C     1.62336   0.74320   0.31488   0.00000  Uiso   1.00
C239   C     1.59251   0.87896   0.51519   0.00000  Uiso   1.00
C240   C     1.59098   0.87885   0.45998   0.00000  Uiso   1.00
C241   C     1.62413   0.74764   0.67221   0.00000  Uiso   1.00
C242   C     1.61568   0.80822   0.69394   0.00000  Uiso   1.00
C243   C     1.63400   0.78123   0.66503   0.00000  Uiso   1.00
C244   C     1.64087   0.72317   0.64401   0.00000  Uiso   1.00
C245   C     1.68336   0.70310   0.57954   0.00000  Uiso   1.00
C246   C     1.66739   0.73053   0.60858   0.00000  Uiso   1.00
C247   C     1.66008   0.78934   0.63095   0.00000  Uiso   1.00
C248   C     1.67778   0.76458   0.60182   0.00000  Uiso   1.00
C249   C     1.61965   0.86509   0.80902   0.00000  Uiso   1.00
C250   C     1.50819   0.85660   0.16465   0.00000  Uiso   1.00
C251   C     1.50954   0.86704   0.81363   0.00000  Uiso   1.00
C252   C     1.61935   0.85522   0.17075   0.00000  Uiso   1.00
C253   C     1.57233   0.61271   0.44586   0.00000  Uiso   1.00
C254   C     1.62765   0.62548   0.49057   0.00000  Uiso   1.00
C255   C     1.59040   0.62547   0.48971   0.00000  Uiso   1.00
C256   C     1.57373   0.63861   0.53363   0.00000  Uiso   1.00
C257   C     1.47679   0.72262   0.33996   0.00000  Uiso   1.00
C258   C     1.43469   0.70476   0.40688   0.00000  Uiso   1.00
C259   C     1.45174   0.73131   0.37726   0.00000  Uiso   1.00
C260   C     1.49382   0.74622   0.31026   0.00000  Uiso   1.00
C261   C     1.50469   0.80640   0.28832   0.00000  Uiso   1.00
C262   C     1.48618   0.78025   0.31864   0.00000  Uiso   1.00
C263   C     1.44361   0.76590   0.38525   0.00000  Uiso   1.00
C264   C     1.46196   0.78968   0.35525   0.00000  Uiso   1.00
C265   C     1.53253   0.88835   0.51811   0.00000  Uiso   1.00
C266   C     1.53041   0.88800   0.46158   0.00000  Uiso   1.00
C267   C     1.49323   0.75235   0.68387   0.00000  Uiso   1.00
C268   C     1.50641   0.81260   0.69377   0.00000  Uiso   1.00
C269   C     1.48933   0.78484   0.66498   0.00000  Uiso   1.00
C270   C     1.47810   0.72507   0.65765   0.00000  Uiso   1.00
C271   C     1.44061   0.70568   0.58045   0.00000  Uiso   1.00
C272   C     1.45868   0.73158   0.61107   0.00000  Uiso   1.00
C273   C     1.47024   0.79127   0.61891   0.00000  Uiso   1.00
C274   C     1.45525   0.76479   0.59280   0.00000  Uiso   1.00
C275   C     1.70460   0.57246   0.49610   0.00000  Uiso   1.00
C276   C     1.32683   0.62914   0.66043   0.00000  Uiso   1.00
C277   C     1.36244   0.65882   0.59453   0.00000  Uiso   1.00
C278   C     1.33214   0.65712   0.62692   0.00000  Uiso   1.00
C279   C     1.29847   0.62560   0.69136   0.00000  Uiso   1.00
C280   C     1.24255   0.64784   0.72049   0.00000  Uiso   1.00
C281   C     1.27399   0.65099   0.68902   0.00000  Uiso   1.00
C282   C     1.30735   0.68304   0.62484   0.00000  Uiso   1.00
C283   C     1.27844   0.67876   0.65680   0.00000  Uiso   1.00
C284   C     1.16233   0.67054   0.49160   0.00000  Uiso   1.00
C285   C     1.16371   0.66898   0.54812   0.00000  Uiso   1.00
C286   C     1.28516   0.63619   0.31865   0.00000  Uiso   1.00
C287   C     1.22783   0.65827   0.30643   0.00000  Uiso   1.00
C288   C     1.26116   0.65978   0.33273   0.00000  Uiso   1.00
C289   C     1.31657   0.63546   0.34415   0.00000  Uiso   1.00
C290   C     1.35435   0.66128   0.41539   0.00000  Uiso   1.00
C291   C     1.32303   0.65965   0.38463   0.00000  Uiso   1.00
C292   C     1.26769   0.68386   0.37235   0.00000  Uiso   1.00
C293   C     1.29833   0.68344   0.39776   0.00000  Uiso   1.00
C294   C     1.17493   0.68195   0.19147   0.00000  Uiso   1.00
C295   C     1.56400   0.94056   0.71605   0.00000  Uiso   1.00
C296   C     1.08733   0.67173   0.29662   0.00000  Uiso   1.00
C297   C     1.14047   0.64438   0.40543   0.00000  Uiso   1.00
C298   C     1.14329   0.64553   0.46423   0.00000  Uiso   1.00
C299   C     1.14847   0.64457   0.63636   0.00000  Uiso   1.00
C300   C     1.14670   0.64454   0.57672   0.00000  Uiso   1.00
C301   C     1.10338   0.67288   0.75240   0.00000  Uiso   1.00
C302   C     1.56371   0.88398   0.60409   0.00000  Uiso   1.00
C303   C     1.56277   0.88390   0.54443   0.00000  Uiso   1.00
C304   C     1.56164   0.88252   0.37313   0.00000  Uiso   1.00
C305   C     1.56068   0.88333   0.43197   0.00000  Uiso   1.00
C306   C     1.56117   0.93397   0.25292   0.00000  Uiso   1.00
C307   C     1.55408   0.43518   0.67571   0.00000  Uiso   1.00
C308   C     1.52001   0.43218   0.66227   0.00000  Uiso   1.00
C309   C     1.50960   0.43932   0.60870   0.00000  Uiso   1.00
C310   C     1.53329   0.44672   0.56805   0.00000  Uiso   1.00
C311   C     1.56787   0.44961   0.58212   0.00000  Uiso   1.00
C312   C     1.57819   0.44424   0.63584   0.00000  Uiso   1.00
C313   C     1.52592   0.53038   0.72277   0.00000  Uiso   1.00
C314   C     1.50105   0.54219   0.68160   0.00000  Uiso   1.00
C315   C     1.53975   0.55517   0.76366   0.00000  Uiso   1.00
C316   C     1.57651   0.54351   0.77246   0.00000  Uiso   1.00
C317   C     1.58146   0.51365   0.73416   0.00000  Uiso   1.00
C318   C     1.47529   0.52588   0.59618   0.00000  Uiso   1.00
C319   C     1.44107   0.50925   0.59289   0.00000  Uiso   1.00
C320   C     1.78122   0.45050   0.50484   0.00000  Uiso   1.00
C321   C     1.67100   0.10472   0.59232   0.00000  Uiso   1.00
C322   C     1.68497   0.10919   0.41554   0.00000  Uiso   1.00
C323   C     1.76147   0.30977   0.56451   0.00000  Uiso   1.00
C324   C     1.78355   0.35783   0.51215   0.00000  Uiso   1.00
C325   C     1.76387   0.32622   0.51570   0.00000  Uiso   1.00
C326   C     1.74903   0.31253   0.46959   0.00000  Uiso   1.00
C327   C     1.76216   0.15596   0.43486   0.00000  Uiso   1.00
C328   C     1.75167   0.14561   0.61124   0.00000  Uiso   1.00
C329   C     1.74477   0.27886   0.56937   0.00000  Uiso   1.00
C330   C     1.71273   0.23227   0.52222   0.00000  Uiso   1.00
C331   C     1.72970   0.26501   0.52262   0.00000  Uiso   1.00
C332   C     1.73224   0.28244   0.47375   0.00000  Uiso   1.00
C333   C     1.87400   0.35692   0.41887   0.00000  Uiso   1.00
C334   C     1.87738   0.36309   0.59719   0.00000  Uiso   1.00
C335   C     1.63220   0.18703   0.50617   0.00000  Uiso   1.00
C336   C     1.87611   0.45463   0.58807   0.00000  Uiso   1.00
C337   C     1.87252   0.44853   0.41072   0.00000  Uiso   1.00
C338   C     1.39156   0.52113   0.53355   0.00000  Uiso   1.00
C339   C     1.38298   0.54529   0.49405   0.00000  Uiso   1.00
C340   C     1.35782   0.53744   0.45717   0.00000  Uiso   1.00
C341   C     1.24186   0.49166   0.66824   0.00000  Uiso   1.00
C342   C     1.23775   0.44988   0.59231   0.00000  Uiso   1.00
C343   C     1.22382   0.47733   0.62562   0.00000  Uiso   1.00
C344   C     1.22713   0.51706   0.69743   0.00000  Uiso   1.00
C345   C     1.18164   0.55657   0.71787   0.00000  Uiso   1.00
C346   C     1.19472   0.52884   0.68554   0.00000  Uiso   1.00
C347   C     1.19180   0.48830   0.61333   0.00000  Uiso   1.00
C348   C     1.17630   0.51416   0.64258   0.00000  Uiso   1.00
C349   C     1.17245   0.51277   0.37543   0.00000  Uiso   1.00
C350   C     1.19142   0.53086   0.33925   0.00000  Uiso   1.00
C351   C     1.18503   0.48412   0.40200   0.00000  Uiso   1.00
C352   C     1.23462   0.44594   0.41715   0.00000  Uiso   1.00
C353   C     1.21892   0.47466   0.39063   0.00000  Uiso   1.00
C354   C     1.22460   0.52125   0.32766   0.00000  Uiso   1.00
C355   C     1.23759   0.49365   0.35361   0.00000  Uiso   1.00
C356   C     1.74972   0.49586   0.55048   0.00000  Uiso   1.00
C357   C     1.75928   0.48059   0.50301   0.00000  Uiso   1.00
C358   C     1.74929   0.49405   0.45345   0.00000  Uiso   1.00
C359   C     1.54367   0.19653   0.55474   0.00000  Uiso   1.00
C360   C     1.48803   0.19104   0.50733   0.00000  Uiso   1.00
C361   C     1.52540   0.19221   0.50711   0.00000  Uiso   1.00
C362   C     1.54190   0.18705   0.45894   0.00000  Uiso   1.00
C363   C     1.37480   0.27949   0.45817   0.00000  Uiso   1.00
C364   C     1.40516   0.23372   0.50686   0.00000  Uiso   1.00
C365   C     1.38740   0.26653   0.50648   0.00000  Uiso   1.00
C366   C     1.38278   0.28388   0.55408   0.00000  Uiso   1.00
C367   C     1.24166   0.31263   0.35097   0.00000  Uiso   1.00
C368   C     1.23625   0.35412   0.42451   0.00000  Uiso   1.00
C369   C     1.22230   0.32686   0.39242   0.00000  Uiso   1.00
C370   C     1.22998   0.28693   0.31911   0.00000  Uiso   1.00
C371   C     1.18419   0.24616   0.29611   0.00000  Uiso   1.00
C372   C     1.19743   0.27467   0.32847   0.00000  Uiso   1.00
C373   C     1.18914   0.31453   0.40166   0.00000  Uiso   1.00
C374   C     1.17771   0.28827   0.36845   0.00000  Uiso   1.00
C375   C     1.15262   0.13550   0.52148   0.00000  Uiso   1.00
C376   C     1.15443   0.13403   0.46640   0.00000  Uiso   1.00
C377   C     1.23624   0.27888   0.68368   0.00000  Uiso   1.00
C378   C     1.18765   0.24269   0.70463   0.00000  Uiso   1.00
C379   C     1.20215   0.27292   0.67879   0.00000  Uiso   1.00
C380   C     1.25144   0.30662   0.65875   0.00000  Uiso   1.00
C381   C     1.24294   0.35840   0.60052   0.00000  Uiso   1.00
C382   C     1.23061   0.32879   0.62906   0.00000  Uiso   1.00
C383   C     1.18166   0.29471   0.64914   0.00000  Uiso   1.00
C384   C     1.19603   0.32217   0.62490   0.00000  Uiso   1.00
C385   C     1.13733   0.21528   0.81892   0.00000  Uiso   1.00
C386   C     1.20208   0.12625   0.17388   0.00000  Uiso   1.00
C387   C     1.18949   0.11627   0.80931   0.00000  Uiso   1.00
C388   C     1.14532   0.22001   0.16989   0.00000  Uiso   1.00
C389   C     1.35749   0.30943   0.45908   0.00000  Uiso   1.00
C390   C     1.33282   0.35885   0.50396   0.00000  Uiso   1.00
C391   C     1.35248   0.32760   0.50669   0.00000  Uiso   1.00
C392   C     1.36563   0.31469   0.55564   0.00000  Uiso   1.00
C393   C     1.32833   0.17702   0.35370   0.00000  Uiso   1.00
C394   C     1.36688   0.14798   0.41506   0.00000  Uiso   1.00
C395   C     1.33508   0.14908   0.38662   0.00000  Uiso   1.00
C396   C     1.29919   0.17989   0.32467   0.00000  Uiso   1.00
C397   C     1.24362   0.15652   0.29675   0.00000  Uiso   1.00
C398   C     1.27537   0.15397   0.32820   0.00000  Uiso   1.00
C399   C     1.31074   0.12289   0.39065   0.00000  Uiso   1.00
C400   C     1.28099   0.12635   0.36033   0.00000  Uiso   1.00
C401   C     1.13342   0.19365   0.51853   0.00000  Uiso   1.00
C402   C     1.13457   0.19133   0.46206   0.00000  Uiso   1.00
C403   C     1.27281   0.12735   0.61409   0.00000  Uiso   1.00
C404   C     1.23527   0.14626   0.69075   0.00000  Uiso   1.00
C405   C     1.26745   0.14584   0.66222   0.00000  Uiso   1.00
C406   C     1.30506   0.12833   0.59116   0.00000  Uiso   1.00
C407   C     1.36381   0.14647   0.58721   0.00000  Uiso   1.00
C408   C     1.33052   0.14738   0.61355   0.00000  Uiso   1.00
C409   C     1.29371   0.16500   0.68405   0.00000  Uiso   1.00
C410   C     1.32487   0.16634   0.66019   0.00000  Uiso   1.00
C411   C     1.57819   0.19531   0.55261   0.00000  Uiso   1.00
C412   C     1.59557   0.18965   0.50429   0.00000  Uiso   1.00
C413   C     1.57701   0.18524   0.45604   0.00000  Uiso   1.00
C414   C     1.44752   0.10925   0.59699   0.00000  Uiso   1.00
C415   C     1.45147   0.11065   0.41557   0.00000  Uiso   1.00
C416   C     1.73035   0.52538   0.55096   0.00000  Uiso   1.00
C417   C     1.72134   0.53970   0.50058   0.00000  Uiso   1.00
C418   C     1.73084   0.52327   0.45306   0.00000  Uiso   1.00
C419   C     1.37408   0.49095   0.53692   0.00000  Uiso   1.00
C420   C     1.32949   0.45195   0.50344   0.00000  Uiso   1.00
C421   C     1.34897   0.48390   0.49965   0.00000  Uiso   1.00
C422   C     1.34116   0.50693   0.45927   0.00000  Uiso   1.00
C423   C     1.13990   0.58442   0.84275   0.00000  Uiso   1.00
C424   C     1.09603   0.13420   0.72213   0.00000  Uiso   1.00
C425   C     1.14224   0.16403   0.60749   0.00000  Uiso   1.00
C426   C     1.14232   0.16466   0.54887   0.00000  Uiso   1.00
C427   C     1.14701   0.16105   0.37671   0.00000  Uiso   1.00
C428   C     1.14491   0.16236   0.43648   0.00000  Uiso   1.00
C429   C     1.10341   0.13442   0.25262   0.00000  Uiso   1.00
H430   H     1.14698   0.52089   0.38414   0.00000  Uiso   1.00
H431   H     1.11266   0.60194   0.47225   0.00000  Uiso   1.00
H432   H     1.11479   0.60086   0.57248   0.00000  Uiso   1.00
H433   H     1.46019   0.88695   0.27750   0.00000  Uiso   1.00
H434   H     1.63962   0.91536   0.32294   0.00000  Uiso   1.00
H435   H     1.66275   0.89597   0.70388   0.00000  Uiso   1.00
H436   H     1.64212   0.92405   0.67606   0.00000  Uiso   1.00
H437   H     1.58569   0.60272   0.41143   0.00000  Uiso   1.00
H438   H     1.58833   0.64922   0.56637   0.00000  Uiso   1.00
H439   H     1.66839   0.63256   0.64994   0.00000  Uiso   1.00
H440   H     1.64362   0.61267   0.61402   0.00000  Uiso   1.00
H441   H     1.19765   0.73192   0.73362   0.00000  Uiso   1.00
H442   H     1.66683   0.81195   0.35609   0.00000  Uiso   1.00
H443   H     1.63356   0.69297   0.34002   0.00000  Uiso   1.00
H444   H     1.60239   0.73703   0.28893   0.00000  Uiso   1.00
H445   H     1.60377   0.74195   0.69969   0.00000  Uiso   1.00
H446   H     1.63370   0.69700   0.64821   0.00000  Uiso   1.00
H447   H     1.66698   0.81558   0.62622   0.00000  Uiso   1.00
H448   H     1.61596   0.87520   0.53644   0.00000  Uiso   1.00
H449   H     1.61350   0.87488   0.43626   0.00000  Uiso   1.00
H450   H     1.66410   0.62764   0.34168   0.00000  Uiso   1.00
H451   H     1.69830   0.60890   0.33972   0.00000  Uiso   1.00
H452   H     1.09568   0.55724   0.34436   0.00000  Uiso   1.00
H453   H     1.06962   0.57441   0.30686   0.00000  Uiso   1.00
H454   H     1.45360   0.62758   0.34869   0.00000  Uiso   1.00
H455   H     1.41551   0.62521   0.33609   0.00000  Uiso   1.00
H456   H     1.15930   0.73228   0.72195   0.00000  Uiso   1.00
H457   H     1.17493   0.73732   0.29885   0.00000  Uiso   1.00
H458   H     1.13862   0.73446   0.32096   0.00000  Uiso   1.00
H459   H     1.48243   0.69613   0.33516   0.00000  Uiso   1.00
H460   H     1.51283   0.73944   0.28100   0.00000  Uiso   1.00
H461   H     1.45693   0.81625   0.36117   0.00000  Uiso   1.00
H462   H     1.50842   0.74834   0.71965   0.00000  Uiso   1.00
H463   H     1.46764   0.81678   0.60428   0.00000  Uiso   1.00
H464   H     1.43996   0.76886   0.55731   0.00000  Uiso   1.00
H465   H     1.50990   0.89205   0.54176   0.00000  Uiso   1.00
H466   H     1.42131   0.60865   0.65387   0.00000  Uiso   1.00
H467   H     1.45964   0.59908   0.64137   0.00000  Uiso   1.00
H468   H     1.52290   0.60271   0.41545   0.00000  Uiso   1.00
H469   H     1.65423   0.90484   0.26706   0.00000  Uiso   1.00
H470   H     1.48001   0.92058   0.27935   0.00000  Uiso   1.00
H471   H     1.34605   0.60981   0.66069   0.00000  Uiso   1.00
H472   H     1.25885   0.69774   0.65568   0.00000  Uiso   1.00
H473   H     1.27906   0.61794   0.28762   0.00000  Uiso   1.00
H474   H     1.24860   0.70219   0.38253   0.00000  Uiso   1.00
H475   H     1.30441   0.70158   0.42884   0.00000  Uiso   1.00
H476   H     1.17824   0.68757   0.57005   0.00000  Uiso   1.00
H477   H     1.46701   0.88405   0.66546   0.00000  Uiso   1.00
H478   H     1.46911   0.91003   0.71201   0.00000  Uiso   1.00
H479   H     1.71106   0.79595   0.41157   0.00000  Uiso   1.00
H480   H     1.71929   0.75494   0.43236   0.00000  Uiso   1.00
H481   H     1.71740   0.75749   0.54871   0.00000  Uiso   1.00
H482   H     1.71029   0.79860   0.56995   0.00000  Uiso   1.00
H483   H     1.40468   0.76146   0.44053   0.00000  Uiso   1.00
H484   H     1.41532   0.80205   0.42111   0.00000  Uiso   1.00
H485   H     1.49059   0.69151   0.71576   0.00000  Uiso   1.00
H486   H     1.46693   0.67554   0.66355   0.00000  Uiso   1.00
H487   H     1.47955   0.89582   0.46068   0.00000  Uiso   1.00
H488   H     1.49838   0.89085   0.39732   0.00000  Uiso   1.00
H489   H     1.49899   0.65525   0.58329   0.00000  Uiso   1.00
H490   H     1.53810   0.66810   0.60495   0.00000  Uiso   1.00
H491   H     1.32939   0.71592   0.56998   0.00000  Uiso   1.00
H492   H     1.29089   0.72805   0.59671   0.00000  Uiso   1.00
H493   H     1.33091   0.59170   0.30827   0.00000  Uiso   1.00
H494   H     1.35925   0.60781   0.35416   0.00000  Uiso   1.00
H495   H     1.19522   0.70988   0.48665   0.00000  Uiso   1.00
H496   H     1.17877   0.69615   0.42522   0.00000  Uiso   1.00
H497   H     1.20283   0.69227   0.87727   0.00000  Uiso   1.00
H498   H     1.08105   0.68815   0.76174   0.00000  Uiso   1.00
H499   H     1.49301   0.86204   0.12867   0.00000  Uiso   1.00
H500   H     1.63574   0.85936   0.13569   0.00000  Uiso   1.00
H501   H     1.56159   0.96075   0.24172   0.00000  Uiso   1.00
H502   H     1.10823   0.57474   0.16695   0.00000  Uiso   1.00
H503   H     1.17550   0.69851   0.15601   0.00000  Uiso   1.00
H504   H     1.06302   0.68449   0.29114   0.00000  Uiso   1.00
H505   H     1.77622   0.64135   0.61443   0.00000  Uiso   1.00
H506   H     1.78199   0.63973   0.38233   0.00000  Uiso   1.00
H507   H     1.63544   0.87056   0.84431   0.00000  Uiso   1.00
H508   H     1.49433   0.87416   0.84882   0.00000  Uiso   1.00
H509   H     1.56526   0.96780   0.72350   0.00000  Uiso   1.00
H510   H     1.42575   0.55363   0.56150   0.00000  Uiso   1.00
H511   H     1.50151   0.42607   0.69278   0.00000  Uiso   1.00
H512   H     1.48295   0.43989   0.59926   0.00000  Uiso   1.00
H513   H     1.58621   0.45697   0.55211   0.00000  Uiso   1.00
H514   H     1.60441   0.44740   0.64660   0.00000  Uiso   1.00
H515   H     1.56210   0.43145   0.71701   0.00000  Uiso   1.00
H516   H     1.52499   0.45167   0.52733   0.00000  Uiso   1.00
H517   H     1.56381   0.53857   0.66895   0.00000  Uiso   1.00
H518   H     1.51620   0.50768   0.74273   0.00000  Uiso   1.00
H519   H     1.53860   0.58062   0.74722   0.00000  Uiso   1.00
H520   H     1.52508   0.55500   0.80072   0.00000  Uiso   1.00
H521   H     1.59405   0.56374   0.76272   0.00000  Uiso   1.00
H522   H     1.58135   0.53622   0.81406   0.00000  Uiso   1.00
H523   H     1.60640   0.51211   0.71605   0.00000  Uiso   1.00
H524   H     1.57597   0.48970   0.75385   0.00000  Uiso   1.00
H525   H     1.47989   0.49653   0.66243   0.00000  Uiso   1.00
H526   H     1.47385   0.55324   0.59486   0.00000  Uiso   1.00
H527   H     1.48965   0.51764   0.56104   0.00000  Uiso   1.00
H528   H     1.54991   0.51332   0.59253   0.00000  Uiso   1.00
H529   H     1.69073   0.18939   0.67171   0.00000  Uiso   1.00
H530   H     1.67326   0.21923   0.64231   0.00000  Uiso   1.00
H531   H     1.72086   0.27092   0.43868   0.00000  Uiso   1.00
H532   H     1.68125   0.18488   0.35551   0.00000  Uiso   1.00
H533   H     1.66264   0.21349   0.38603   0.00000  Uiso   1.00
H534   H     1.80371   0.38060   0.35622   0.00000  Uiso   1.00
H535   H     1.80177   0.41954   0.35327   0.00000  Uiso   1.00
H536   H     1.80953   0.42959   0.65744   0.00000  Uiso   1.00
H537   H     1.81000   0.39073   0.66125   0.00000  Uiso   1.00
H538   H     1.77336   0.32089   0.59956   0.00000  Uiso   1.00
H539   H     1.75125   0.32559   0.43155   0.00000  Uiso   1.00
H540   H     1.76034   0.27105   0.64621   0.00000  Uiso   1.00
H541   H     1.73676   0.23894   0.61818   0.00000  Uiso   1.00
H542   H     1.65426   0.08621   0.61145   0.00000  Uiso   1.00
H543   H     1.67297   0.09271   0.38558   0.00000  Uiso   1.00
H544   H     1.78668   0.16037   0.41561   0.00000  Uiso   1.00
H545   H     1.77220   0.14698   0.64085   0.00000  Uiso   1.00
H546   H     1.88204   0.33487   0.39547   0.00000  Uiso   1.00
H547   H     1.88679   0.34286   0.62338   0.00000  Uiso   1.00
H548   H     1.88456   0.47703   0.61027   0.00000  Uiso   1.00
H549   H     1.88031   0.46922   0.38410   0.00000  Uiso   1.00
H550   H     1.26695   0.48284   0.67756   0.00000  Uiso   1.00
H551   H     1.24018   0.52894   0.73072   0.00000  Uiso   1.00
H552   H     1.17850   0.47636   0.58034   0.00000  Uiso   1.00
H553   H     1.23895   0.53550   0.29846   0.00000  Uiso   1.00
H554   H     1.26320   0.48565   0.34575   0.00000  Uiso   1.00
H555   H     1.08908   0.24305   0.71726   0.00000  Uiso   1.00
H556   H     1.07265   0.21230   0.68944   0.00000  Uiso   1.00
H557   H     1.34691   0.31976   0.42247   0.00000  Uiso   1.00
H558   H     1.31490   0.42939   0.65398   0.00000  Uiso   1.00
H559   H     1.30503   0.39202   0.66251   0.00000  Uiso   1.00
H560   H     1.08853   0.21257   0.33592   0.00000  Uiso   1.00
H561   H     1.16601   0.06942   0.28582   0.00000  Uiso   1.00
H562   H     1.59309   0.19807   0.58885   0.00000  Uiso   1.00
H563   H     1.07144   0.59978   0.71199   0.00000  Uiso   1.00
H564   H     1.26684   0.32242   0.34508   0.00000  Uiso   1.00
H565   H     1.24503   0.27579   0.28744   0.00000  Uiso   1.00
H566   H     1.15264   0.27816   0.37448   0.00000  Uiso   1.00
H567   H     1.25128   0.26145   0.70721   0.00000  Uiso   1.00
H568   H     1.15501   0.28961   0.64570   0.00000  Uiso   1.00
H569   H     1.18102   0.33957   0.60142   0.00000  Uiso   1.00
H570   H     1.15949   0.11390   0.54570   0.00000  Uiso   1.00
H571   H     1.16293   0.11174   0.44535   0.00000  Uiso   1.00
H572   H     1.72347   0.53487   0.41540   0.00000  Uiso   1.00
H573   H     1.30103   0.38303   0.35295   0.00000  Uiso   1.00
H574   H     1.30256   0.42198   0.35221   0.00000  Uiso   1.00
H575   H     1.38034   0.47298   0.56806   0.00000  Uiso   1.00
H576   H     1.32153   0.50090   0.43058   0.00000  Uiso   1.00
H577   H     1.35139   0.55595   0.42683   0.00000  Uiso   1.00
H578   H     1.75775   0.48484   0.58829   0.00000  Uiso   1.00
H579   H     1.75678   0.48171   0.41655   0.00000  Uiso   1.00
H580   H     1.08483   0.57003   0.74602   0.00000  Uiso   1.00
H581   H     1.34717   0.19668   0.35202   0.00000  Uiso   1.00
H582   H     1.29406   0.20126   0.29892   0.00000  Uiso   1.00
H583   H     1.26181   0.10690   0.36190   0.00000  Uiso   1.00
H584   H     1.31036   0.11372   0.55526   0.00000  Uiso   1.00
H585   H     1.28843   0.17871   0.72085   0.00000  Uiso   1.00
H586   H     1.34498   0.18124   0.67736   0.00000  Uiso   1.00
H587   H     1.12778   0.21308   0.43796   0.00000  Uiso   1.00
H588   H     1.53038   0.20026   0.59228   0.00000  Uiso   1.00
H589   H     1.52699   0.18360   0.42280   0.00000  Uiso   1.00
H590   H     1.41813   0.20605   0.35692   0.00000  Uiso   1.00
H591   H     1.44899   0.18259   0.35080   0.00000  Uiso   1.00
H592   H     1.17343   0.06752   0.70641   0.00000  Uiso   1.00
H593   H     1.14447   0.07296   0.66511   0.00000  Uiso   1.00
H594   H     1.44821   0.18098   0.66088   0.00000  Uiso   1.00
H595   H     1.41397   0.19939   0.65652   0.00000  Uiso   1.00
H596   H     1.37828   0.26557   0.42118   0.00000  Uiso   1.00
H597   H     1.39255   0.27318   0.59110   0.00000  Uiso   1.00
H598   H     1.07429   0.21182   0.27783   0.00000  Uiso   1.00
H599   H     1.29441   0.60402   0.71712   0.00000  Uiso   1.00
H600   H     1.13437   0.54365   0.64782   0.00000  Uiso   1.00
H601   H     1.13367   0.51310   0.59675   0.00000  Uiso   1.00
H602   H     1.14045   0.47560   0.43936   0.00000  Uiso   1.00
H603   H     1.17107   0.44615   0.45518   0.00000  Uiso   1.00
H604   H     1.37658   0.32315   0.63453   0.00000  Uiso   1.00
H605   H     1.35334   0.35450   0.60302   0.00000  Uiso   1.00
H606   H     1.61572   0.17124   0.40816   0.00000  Uiso   1.00
H607   H     1.57653   0.17033   0.37804   0.00000  Uiso   1.00
H608   H     1.17392   0.34686   0.46237   0.00000  Uiso   1.00
H609   H     1.14355   0.32010   0.43701   0.00000  Uiso   1.00
H610   H     1.29858   0.29112   0.67703   0.00000  Uiso   1.00
H611   H     1.29686   0.32658   0.63785   0.00000  Uiso   1.00
H612   H     1.71127   0.56226   0.59876   0.00000  Uiso   1.00
H613   H     1.73375   0.53114   0.63200   0.00000  Uiso   1.00
H614   H     1.33643   0.09032   0.44133   0.00000  Uiso   1.00
H615   H     1.29749   0.07671   0.41822   0.00000  Uiso   1.00
H616   H     1.25289   0.09913   0.55337   0.00000  Uiso   1.00
H617   H     1.22500   0.10986   0.60512   0.00000  Uiso   1.00
H618   H     1.12607   0.22529   0.58189   0.00000  Uiso   1.00
H619   H     1.12264   0.24376   0.51864   0.00000  Uiso   1.00
H620   H     1.12567   0.22536   0.85570   0.00000  Uiso   1.00
H621   H     1.20722   0.11155   0.13718   0.00000  Uiso   1.00
H622   H     1.19193   0.09737   0.84141   0.00000  Uiso   1.00
H623   H     1.13343   0.23095   0.13391   0.00000  Uiso   1.00
H624   H     1.07166   0.12219   0.73065   0.00000  Uiso   1.00
H625   H     1.08094   0.12064   0.23877   0.00000  Uiso   1.00
H626   H     1.12702   0.57387   0.87810   0.00000  Uiso   1.00
H627   H     1.46201   0.09284   0.62408   0.00000  Uiso   1.00
H628   H     1.46759   0.09526   0.38927   0.00000  Uiso   1.00
N629   N     1.70460   0.77148   0.41195   0.00000  Uiso   1.00
N630   N     1.70328   0.77428   0.56970   0.00000  Uiso   1.00
N631   N     1.42013   0.77721   0.41992   0.00000  Uiso   1.00
N632   N     1.48340   0.69315   0.67688   0.00000  Uiso   1.00
N633   N     1.50013   0.89223   0.43787   0.00000  Uiso   1.00
N634   N     1.52423   0.65288   0.58128   0.00000  Uiso   1.00
N635   N     1.30964   0.71107   0.59473   0.00000  Uiso   1.00
N636   N     1.33957   0.61162   0.32923   0.00000  Uiso   1.00
N637   N     1.17893   0.69552   0.46590   0.00000  Uiso   1.00
N638   N     1.41935   0.52869   0.56544   0.00000  Uiso   1.00
N639   N     1.55599   0.51860   0.69167   0.00000  Uiso   1.00
N640   N     1.49348   0.51553   0.64462   0.00000  Uiso   1.00
N641   N     1.74336   0.26356   0.61854   0.00000  Uiso   1.00
N642   N     1.14472   0.52362   0.62904   0.00000  Uiso   1.00
N643   N     1.16454   0.46800   0.43660   0.00000  Uiso   1.00
N644   N     1.36144   0.33034   0.60410   0.00000  Uiso   1.00
N645   N     1.59167   0.17959   0.40706   0.00000  Uiso   1.00
N646   N     1.16805   0.32629   0.44005   0.00000  Uiso   1.00
N647   N     1.28530   0.31131   0.66463   0.00000  Uiso   1.00
N648   N     1.72105   0.53872   0.59907   0.00000  Uiso   1.00
N649   N     1.31442   0.09541   0.42216   0.00000  Uiso   1.00
N650   N     1.24869   0.10840   0.59047   0.00000  Uiso   1.00
N651   N     1.12327   0.22288   0.54159   0.00000  Uiso   1.00
Cl652  Cl    1.22562   0.59247   0.17810   0.00000  Uiso   1.00
Cl653  Cl    1.56172   0.77799   0.82327   0.00000  Uiso   1.00
Cl654  Cl    1.56111   0.76831   0.16200   0.00000  Uiso   1.00
Cl655  Cl    1.36076   0.74609   0.50376   0.00000  Uiso   1.00
Cl656  Cl    1.76534   0.73379   0.49452   0.00000  Uiso   1.00
Cl657  Cl    1.94926   0.40649   0.50020   0.00000  Uiso   1.00
Cl658  Cl    1.75338   0.06363   0.51280   0.00000  Uiso   1.00
Cl659  Cl    1.24121   0.20408   0.82899   0.00000  Uiso   1.00
Cl660  Cl    1.24746   0.22100   0.17072   0.00000  Uiso   1.00
Cl661  Cl    1.24352   0.58269   0.84558   0.00000  Uiso   1.00
Cl662  Cl    1.37927   0.05970   0.49921   0.00000  Uiso   1.00
Cl663  Cl    1.16408   0.39944   0.51391   0.00000  Uiso   1.00
Ru664  Ru    1.53959   0.48314   0.63228   0.00000  Uiso   1.00
loop_
_geom_bond_atom_site_label_1
_geom_bond_atom_site_label_2
_geom_bond_distance
_geom_bond_site_symmetry_2
_ccdc_geom_bond_type
Al1    O37     2.068   .     S
Al1    O39     1.952   .     S
Al1    O55     1.952   .     S
Al1    O84     1.907   .     S
Al1    O105    1.917   .     S
Al1    O118    1.796   .     S
Al2    O52     2.109   .     S
Al2    O53     1.958   .     S
Al2    O102    1.910   .     S
Al2    O106    1.881   .     S
Al2    O108    1.917   .     S
Al2    O112    1.804   .     S
Al3    O38     1.974   .     S
Al3    O54     2.072   .     S
Al3    O56     1.882   .     S
Al3    O91     1.938   .     S
Al3    O99     1.879   .     S
Al3    O118    1.798   .     S
Al4    O72     2.081   .     S
Al4    O73     1.936   .     S
Al4    O76     1.920   .     S
Al4    O88     1.912   .     S
Al4    O92     1.908   .     S
Al4    O111    1.809   .     S
Al5    O61     1.901   .     S
Al5    O65     1.880   .     S
Al5    O67     1.923   .     S
Al5    O74     2.091   .     S
Al5    O75     1.971   .     S
Al5    O111    1.810   .     S
Al6    O48     1.905   .     S
Al6    O64     1.892   .     S
Al6    O83     1.925   .     S
Al6    O97     1.908   .     S
Al6    O119    1.798   .     S
Al7    O40     1.905   .     S
Al7    O43     1.900   .     S
Al7    O44     1.928   .     S
Al7    O94     2.087   .     S
Al7    O95     1.940   .     S
Al7    O112    1.808   .     S
Al8    O50     1.937   .     S
Al8    O57     1.889   .     S
Al8    O82     1.934   .     S
Al8    O96     2.076   .     S
Al8    O98     1.911   .     S
Al8    O119    1.813   .     S
Al9    O63     1.933   .     S
Al9    O68     1.952   .     S
Al9    O77     1.953   .     S
Al9    O90     1.925   .     S
Al9    O111    1.921   .     S
Al9    Cl653   2.241   .     S
Al10   O42     1.934   .     S
Al10   O45     1.948   .     S
Al10   O104    1.924   .     S
Al10   O109    1.958   .     S
Al10   O112    1.927   .     S
Al10   Cl652   2.232   .     S
Al11   O46     1.923   .     S
Al11   O47     1.971   .     S
Al11   O101    1.868   .     S
Al11   O103    1.911   .     S
Al11   O113    2.096   .     S
Al11   O117    1.804   .     S
Al12   O70     1.915   .     S
Al12   O71     1.951   .     S
Al12   O87     1.874   .     S
Al12   O89     1.918   .     S
Al12   O114    2.117   .     S
Al12   O116    1.802   .     S
Al13   O60     1.876   .     S
Al13   O62     1.900   .     S
Al13   O79     1.910   .     S
Al13   O80     1.989   .     S
Al13   O115    2.083   .     S
Al13   O116    1.809   .     S
Al14   O58     1.915   .     S
Al14   O69     1.951   .     S
Al14   O78     1.961   .     S
Al14   O85     1.932   .     S
Al14   O116    1.933   .     S
Al14   Cl654   2.234   .     S
Al15   O86     1.900   .     S
Al15   O93     1.897   .     S
Al15   O100    1.901   .     S
Al15   O107    1.895   .     S
Al15   O118    1.880   .     S
Al15   Cl655   2.324   .     S
Al16   O49     1.950   .     S
Al16   O51     1.944   .     S
Al16   O59     1.908   .     S
Al16   O66     1.916   .     S
Al16   O119    1.894   .     S
Al16   Cl656   2.288   .     S
Al17   O122    2.091   .     S
Al17   O124    1.902   .     S
Al17   O130    1.910   .     S
Al17   O139    1.923   .     S
Al17   O148    1.924   .     S
Al17   O150    1.818   .     S
Al18   O123    1.904   .     S
Al18   O129    2.105   .     S
Al18   O131    1.904   .     S
Al18   O141    1.929   .     S
Al18   O146    1.926   .     S
Al18   O150    1.813   .     S
Al19   O125    1.889   .     S
Al19   O134    1.930   .     S
Al19   O136    2.100   .     S
Al19   O138    1.952   .     S
Al19   O144    1.899   .     S
Al19   O151    1.811   .     S
Al20   O127    1.930   .     S
Al20   O132    1.888   .     S
Al20   O137    1.899   .     S
Al20   O143    2.107   .     S
Al20   O145    1.927   .     S
Al20   O151    1.812   .     S
Al21   O140    1.953   .     S
Al21   O142    1.959   .     S
Al21   O147    1.959   .     S
Al21   O149    1.953   .     S
Al21   O150    1.926   .     S
Al21   Cl657   2.215   .     S
Al22   O126    1.952   .     S
Al22   O128    1.965   .     S
Al22   O133    1.953   .     S
Al22   O135    1.963   .     S
Al22   O151    1.916   .     S
Al22   Cl658   2.216   .     S
Al23   O159    2.093   .     S
Al23   O161    1.911   .     S
Al23   O165    1.907   .     S
Al23   O192    1.876   .     S
Al23   O204    1.943   .     S
Al23   O217    1.811   .     S
Al24   O162    2.092   .     S
Al24   O163    1.980   .     S
Al24   O184    1.921   .     S
Al24   O196    1.895   .     S
Al24   O200    1.882   .     S
Al24   O212    1.802   .     S
Al25   O160    1.930   .     S
Al25   O164    2.091   .     S
Al25   O166    1.907   .     S
Al25   O199    1.911   .     S
Al25   O202    1.935   .     S
Al25   O217    1.807   .     S
Al26   O171    1.907   .     S
Al26   O175    1.876   .     S
Al26   O177    1.924   .     S
Al26   O182    2.099   .     S
Al26   O183    1.971   .     S
Al26   O212    1.799   .     S
Al27   O152    1.916   .     S
Al27   O174    1.923   .     S
Al27   O189    2.101   .     S
Al27   O191    1.914   .     S
Al27   O207    1.927   .     S
Al27   O218    1.792   .     S
Al28   O156    1.937   .     S
Al28   O167    1.912   .     S
Al28   O190    1.919   .     S
Al28   O206    2.054   .     S
Al28   O208    1.949   .     S
Al28   O218    1.797   .     S
Al29   O173    1.930   .     S
Al29   O178    1.957   .     S
Al29   O185    1.960   .     S
Al29   O198    1.912   .     S
Al29   O212    1.922   .     S
Al29   Cl659   2.235   .     S
Al30   O41     1.916   .     S
Al30   O110    1.974   .     S
Al30   O117    1.800   .     S
Al30   O155    1.868   .     S
Al30   O211    1.917   .     S
Al30   O213    2.106   .     S
Al31   O180    1.944   .     S
Al31   O181    2.018   .     S
Al31   O195    1.919   .     S
Al31   O197    1.971   .     S
Al31   O214    1.824   .     S
Al31   O216    1.898   .     S
Al32   O170    1.893   .     S
Al32   O172    1.943   .     S
Al32   O187    1.905   .     S
Al32   O188    1.939   .     S
Al32   O216    1.800   .     S
Al33   O168    1.948   .     S
Al33   O179    1.915   .     S
Al33   O186    1.948   .     S
Al33   O193    1.905   .     S
Al33   O216    1.894   .     S
Al33   Cl660   2.329   .     S
Al34   O117    1.934   .     S
Al34   O153    1.909   .     S
Al34   O158    1.956   .     S
Al34   O209    1.939   .     S
Al34   O210    1.961   .     S
Al34   Cl661   2.230   .     S
Al35   O194    1.907   .     S
Al35   O201    1.907   .     S
Al35   O203    1.955   .     S
Al35   O205    1.958   .     S
Al35   O217    1.907   .     S
Al35   Cl662   2.268   .     S
Al36   O154    1.907   .     S
Al36   O157    1.900   .     S
Al36   O169    1.896   .     S
Al36   O176    1.887   .     S
Al36   O218    1.882   .     S
Al36   Cl663   2.329   .     S
O37    H454    0.978   .     S
O37    H455    0.980   .     S
O38    C219    1.288   .     D
O39    C219    1.268   .     S
O40    C297    1.278   .     D
O41    C299    1.279   .     S
O42    C222    1.262   .     D
O43    C222    1.291   .     S
O44    C223    1.279   .     D
O45    C223    1.254   .     S
O46    C224    1.281   .     D
O47    C301    1.267   .     D
O48    C225    1.279   .     D
O49    C225    1.256   .     S
O50    C226    1.279   .     S
O51    C226    1.256   .     D
O52    H457    0.978   .     S
O52    H458    0.979   .     S
O53    C296    1.271   .     D
O54    H466    0.973   .     S
O54    H467    0.984   .     S
O55    C228    1.278   .     S
O56    C228    1.287   .     D
O57    C232    1.293   .     D
O58    C235    1.264   .     S
O59    C232    1.277   .     S
O60    C235    1.284   .     D
O61    C302    1.276   .     D
O62    C304    1.282   .     D
O63    C242    1.264   .     S
O64    C245    1.296   .     D
O65    C242    1.287   .     D
O66    C245    1.274   .     S
O67    C249    1.280   .     S
O68    C249    1.254   .     D
O69    C250    1.254   .     D
O70    C250    1.281   .     S
O71    C306    1.270   .     S
O72    H477    0.978   .     S
O72    H478    0.978   .     S
O73    C295    1.264   .     D
O74    H435    0.977   .     S
O74    H436    0.979   .     S
O75    C295    1.271   .     S
O76    C251    1.281   .     S
O77    C251    1.254   .     D
O78    C252    1.252   .     D
O79    C252    1.281   .     S
O80    C306    1.263   .     D
O81    H439    0.979   .     S
O81    H440    0.981   .     S
O82    C254    1.269   .     S
O83    C254    1.282   .     D
O84    C258    1.293   .     D
O85    C261    1.261   .     S
O86    C258    1.276   .     S
O87    C261    1.289   .     D
O88    C302    1.276   .     S
O89    C304    1.286   .     S
O90    C268    1.261   .     D
O91    C271    1.300   .     D
O92    C268    1.288   .     S
O93    C271    1.266   .     S
O94    H452    0.980   .     S
O94    H453    0.978   .     S
O95    C296    1.262   .     S
O96    H450    0.979   .     S
O96    H451    0.979   .     S
O97    C275    1.288   .     D
O98    C275    1.277   .     S
O99    C277    1.299   .     D
O100   C277    1.274   .     S
O101   C280    1.289   .     S
O102   C297    1.288   .     S
O103   C299    1.276   .     D
O104   C287    1.261   .     D
O105   C290    1.298   .     D
O106   C287    1.287   .     S
O107   C290    1.268   .     S
O108   C294    1.282   .     D
O109   C294    1.253   .     S
O110   C301    1.266   .     S
O113   H441    0.976   .     S
O113   H456    0.979   .     S
O114   H433    0.976   .     S
O114   H470    0.978   .     S
O115   H434    0.975   .     S
O115   H469    0.978   .     S
O120   C314    1.237   .     D
O121   C319    1.241   .     D
O122   H534    0.979   .     S
O122   H535    0.979   .     S
O123   C320    1.277   .     D
O124   C320    1.274   .     S
O125   C321    1.277   .     D
O126   C321    1.256   .     S
O127   C322    1.283   .     S
O128   C322    1.251   .     D
O129   H536    0.980   .     S
O129   H537    0.979   .     S
O130   C324    1.274   .     S
O131   C324    1.276   .     D
O132   C327    1.279   .     D
O133   C327    1.256   .     S
O134   C328    1.285   .     D
O135   C328    1.251   .     S
O136   H529    0.979   .     S
O136   H530    0.976   .     S
O137   C330    1.276   .     D
O138   C330    1.289   .     S
O139   C333    1.281   .     S
O140   C333    1.253   .     D
O141   C334    1.282   .     D
O142   C334    1.251   .     S
O143   H532    0.978   .     S
O143   H533    0.977   .     S
O144   C335    1.279   .     D
O145   C335    1.290   .     S
O146   C336    1.282   .     D
O147   C336    1.252   .     S
O148   C337    1.280   .     S
O149   C337    1.253   .     D
O152   C342    1.290   .     D
O153   C345    1.265   .     D
O154   C342    1.266   .     S
O155   C345    1.298   .     S
O156   C352    1.291   .     D
O157   C352    1.274   .     S
O158   C224    1.253   .     S
O159   H590    0.979   .     S
O159   H591    0.980   .     S
O160   C360    1.275   .     D
O161   C360    1.273   .     S
O162   H592    0.980   .     S
O162   H593    0.976   .     S
O163   C424    1.266   .     S
O164   H594    0.980   .     S
O164   H595    0.980   .     S
O165   C364    1.273   .     S
O166   C364    1.277   .     D
O167   C368    1.296   .     D
O168   C371    1.263   .     S
O169   C368    1.278   .     S
O170   C371    1.281   .     D
O171   C425    1.290   .     D
O172   C427    1.287   .     S
O173   C378    1.263   .     S
O174   C381    1.300   .     D
O175   C378    1.288   .     D
O176   C381    1.266   .     S
O177   C385    1.282   .     S
O178   C385    1.253   .     D
O179   C386    1.266   .     S
O180   C386    1.265   .     D
O181   C429    1.253   .     S
O182   H555    0.978   .     S
O182   H556    0.979   .     S
O183   C424    1.269   .     D
O184   C387    1.284   .     S
O185   C387    1.252   .     D
O186   C388    1.257   .     D
O187   C388    1.276   .     S
O188   C429    1.278   .     D
O189   H558    0.978   .     S
O189   H559    0.981   .     S
O190   C390    1.276   .     S
O191   C390    1.289   .     D
O192   C394    1.295   .     D
O193   C397    1.271   .     D
O194   C394    1.277   .     S
O195   C397    1.269   .     S
O196   C425    1.284   .     S
O197   C427    1.258   .     D
O198   C404    1.267   .     D
O199   C407    1.290   .     D
O200   C404    1.296   .     S
O201   C407    1.264   .     S
O202   C414    1.280   .     D
O203   C414    1.253   .     S
O204   C415    1.280   .     S
O205   C415    1.253   .     D
O206   H573    0.981   .     S
O206   H574    0.980   .     S
O207   C420    1.277   .     D
O208   C420    1.270   .     S
O209   C280    1.261   .     D
O210   C423    1.251   .     D
O211   C423    1.284   .     S
O213   H563    0.976   .     S
O213   H580    0.980   .     S
O214   H561    0.971   .     S
O215   H560    0.980   .     S
O215   H598    0.977   .     S
C219   C339    1.496   .     S
C220   C221    1.383   .     D
C220   C298    1.411   .     S
C220   H431    1.090   .     S
C221   C300    1.410   .     S
C221   H432    1.089   .     S
C222   C350    1.489   .     S
C223   H502    1.107   .     S
C224   H497    1.107   .     S
C225   H505    1.107   .     S
C226   H506    1.107   .     S
C227   C229    1.409   .     S
C227   C253    1.387   .     D
C227   H468    1.091   .     S
C228   C229    1.475   .     S
C229   C230    1.434   .     D
C230   C256    1.412   .     S
C230   N634    1.362   .     S
C231   C233    1.434   .     D
C231   C234    1.418   .     S
C231   N629    1.356   .     S
C232   C233    1.462   .     S
C233   C237    1.413   .     S
C234   C236    1.385   .     D
C234   H442    1.092   .     S
C235   C236    1.491   .     S
C236   C238    1.411   .     S
C237   C238    1.378   .     D
C237   H443    1.090   .     S
C238   H444    1.089   .     S
C239   C240    1.382   .     S
C239   C303    1.410   .     D
C239   H448    1.088   .     S
C240   C305    1.411   .     D
C240   H449    1.090   .     S
C241   C243    1.412   .     D
C241   C244    1.380   .     S
C241   H445    1.090   .     S
C242   C243    1.492   .     S
C243   C247    1.385   .     S
C244   C246    1.413   .     D
C244   H446    1.090   .     S
C245   C246    1.463   .     S
C246   C248    1.434   .     S
C247   C248    1.419   .     D
C247   H447    1.092   .     S
C248   N630    1.355   .     S
C249   H507    1.107   .     S
C250   H499    1.107   .     S
C251   H508    1.107   .     S
C252   H500    1.107   .     S
C253   C255    1.409   .     S
C253   H437    1.089   .     S
C254   C255    1.490   .     S
C255   C256    1.388   .     D
C256   H438    1.091   .     S
C257   C259    1.412   .     S
C257   C260    1.381   .     D
C257   H459    1.090   .     S
C258   C259    1.463   .     S
C259   C263    1.435   .     D
C260   C262    1.411   .     S
C260   H460    1.089   .     S
C261   C262    1.489   .     S
C262   C264    1.385   .     D
C263   C264    1.416   .     S
C263   N631    1.356   .     S
C264   H461    1.092   .     S
C265   C266    1.416   .     D
C265   C303    1.388   .     S
C265   H465    1.091   .     S
C266   C305    1.431   .     S
C266   N633    1.359   .     S
C267   C269    1.392   .     S
C267   C270    1.409   .     D
C267   H462    1.093   .     S
C268   C269    1.489   .     S
C269   C273    1.406   .     D
C270   C272    1.424   .     S
C270   N632    1.381   .     S
C271   C272    1.477   .     S
C272   C274    1.411   .     D
C273   C274    1.381   .     S
C273   H463    1.089   .     S
C274   H464    1.090   .     S
C275   C417    1.476   .     S
C276   C278    1.414   .     S
C276   C279    1.380   .     D
C276   H471    1.090   .     S
C277   C278    1.459   .     S
C278   C282    1.436   .     D
C279   C281    1.412   .     S
C279   H599    1.089   .     S
C280   C281    1.489   .     S
C281   C283    1.384   .     D
C282   C283    1.416   .     S
C282   N635    1.354   .     S
C283   H472    1.091   .     S
C284   C285    1.415   .     S
C284   C298    1.431   .     D
C284   N637    1.361   .     S
C285   C300    1.389   .     D
C285   H476    1.091   .     S
C286   C288    1.391   .     S
C286   C289    1.409   .     D
C286   H473    1.093   .     S
C287   C288    1.488   .     S
C288   C292    1.406   .     D
C289   C291    1.424   .     S
C289   N636    1.377   .     S
C290   C291    1.471   .     S
C291   C293    1.410   .     D
C292   C293    1.381   .     S
C292   H474    1.089   .     S
C293   H475    1.091   .     S
C294   H503    1.107   .     S
C295   H509    1.107   .     S
C296   H504    1.107   .     S
C297   C298    1.475   .     S
C299   C300    1.493   .     S
C301   H498    1.107   .     S
C302   C303    1.492   .     S
C304   C305    1.472   .     S
C306   H501    1.107   .     S
C307   C308    1.409   .     S
C307   C312    1.433   .     D
C307   H515    1.091   .     S
C308   C309    1.431   .     D
C308   H511    1.090   .     S
C309   C310    1.421   .     S
C309   H512    1.092   .     S
C309   Ru664   2.204   .     S
C310   C311    1.432   .     D
C310   H516    1.089   .     S
C310   Ru664   2.183   .     S
C311   C312    1.421   .     S
C311   H513    1.090   .     S
C311   Ru664   2.157   .     S
C312   H514    1.090   .     S
C312   Ru664   2.194   .     S
C313   C314    1.507   .     S
C313   C315    1.528   .     S
C313   H518    1.107   .     S
C313   N639    1.508   .     S
C314   N640    1.443   .     S
C315   C316    1.558   .     S
C315   H519    1.099   .     S
C315   H520    1.097   .     S
C316   C317    1.544   .     S
C316   H521    1.098   .     S
C316   H522    1.097   .     S
C317   H523    1.097   .     S
C317   H524    1.099   .     S
C317   N639    1.485   .     S
C318   C319    1.524   .     S
C318   H526    1.096   .     S
C318   H527    1.100   .     S
C318   N640    1.472   .     S
C319   N638    1.353   .     S
C320   C357    1.490   .     S
C321   H542    1.107   .     S
C322   H543    1.107   .     S
C323   C325    1.390   .     S
C323   C329    1.411   .     D
C323   H538    1.092   .     S
C324   C325    1.492   .     S
C325   C326    1.408   .     D
C326   C332    1.382   .     S
C326   H539    1.089   .     S
C327   H544    1.107   .     S
C328   H545    1.107   .     S
C329   C331    1.427   .     S
C329   N641    1.374   .     S
C330   C331    1.475   .     S
C331   C332    1.410   .     D
C332   H531    1.090   .     S
C333   H546    1.106   .     S
C334   H547    1.107   .     S
C335   C412    1.470   .     S
C336   H548    1.107   .     S
C337   H549    1.107   .     S
C338   C339    1.424   .     D
C338   C419    1.398   .     S
C338   N638    1.401   .     S
C339   C340    1.401   .     S
C340   C422    1.391   .     D
C340   H577    1.091   .     S
C341   C343    1.409   .     D
C341   C344    1.383   .     S
C341   H550    1.089   .     S
C342   C343    1.486   .     S
C343   C347    1.388   .     S
C344   C346    1.411   .     D
C344   H551    1.091   .     S
C345   C346    1.469   .     S
C346   C348    1.429   .     S
C347   C348    1.410   .     D
C347   H552    1.091   .     S
C348   N642    1.361   .     S
C349   C350    1.385   .     S
C349   C351    1.417   .     D
C349   H430    1.091   .     S
C350   C354    1.412   .     D
C351   C353    1.436   .     S
C351   N643    1.355   .     S
C352   C353    1.468   .     S
C353   C355    1.411   .     D
C354   C355    1.382   .     S
C354   H553    1.090   .     S
C355   H554    1.091   .     S
C356   C357    1.388   .     S
C356   C416    1.412   .     D
C356   H578    1.091   .     S
C357   C358    1.409   .     D
C358   C418    1.382   .     S
C358   H579    1.088   .     S
C359   C361    1.408   .     S
C359   C411    1.383   .     D
C359   H588    1.089   .     S
C360   C361    1.496   .     S
C361   C362    1.389   .     D
C362   C413    1.408   .     S
C362   H589    1.091   .     S
C363   C365    1.408   .     S
C363   C389    1.384   .     D
C363   H596    1.088   .     S
C364   C365    1.492   .     S
C365   C366    1.390   .     D
C366   C392    1.411   .     S
C366   H597    1.092   .     S
C367   C369    1.413   .     S
C367   C370    1.382   .     D
C367   H564    1.091   .     S
C368   C369    1.464   .     S
C369   C373    1.434   .     D
C370   C372    1.411   .     S
C370   H565    1.090   .     S
C371   C372    1.495   .     S
C372   C374    1.385   .     D
C373   C374    1.415   .     S
C373   N646    1.362   .     S
C374   H566    1.092   .     S
C375   C376    1.380   .     S
C375   C426    1.414   .     D
C375   H570    1.090   .     S
C376   C428    1.410   .     D
C376   H571    1.090   .     S
C377   C379    1.390   .     S
C377   C380    1.410   .     D
C377   H567    1.093   .     S
C378   C379    1.489   .     S
C379   C383    1.407   .     D
C380   C382    1.425   .     S
C380   N647    1.375   .     S
C381   C382    1.468   .     S
C382   C384    1.412   .     D
C383   C384    1.380   .     S
C383   H568    1.089   .     S
C384   H569    1.091   .     S
C385   H620    1.107   .     S
C386   H621    1.109   .     S
C387   H622    1.107   .     S
C388   H623    1.108   .     S
C389   C391    1.409   .     S
C389   H557    1.090   .     S
C390   C391    1.478   .     S
C391   C392    1.429   .     D
C392   N644    1.374   .     S
C393   C395    1.414   .     S
C393   C396    1.378   .     D
C393   H581    1.090   .     S
C394   C395    1.458   .     S
C395   C399    1.434   .     D
C396   C398    1.411   .     S
C396   H582    1.090   .     S
C397   C398    1.497   .     S
C398   C400    1.384   .     D
C399   C400    1.418   .     S
C399   N649    1.360   .     S
C400   H583    1.093   .     S
C401   C402    1.416   .     D
C401   C426    1.431   .     S
C401   N651    1.365   .     S
C402   C428    1.387   .     S
C402   H587    1.093   .     S
C403   C405    1.429   .     D
C403   C406    1.412   .     S
C403   N650    1.362   .     S
C404   C405    1.472   .     S
C405   C409    1.410   .     S
C406   C408    1.390   .     D
C406   H584    1.092   .     S
C407   C408    1.486   .     S
C408   C410    1.409   .     S
C409   C410    1.383   .     D
C409   H585    1.092   .     S
C410   H586    1.089   .     S
C411   C412    1.412   .     S
C411   H562    1.090   .     S
C412   C413    1.427   .     D
C413   N645    1.376   .     S
C414   H627    1.107   .     S
C415   H628    1.108   .     S
C416   C417    1.430   .     S
C416   N648    1.367   .     S
C417   C418    1.410   .     D
C418   H572    1.090   .     S
C419   C421    1.399   .     D
C419   H575    1.089   .     S
C420   C421    1.500   .     S
C421   C422    1.402   .     S
C422   H576    1.090   .     S
C423   H626    1.107   .     S
C424   H624    1.107   .     S
C425   C426    1.466   .     S
C427   C428    1.498   .     S
C429   H625    1.110   .     S
H479   N629    1.012   .     S
H480   N629    1.021   .     S
H481   N630    1.022   .     S
H482   N630    1.012   .     S
H483   N631    1.022   .     S
H484   N631    1.012   .     S
H485   N632    1.016   .     S
H486   N632    1.020   .     S
H487   N633    1.012   .     S
H488   N633    1.018   .     S
H489   N634    1.015   .     S
H490   N634    1.014   .     S
H491   N635    1.022   .     S
H492   N635    1.013   .     S
H493   N636    1.015   .     S
H494   N636    1.016   .     S
H495   N637    1.012   .     S
H496   N637    1.017   .     S
H510   N638    1.035   .     S
H517   N639    1.029   .     S
H525   N640    1.035   .     S
H528   Ru664   1.617   .     S
H540   N641    1.015   .     S
H541   N641    1.020   .     S
H600   N642    1.017   .     S
H601   N642    1.012   .     S
H602   N643    1.013   .     S
H603   N643    1.024   .     S
H604   N644    1.014   .     S
H605   N644    1.020   .     S
H606   N645    1.019   .     S
H607   N645    1.015   .     S
H608   N646    1.022   .     S
H609   N646    1.014   .     S
H610   N647    1.015   .     S
H611   N647    1.017   .     S
H612   N648    1.020   .     S
H613   N648    1.014   .     S
H614   N649    1.023   .     S
H615   N649    1.014   .     S
H616   N650    1.013   .     S
H617   N650    1.018   .     S
H618   N651    1.018   .     S
H619   N651    1.014   .     S
N639   Ru664   2.156   .     S
