# Supplementary material for: Synthetic and computational assessment of a chiral metal–organic framework catalyst for predictive asymmetric transformation
Source: Chem Sci. 2020 Aug 6;11(33):8800–8. doi: 10.1039/d0sc03364b (PMC8163446; doi:10.1039/d0sc03364b)
Supplement: SC-011-D0SC03364B-s003 [file SC-011-D0SC03364B-s003.cif]

data_MODEL-C-REVERSED
_audit_creation_date              2020-01-10
_audit_creation_method            'Materials Studio'
_symmetry_space_group_name_H-M    'P1'
_symmetry_Int_Tables_number       1
_symmetry_cell_setting            triclinic
loop_
_symmetry_equiv_pos_as_xyz
  x,y,z
_cell_length_a                    40.0000
_cell_length_b                    40.0000
_cell_length_c                    25.0000
_cell_angle_alpha                 90.0000
_cell_angle_beta                  90.0000
_cell_angle_gamma                 90.0000
loop_
_atom_site_label
_atom_site_type_symbol
_atom_site_fract_x
_atom_site_fract_y
_atom_site_fract_z
_atom_site_U_iso_or_equiv
_atom_site_adp_type
_atom_site_occupancy
H1     H     1.88017   0.32395   0.39108   0.00000  Uiso   1.00
H2     H     1.88841   0.33307   0.62097   0.00000  Uiso   1.00
H3     H     1.89078   0.46674   0.60458   0.00000  Uiso   1.00
H4     H     1.88528   0.45826   0.38164   0.00000  Uiso   1.00
H5     H     1.67555   0.07033   0.59001   0.00000  Uiso   1.00
H6     H     1.69044   0.08710   0.36829   0.00000  Uiso   1.00
H7     H     1.79390   0.16944   0.39890   0.00000  Uiso   1.00
H8     H     1.78275   0.14551   0.62721   0.00000  Uiso   1.00
H9     H     1.47114   0.08365   0.60659   0.00000  Uiso   1.00
H10    H     1.47007   0.08894   0.37232   0.00000  Uiso   1.00
H11    H     1.78991   0.62841   0.61325   0.00000  Uiso   1.00
H12    H     1.79532   0.62659   0.38762   0.00000  Uiso   1.00
H13    H     1.15898   0.51772   0.37916   0.00000  Uiso   1.00
H14    H     1.12509   0.60085   0.46361   0.00000  Uiso   1.00
H15    H     1.12570   0.59974   0.56387   0.00000  Uiso   1.00
H16    H     1.47820   0.88331   0.25840   0.00000  Uiso   1.00
H17    H     1.65115   0.90003   0.33620   0.00000  Uiso   1.00
H18    H     1.66854   0.90420   0.70181   0.00000  Uiso   1.00
H19    H     1.59864   0.61118   0.41021   0.00000  Uiso   1.00
H20    H     1.60050   0.65029   0.57024   0.00000  Uiso   1.00
H21    H     1.68224   0.62826   0.65157   0.00000  Uiso   1.00
H22    H     1.65515   0.60996   0.61817   0.00000  Uiso   1.00
H23    H     1.20918   0.72753   0.72931   0.00000  Uiso   1.00
H24    H     1.68402   0.80749   0.36184   0.00000  Uiso   1.00
H25    H     1.65265   0.68861   0.33623   0.00000  Uiso   1.00
H26    H     1.62272   0.73347   0.28504   0.00000  Uiso   1.00
H27    H     1.62456   0.73792   0.70752   0.00000  Uiso   1.00
H28    H     1.65432   0.69198   0.65791   0.00000  Uiso   1.00
H29    H     1.68160   0.81068   0.62078   0.00000  Uiso   1.00
H30    H     1.62628   0.88280   0.53511   0.00000  Uiso   1.00
H31    H     1.62538   0.88206   0.43463   0.00000  Uiso   1.00
H32    H     1.68016   0.62578   0.34213   0.00000  Uiso   1.00
H33    H     1.70893   0.59956   0.34323   0.00000  Uiso   1.00
H34    H     1.10829   0.55646   0.33761   0.00000  Uiso   1.00
H35    H     1.08312   0.57392   0.29890   0.00000  Uiso   1.00
H36    H     1.46697   0.62498   0.34838   0.00000  Uiso   1.00
H37    H     1.43033   0.61433   0.33689   0.00000  Uiso   1.00
H38    H     1.17081   0.72896   0.71798   0.00000  Uiso   1.00
H39    H     1.19286   0.73384   0.29083   0.00000  Uiso   1.00
H40    H     1.15627   0.73195   0.31205   0.00000  Uiso   1.00
H41    H     1.50098   0.68762   0.34360   0.00000  Uiso   1.00
H42    H     1.53327   0.72940   0.28927   0.00000  Uiso   1.00
H43    H     1.47216   0.80797   0.35359   0.00000  Uiso   1.00
H44    H     1.52366   0.73590   0.72126   0.00000  Uiso   1.00
H45    H     1.48243   0.80648   0.61008   0.00000  Uiso   1.00
H46    H     1.45193   0.75975   0.56365   0.00000  Uiso   1.00
H47    H     1.51991   0.86949   0.53673   0.00000  Uiso   1.00
H48    H     1.42766   0.60373   0.64830   0.00000  Uiso   1.00
H49    H     1.46572   0.61371   0.64799   0.00000  Uiso   1.00
H50    H     1.53595   0.60616   0.41632   0.00000  Uiso   1.00
H51    H     1.66019   0.91195   0.27814   0.00000  Uiso   1.00
H52    H     1.49690   0.91233   0.28700   0.00000  Uiso   1.00
H53    H     1.35384   0.60071   0.65516   0.00000  Uiso   1.00
H54    H     1.26997   0.69180   0.65174   0.00000  Uiso   1.00
H55    H     1.29370   0.61114   0.28489   0.00000  Uiso   1.00
H56    H     1.26454   0.69718   0.37666   0.00000  Uiso   1.00
H57    H     1.32000   0.69589   0.42394   0.00000  Uiso   1.00
H58    H     1.19044   0.68545   0.56401   0.00000  Uiso   1.00
H59    H     1.47788   0.88917   0.70768   0.00000  Uiso   1.00
H60    H     1.49749   0.91493   0.67364   0.00000  Uiso   1.00
H61    H     1.72749   0.79044   0.41858   0.00000  Uiso   1.00
H62    H     1.73580   0.74883   0.43635   0.00000  Uiso   1.00
H63    H     1.73411   0.75142   0.54902   0.00000  Uiso   1.00
H64    H     1.72578   0.79302   0.56653   0.00000  Uiso   1.00
H65    H     1.41972   0.75514   0.43685   0.00000  Uiso   1.00
H66    H     1.42914   0.79522   0.41311   0.00000  Uiso   1.00
H67    H     1.49921   0.68205   0.72334   0.00000  Uiso   1.00
H68    H     1.47172   0.66791   0.67598   0.00000  Uiso   1.00
H69    H     1.49094   0.86348   0.45614   0.00000  Uiso   1.00
H70    H     1.51004   0.86607   0.39271   0.00000  Uiso   1.00
H71    H     1.51082   0.65078   0.58891   0.00000  Uiso   1.00
H72    H     1.54915   0.66525   0.61124   0.00000  Uiso   1.00
H73    H     1.30313   0.72145   0.59364   0.00000  Uiso   1.00
H74    H     1.34113   0.70821   0.56655   0.00000  Uiso   1.00
H75    H     1.34485   0.58387   0.30742   0.00000  Uiso   1.00
H76    H     1.37320   0.60003   0.35338   0.00000  Uiso   1.00
H77    H     1.20897   0.70752   0.48103   0.00000  Uiso   1.00
H78    H     1.19316   0.69398   0.41914   0.00000  Uiso   1.00
H79    H     1.64457   0.86589   0.84743   0.00000  Uiso   1.00
H80    H     1.50449   0.86275   0.84201   0.00000  Uiso   1.00
H81    H     1.56997   0.95987   0.72462   0.00000  Uiso   1.00
H82    H     1.21052   0.68729   0.87309   0.00000  Uiso   1.00
H83    H     1.09109   0.68551   0.75397   0.00000  Uiso   1.00
H84    H     1.12286   0.57207   0.16006   0.00000  Uiso   1.00
H85    H     1.19474   0.69405   0.14880   0.00000  Uiso   1.00
H86    H     1.07970   0.68410   0.28085   0.00000  Uiso   1.00
H87    H     1.50675   0.84829   0.12712   0.00000  Uiso   1.00
H88    H     1.64920   0.85303   0.13262   0.00000  Uiso   1.00
H89    H     1.57530   0.95274   0.23537   0.00000  Uiso   1.00
H90    H     1.53867   0.45234   0.53770   0.00000  Uiso   1.00
H91    H     1.55992   0.47914   0.43462   0.00000  Uiso   1.00
H92    H     1.49853   0.43647   0.45890   0.00000  Uiso   1.00
H93    H     1.51857   0.44257   0.39607   0.00000  Uiso   1.00
H94    H     1.53510   0.39078   0.47234   0.00000  Uiso   1.00
H95    H     1.56096   0.40229   0.41810   0.00000  Uiso   1.00
H96    H     1.57996   0.41240   0.52730   0.00000  Uiso   1.00
H97    H     1.59677   0.43507   0.47232   0.00000  Uiso   1.00
H98    H     1.52535   0.54262   0.52127   0.00000  Uiso   1.00
H99    H     1.51222   0.49025   0.59759   0.00000  Uiso   1.00
H100   H     1.49809   0.53236   0.59486   0.00000  Uiso   1.00
H101   H     1.69643   0.17397   0.66089   0.00000  Uiso   1.00
H102   H     1.67535   0.20288   0.63518   0.00000  Uiso   1.00
H103   H     1.72100   0.26655   0.43535   0.00000  Uiso   1.00
H104   H     1.68888   0.18257   0.34348   0.00000  Uiso   1.00
H105   H     1.66266   0.20262   0.37685   0.00000  Uiso   1.00
H106   H     1.80335   0.37239   0.35521   0.00000  Uiso   1.00
H107   H     1.80477   0.41128   0.35073   0.00000  Uiso   1.00
H108   H     1.81255   0.42402   0.65367   0.00000  Uiso   1.00
H109   H     1.81618   0.38543   0.66024   0.00000  Uiso   1.00
H110   H     1.77515   0.31229   0.59812   0.00000  Uiso   1.00
H111   H     1.75142   0.32139   0.43115   0.00000  Uiso   1.00
H112   H     1.76153   0.26177   0.64236   0.00000  Uiso   1.00
H113   H     1.73801   0.23022   0.61230   0.00000  Uiso   1.00
H114   H     1.27578   0.47808   0.67691   0.00000  Uiso   1.00
H115   H     1.24766   0.52420   0.72836   0.00000  Uiso   1.00
H116   H     1.19169   0.47480   0.56976   0.00000  Uiso   1.00
H117   H     1.25191   0.53215   0.29615   0.00000  Uiso   1.00
H118   H     1.27565   0.48240   0.34423   0.00000  Uiso   1.00
H119   H     1.11099   0.24844   0.69412   0.00000  Uiso   1.00
H120   H     1.08412   0.22203   0.71165   0.00000  Uiso   1.00
H121   H     1.35547   0.31463   0.41729   0.00000  Uiso   1.00
H122   H     1.33986   0.42679   0.63490   0.00000  Uiso   1.00
H123   H     1.31572   0.40191   0.66408   0.00000  Uiso   1.00
H124   H     1.08037   0.21111   0.28527   0.00000  Uiso   1.00
H125   H     1.20217   0.07974   0.31918   0.00000  Uiso   1.00
H126   H     1.59884   0.18499   0.57753   0.00000  Uiso   1.00
H127   H     1.08090   0.59770   0.69781   0.00000  Uiso   1.00
H128   H     1.27754   0.31850   0.34271   0.00000  Uiso   1.00
H129   H     1.25582   0.27239   0.28400   0.00000  Uiso   1.00
H130   H     1.16121   0.27812   0.36465   0.00000  Uiso   1.00
H131   H     1.25959   0.25960   0.70850   0.00000  Uiso   1.00
H132   H     1.16439   0.28697   0.64184   0.00000  Uiso   1.00
H133   H     1.19101   0.33652   0.59789   0.00000  Uiso   1.00
H134   H     1.16089   0.11076   0.54029   0.00000  Uiso   1.00
H135   H     1.16218   0.10920   0.44005   0.00000  Uiso   1.00
H136   H     1.72990   0.53005   0.41547   0.00000  Uiso   1.00
H137   H     1.30982   0.38032   0.34798   0.00000  Uiso   1.00
H138   H     1.31524   0.41892   0.34944   0.00000  Uiso   1.00
H139   H     1.33158   0.49806   0.43640   0.00000  Uiso   1.00
H140   H     1.40278   0.46042   0.55103   0.00000  Uiso   1.00
H141   H     1.75656   0.47315   0.58641   0.00000  Uiso   1.00
H142   H     1.76245   0.47645   0.41487   0.00000  Uiso   1.00
H143   H     1.09287   0.56839   0.73430   0.00000  Uiso   1.00
H144   H     1.35138   0.18786   0.33749   0.00000  Uiso   1.00
H145   H     1.29779   0.19061   0.28535   0.00000  Uiso   1.00
H146   H     1.26466   0.10109   0.36429   0.00000  Uiso   1.00
H147   H     1.31722   0.10539   0.54944   0.00000  Uiso   1.00
H148   H     1.29816   0.17335   0.71287   0.00000  Uiso   1.00
H149   H     1.35425   0.17408   0.66790   0.00000  Uiso   1.00
H150   H     1.14506   0.21523   0.43657   0.00000  Uiso   1.00
H151   H     1.53620   0.18937   0.57939   0.00000  Uiso   1.00
H152   H     1.53398   0.17537   0.40923   0.00000  Uiso   1.00
H153   H     1.42253   0.20112   0.34690   0.00000  Uiso   1.00
H154   H     1.45291   0.17717   0.33891   0.00000  Uiso   1.00
H155   H     1.18294   0.06429   0.70164   0.00000  Uiso   1.00
H156   H     1.15046   0.06978   0.66837   0.00000  Uiso   1.00
H157   H     1.45911   0.17160   0.64753   0.00000  Uiso   1.00
H158   H     1.42409   0.18873   0.64801   0.00000  Uiso   1.00
H159   H     1.38571   0.25983   0.41430   0.00000  Uiso   1.00
H160   H     1.39965   0.26474   0.58450   0.00000  Uiso   1.00
H161   H     1.09811   0.24556   0.27630   0.00000  Uiso   1.00
H162   H     1.30220   0.59657   0.71184   0.00000  Uiso   1.00
H163   H     1.18407   0.06832   0.26696   0.00000  Uiso   1.00
H164   H     1.14616   0.54225   0.63444   0.00000  Uiso   1.00
H165   H     1.14696   0.51230   0.58240   0.00000  Uiso   1.00
H166   H     1.15204   0.47254   0.43490   0.00000  Uiso   1.00
H167   H     1.18250   0.44306   0.45117   0.00000  Uiso   1.00
H168   H     1.38424   0.31428   0.62986   0.00000  Uiso   1.00
H169   H     1.36126   0.34638   0.59936   0.00000  Uiso   1.00
H170   H     1.62222   0.15968   0.39659   0.00000  Uiso   1.00
H171   H     1.58351   0.16082   0.36556   0.00000  Uiso   1.00
H172   H     1.18366   0.34443   0.45672   0.00000  Uiso   1.00
H173   H     1.15268   0.31950   0.42903   0.00000  Uiso   1.00
H174   H     1.30742   0.29017   0.68125   0.00000  Uiso   1.00
H175   H     1.30562   0.32608   0.64227   0.00000  Uiso   1.00
H176   H     1.71143   0.55131   0.59864   0.00000  Uiso   1.00
H177   H     1.73066   0.51828   0.63173   0.00000  Uiso   1.00
H178   H     1.30156   0.07164   0.41830   0.00000  Uiso   1.00
H179   H     1.34134   0.08476   0.43687   0.00000  Uiso   1.00
H180   H     1.23249   0.10303   0.60232   0.00000  Uiso   1.00
H181   H     1.25999   0.09059   0.55088   0.00000  Uiso   1.00
H182   H     1.14481   0.22520   0.58115   0.00000  Uiso   1.00
H183   H     1.14558   0.24537   0.51865   0.00000  Uiso   1.00
H184   H     1.13247   0.56918   0.86719   0.00000  Uiso   1.00
H185   H     1.13627   0.21900   0.85508   0.00000  Uiso   1.00
H186   H     1.20078   0.09366   0.83743   0.00000  Uiso   1.00
H187   H     1.07975   0.12023   0.72643   0.00000  Uiso   1.00
H188   H     1.20683   0.10687   0.13401   0.00000  Uiso   1.00
H189   H     1.13668   0.22923   0.12984   0.00000  Uiso   1.00
H190   H     1.08381   0.12147   0.24495   0.00000  Uiso   1.00
H191   H     1.36243   0.55252   0.43368   0.00000  Uiso   1.00
H192   H     1.44549   0.54001   0.56187   0.00000  Uiso   1.00
H193   H     1.56523   0.48813   0.59970   0.00000  Uiso   1.00
H194   H     1.62962   0.49520   0.45024   0.00000  Uiso   1.00
H195   H     1.59904   0.55012   0.44889   0.00000  Uiso   1.00
H196   H     1.60257   0.55382   0.62309   0.00000  Uiso   1.00
H197   H     1.63441   0.49899   0.62402   0.00000  Uiso   1.00
H198   H     1.64658   0.46949   0.53823   0.00000  Uiso   1.00
H199   H     1.58240   0.57663   0.53579   0.00000  Uiso   1.00
Al200  Al    1.43644   0.62989   0.43324   0.00000  Uiso   1.00
Al201  Al    1.17597   0.67321   0.29659   0.00000  Uiso   1.00
Al202  Al    1.43596   0.62733   0.55867   0.00000  Uiso   1.00
Al203  Al    1.53795   0.87037   0.69835   0.00000  Uiso   1.00
Al204  Al    1.61762   0.87514   0.69747   0.00000  Uiso   1.00
Al205  Al    1.70082   0.62749   0.55785   0.00000  Uiso   1.00
Al206  Al    1.13662   0.60622   0.30247   0.00000  Uiso   1.00
Al207  Al    1.70271   0.62531   0.43295   0.00000  Uiso   1.00
Al208  Al    1.57856   0.81699   0.76805   0.00000  Uiso   1.00
Al209  Al    1.20296   0.61015   0.22786   0.00000  Uiso   1.00
Al210  Al    1.18621   0.66873   0.72759   0.00000  Uiso   1.00
Al211  Al    1.53754   0.86516   0.27007   0.00000  Uiso   1.00
Al212  Al    1.61554   0.86662   0.27463   0.00000  Uiso   1.00
Al213  Al    1.57897   0.80637   0.21101   0.00000  Uiso   1.00
Al214  Al    1.40294   0.68871   0.49943   0.00000  Uiso   1.00
Al215  Al    1.74810   0.67905   0.49626   0.00000  Uiso   1.00
Al216  Al    1.82314   0.39486   0.44221   0.00000  Uiso   1.00
Al217  Al    1.82684   0.39916   0.56554   0.00000  Uiso   1.00
Al218  Al    1.69623   0.16156   0.56299   0.00000  Uiso   1.00
Al219  Al    1.70232   0.17158   0.44047   0.00000  Uiso   1.00
Al220  Al    1.89664   0.39387   0.49883   0.00000  Uiso   1.00
Al221  Al    1.74298   0.11043   0.49559   0.00000  Uiso   1.00
Al222  Al    1.43427   0.17098   0.43235   0.00000  Uiso   1.00
Al223  Al    1.17540   0.12515   0.69695   0.00000  Uiso   1.00
Al224  Al    1.43547   0.16829   0.55671   0.00000  Uiso   1.00
Al225  Al    1.14129   0.19444   0.70686   0.00000  Uiso   1.00
Al226  Al    1.30376   0.40043   0.56468   0.00000  Uiso   1.00
Al227  Al    1.30054   0.39860   0.43948   0.00000  Uiso   1.00
Al228  Al    1.21033   0.18148   0.77100   0.00000  Uiso   1.00
Al229  Al    1.14232   0.60451   0.72443   0.00000  Uiso   1.00
Al230  Al    1.17800   0.12972   0.27708   0.00000  Uiso   1.00
Al231  Al    1.14115   0.19834   0.27507   0.00000  Uiso   1.00
Al232  Al    1.21142   0.19157   0.21206   0.00000  Uiso   1.00
Al233  Al    1.21127   0.60311   0.79196   0.00000  Uiso   1.00
Al234  Al    1.40850   0.10405   0.49082   0.00000  Uiso   1.00
Al235  Al    1.23320   0.39756   0.50648   0.00000  Uiso   1.00
O236   O     1.44943   0.60956   0.36017   0.00000  Uiso   1.00
O237   O     1.42765   0.58135   0.53455   0.00000  Uiso   1.00
O238   O     1.41755   0.58604   0.44577   0.00000  Uiso   1.00
O239   O     1.14198   0.61667   0.37610   0.00000  Uiso   1.00
O240   O     1.14002   0.62196   0.65332   0.00000  Uiso   1.00
O241   O     1.20898   0.57380   0.27781   0.00000  Uiso   1.00
O242   O     1.15878   0.56485   0.31637   0.00000  Uiso   1.00
O243   O     1.11913   0.58907   0.23607   0.00000  Uiso   1.00
O244   O     1.16738   0.58766   0.18837   0.00000  Uiso   1.00
O245   O     1.19312   0.68807   0.79709   0.00000  Uiso   1.00
O246   O     1.14011   0.68544   0.73443   0.00000  Uiso   1.00
O247   O     1.74148   0.61959   0.59513   0.00000  Uiso   1.00
O248   O     1.77406   0.65831   0.55359   0.00000  Uiso   1.00
O249   O     1.74546   0.62114   0.39779   0.00000  Uiso   1.00
O250   O     1.77824   0.65556   0.44761   0.00000  Uiso   1.00
O251   O     1.17899   0.72391   0.31883   0.00000  Uiso   1.00
O252   O     1.13002   0.68834   0.28485   0.00000  Uiso   1.00
O253   O     1.44878   0.60088   0.62879   0.00000  Uiso   1.00
O254   O     1.48065   0.61471   0.45403   0.00000  Uiso   1.00
O255   O     1.48213   0.62145   0.54371   0.00000  Uiso   1.00
O256   O     1.69231   0.66441   0.39485   0.00000  Uiso   1.00
O257   O     1.61463   0.78983   0.25441   0.00000  Uiso   1.00
O258   O     1.72526   0.70084   0.43858   0.00000  Uiso   1.00
O259   O     1.63734   0.82994   0.30646   0.00000  Uiso   1.00
O260   O     1.59963   0.88237   0.62485   0.00000  Uiso   1.00
O261   O     1.60167   0.87924   0.34572   0.00000  Uiso   1.00
O262   O     1.61602   0.79682   0.73349   0.00000  Uiso   1.00
O263   O     1.69337   0.66691   0.59679   0.00000  Uiso   1.00
O264   O     1.63474   0.83323   0.67087   0.00000  Uiso   1.00
O265   O     1.72114   0.70361   0.54516   0.00000  Uiso   1.00
O266   O     1.63896   0.87086   0.76755   0.00000  Uiso   1.00
O267   O     1.60553   0.83893   0.82050   0.00000  Uiso   1.00
O268   O     1.54294   0.82196   0.16409   0.00000  Uiso   1.00
O269   O     1.51598   0.86608   0.20148   0.00000  Uiso   1.00
O270   O     1.54799   0.91239   0.25659   0.00000  Uiso   1.00
O271   O     1.49022   0.89152   0.67413   0.00000  Uiso   1.00
O272   O     1.54620   0.91813   0.69911   0.00000  Uiso   1.00
O273   O     1.65433   0.89657   0.67281   0.00000  Uiso   1.00
O274   O     1.60076   0.91982   0.72343   0.00000  Uiso   1.00
O275   O     1.51575   0.87708   0.76649   0.00000  Uiso   1.00
O276   O     1.53965   0.83308   0.80913   0.00000  Uiso   1.00
O277   O     1.60996   0.82676   0.16065   0.00000  Uiso   1.00
O278   O     1.64033   0.86346   0.21041   0.00000  Uiso   1.00
O279   O     1.60454   0.91266   0.25049   0.00000  Uiso   1.00
O280   O     1.67864   0.60853   0.62894   0.00000  Uiso   1.00
O281   O     1.65553   0.62307   0.44875   0.00000  Uiso   1.00
O282   O     1.65395   0.62909   0.53864   0.00000  Uiso   1.00
O283   O     1.45845   0.66697   0.40223   0.00000  Uiso   1.00
O284   O     1.54841   0.78578   0.26154   0.00000  Uiso   1.00
O285   O     1.42643   0.70671   0.43979   0.00000  Uiso   1.00
O286   O     1.51338   0.82663   0.28915   0.00000  Uiso   1.00
O287   O     1.54457   0.86979   0.62354   0.00000  Uiso   1.00
O288   O     1.54593   0.87195   0.34376   0.00000  Uiso   1.00
O289   O     1.55055   0.79147   0.71908   0.00000  Uiso   1.00
O290   O     1.45013   0.66535   0.60121   0.00000  Uiso   1.00
O291   O     1.51340   0.83003   0.68950   0.00000  Uiso   1.00
O292   O     1.43642   0.70675   0.54399   0.00000  Uiso   1.00
O293   O     1.09676   0.57764   0.33083   0.00000  Uiso   1.00
O294   O     1.10172   0.63975   0.29624   0.00000  Uiso   1.00
O295   O     1.68740   0.60506   0.35964   0.00000  Uiso   1.00
O296   O     1.70131   0.58045   0.54079   0.00000  Uiso   1.00
O297   O     1.70774   0.57921   0.45120   0.00000  Uiso   1.00
O298   O     1.39413   0.62586   0.59401   0.00000  Uiso   1.00
O299   O     1.37710   0.67513   0.56016   0.00000  Uiso   1.00
O300   O     1.23230   0.66789   0.71491   0.00000  Uiso   1.00
O301   O     1.16564   0.66771   0.37086   0.00000  Uiso   1.00
O302   O     1.17901   0.66275   0.65254   0.00000  Uiso   1.00
O303   O     1.23915   0.63191   0.26444   0.00000  Uiso   1.00
O304   O     1.39526   0.63815   0.39626   0.00000  Uiso   1.00
O305   O     1.22107   0.67383   0.31750   0.00000  Uiso   1.00
O306   O     1.36861   0.67197   0.45481   0.00000  Uiso   1.00
O307   O     1.18667   0.69269   0.22863   0.00000  Uiso   1.00
O308   O     1.19767   0.64706   0.17742   0.00000  Uiso   1.00
O309   O     1.10899   0.63857   0.74519   0.00000  Uiso   1.00
O310   O     1.57749   0.85459   0.72168   0.00000  Uiso   1.00
O311   O     1.17084   0.63038   0.27534   0.00000  Uiso   1.00
O312   O     1.19175   0.71891   0.70570   0.00000  Uiso   1.00
O313   O     1.49163   0.88852   0.29005   0.00000  Uiso   1.00
O314   O     1.65774   0.89217   0.30066   0.00000  Uiso   1.00
O315   O     1.57719   0.84736   0.25148   0.00000  Uiso   1.00
O316   O     1.17880   0.62621   0.74843   0.00000  Uiso   1.00
O317   O     1.42533   0.64730   0.49709   0.00000  Uiso   1.00
O318   O     1.71731   0.64274   0.49542   0.00000  Uiso   1.00
O319   O     1.50541   0.51911   0.44117   0.00000  Uiso   1.00
O320   O     1.79504   0.39301   0.37160   0.00000  Uiso   1.00
O321   O     1.79257   0.43027   0.54691   0.00000  Uiso   1.00
O322   O     1.79424   0.43144   0.45670   0.00000  Uiso   1.00
O323   O     1.67700   0.12075   0.58453   0.00000  Uiso   1.00
O324   O     1.71434   0.08588   0.54489   0.00000  Uiso   1.00
O325   O     1.69520   0.13554   0.39065   0.00000  Uiso   1.00
O326   O     1.71591   0.09155   0.43745   0.00000  Uiso   1.00
O327   O     1.80379   0.40267   0.64067   0.00000  Uiso   1.00
O328   O     1.79029   0.36381   0.46649   0.00000  Uiso   1.00
O329   O     1.79710   0.36242   0.55617   0.00000  Uiso   1.00
O330   O     1.74503   0.17964   0.41102   0.00000  Uiso   1.00
O331   O     1.77222   0.13492   0.44637   0.00000  Uiso   1.00
O332   O     1.73410   0.15442   0.60964   0.00000  Uiso   1.00
O333   O     1.77059   0.12859   0.55380   0.00000  Uiso   1.00
O334   O     1.67782   0.17864   0.63656   0.00000  Uiso   1.00
O335   O     1.70361   0.21526   0.47087   0.00000  Uiso   1.00
O336   O     1.71255   0.20754   0.55891   0.00000  Uiso   1.00
O337   O     1.84358   0.35754   0.40636   0.00000  Uiso   1.00
O338   O     1.89458   0.35796   0.44588   0.00000  Uiso   1.00
O339   O     1.85368   0.36896   0.60787   0.00000  Uiso   1.00
O340   O     1.89733   0.35828   0.55262   0.00000  Uiso   1.00
O341   O     1.68666   0.19874   0.37260   0.00000  Uiso   1.00
O342   O     1.65308   0.17657   0.54055   0.00000  Uiso   1.00
O343   O     1.65463   0.17015   0.45117   0.00000  Uiso   1.00
O344   O     1.85044   0.43685   0.59486   0.00000  Uiso   1.00
O345   O     1.90007   0.42935   0.55261   0.00000  Uiso   1.00
O346   O     1.84816   0.42560   0.39866   0.00000  Uiso   1.00
O347   O     1.89690   0.42919   0.44477   0.00000  Uiso   1.00
O348   O     1.84870   0.39605   0.50217   0.00000  Uiso   1.00
O349   O     1.71382   0.14837   0.49971   0.00000  Uiso   1.00
O350   O     1.27737   0.43316   0.60181   0.00000  Uiso   1.00
O351   O     1.20608   0.56316   0.75081   0.00000  Uiso   1.00
O352   O     1.23251   0.43743   0.54722   0.00000  Uiso   1.00
O353   O     1.16225   0.56641   0.69460   0.00000  Uiso   1.00
O354   O     1.27748   0.43581   0.40660   0.00000  Uiso   1.00
O355   O     1.22780   0.42456   0.44437   0.00000  Uiso   1.00
O356   O     1.21620   0.64262   0.83704   0.00000  Uiso   1.00
O357   O     1.44476   0.19580   0.36077   0.00000  Uiso   1.00
O358   O     1.47970   0.18310   0.53896   0.00000  Uiso   1.00
O359   O     1.47989   0.18154   0.44843   0.00000  Uiso   1.00
O360   O     1.17417   0.07560   0.66976   0.00000  Uiso   1.00
O361   O     1.12939   0.11246   0.71736   0.00000  Uiso   1.00
O362   O     1.44610   0.18958   0.63092   0.00000  Uiso   1.00
O363   O     1.41979   0.21436   0.45325   0.00000  Uiso   1.00
O364   O     1.41743   0.21171   0.54328   0.00000  Uiso   1.00
O365   O     1.27291   0.36624   0.40410   0.00000  Uiso   1.00
O366   O     1.21496   0.22846   0.26142   0.00000  Uiso   1.00
O367   O     1.23159   0.35811   0.46413   0.00000  Uiso   1.00
O368   O     1.16241   0.23922   0.28965   0.00000  Uiso   1.00
O369   O     1.14520   0.18879   0.63092   0.00000  Uiso   1.00
O370   O     1.14348   0.18881   0.34965   0.00000  Uiso   1.00
O371   O     1.21627   0.22013   0.72572   0.00000  Uiso   1.00
O372   O     1.28411   0.36421   0.60357   0.00000  Uiso   1.00
O373   O     1.16473   0.23533   0.69817   0.00000  Uiso   1.00
O374   O     1.23272   0.37097   0.56877   0.00000  Uiso   1.00
O375   O     1.12762   0.20728   0.77758   0.00000  Uiso   1.00
O376   O     1.17835   0.20387   0.81787   0.00000  Uiso   1.00
O377   O     1.20907   0.15399   0.16219   0.00000  Uiso   1.00
O378   O     1.19302   0.10921   0.21179   0.00000  Uiso   1.00
O379   O     1.13350   0.11627   0.25595   0.00000  Uiso   1.00
O380   O     1.10216   0.22618   0.68622   0.00000  Uiso   1.00
O381   O     1.10427   0.16310   0.70985   0.00000  Uiso   1.00
O382   O     1.18996   0.10101   0.75924   0.00000  Uiso   1.00
O383   O     1.20443   0.14231   0.81712   0.00000  Uiso   1.00
O384   O     1.17890   0.21370   0.16601   0.00000  Uiso   1.00
O385   O     1.12781   0.21397   0.20566   0.00000  Uiso   1.00
O386   O     1.10547   0.16503   0.26695   0.00000  Uiso   1.00
O387   O     1.33187   0.40369   0.63487   0.00000  Uiso   1.00
O388   O     1.33109   0.36309   0.45487   0.00000  Uiso   1.00
O389   O     1.33767   0.36901   0.54405   0.00000  Uiso   1.00
O390   O     1.39174   0.16682   0.39926   0.00000  Uiso   1.00
O391   O     1.24446   0.16949   0.25569   0.00000  Uiso   1.00
O392   O     1.37872   0.11679   0.43460   0.00000  Uiso   1.00
O393   O     1.22221   0.12827   0.30587   0.00000  Uiso   1.00
O394   O     1.15839   0.13411   0.62726   0.00000  Uiso   1.00
O395   O     1.16324   0.13593   0.34927   0.00000  Uiso   1.00
O396   O     1.24269   0.15871   0.72786   0.00000  Uiso   1.00
O397   O     1.39453   0.15875   0.59294   0.00000  Uiso   1.00
O398   O     1.21854   0.12504   0.66680   0.00000  Uiso   1.00
O399   O     1.37494   0.11677   0.54142   0.00000  Uiso   1.00
O400   O     1.45725   0.13156   0.59311   0.00000  Uiso   1.00
O401   O     1.43881   0.08718   0.54508   0.00000  Uiso   1.00
O402   O     1.45196   0.13508   0.38868   0.00000  Uiso   1.00
O403   O     1.44223   0.08913   0.43952   0.00000  Uiso   1.00
O404   O     1.32290   0.39795   0.36548   0.00000  Uiso   1.00
O405   O     1.33505   0.43620   0.54621   0.00000  Uiso   1.00
O406   O     1.33440   0.43195   0.45580   0.00000  Uiso   1.00
O407   O     1.24634   0.61592   0.74229   0.00000  Uiso   1.00
O408   O     1.17566   0.58968   0.84161   0.00000  Uiso   1.00
O409   O     1.13026   0.58140   0.78873   0.00000  Uiso   1.00
O410   O     1.17457   0.16645   0.72563   0.00000  Uiso   1.00
O411   O     1.09800   0.58040   0.70109   0.00000  Uiso   1.00
O412   O     1.18045   0.07969   0.30113   0.00000  Uiso   1.00
O413   O     1.09873   0.22522   0.29780   0.00000  Uiso   1.00
O414   O     1.17602   0.17257   0.25439   0.00000  Uiso   1.00
O415   O     1.42690   0.14793   0.49355   0.00000  Uiso   1.00
O416   O     1.28027   0.39897   0.50364   0.00000  Uiso   1.00
O417   O     1.47027   0.46734   0.52645   0.00000  Uiso   1.00
C418   C     1.41628   0.57044   0.48978   0.00000  Uiso   1.00
C419   C     1.13909   0.61944   0.48628   0.00000  Uiso   1.00
C420   C     1.13939   0.61867   0.54156   0.00000  Uiso   1.00
C421   C     1.18976   0.55742   0.30800   0.00000  Uiso   1.00
C422   C     1.13662   0.58291   0.19433   0.00000  Uiso   1.00
C423   C     1.20671   0.67246   0.83620   0.00000  Uiso   1.00
C424   C     1.76873   0.63561   0.58719   0.00000  Uiso   1.00
C425   C     1.77328   0.63457   0.41116   0.00000  Uiso   1.00
C426   C     1.55063   0.61575   0.44975   0.00000  Uiso   1.00
C427   C     1.49642   0.62004   0.49755   0.00000  Uiso   1.00
C428   C     1.53301   0.62456   0.49654   0.00000  Uiso   1.00
C429   C     1.55088   0.63888   0.54072   0.00000  Uiso   1.00
C430   C     1.69602   0.75633   0.38404   0.00000  Uiso   1.00
C431   C     1.70218   0.69466   0.40481   0.00000  Uiso   1.00
C432   C     1.68617   0.72219   0.37635   0.00000  Uiso   1.00
C433   C     1.67762   0.78119   0.35626   0.00000  Uiso   1.00
C434   C     1.63332   0.79943   0.29216   0.00000  Uiso   1.00
C435   C     1.65192   0.77289   0.32161   0.00000  Uiso   1.00
C436   C     1.65966   0.71477   0.34089   0.00000  Uiso   1.00
C437   C     1.64276   0.73923   0.31309   0.00000  Uiso   1.00
C438   C     1.60310   0.87992   0.51268   0.00000  Uiso   1.00
C439   C     1.60229   0.87967   0.45746   0.00000  Uiso   1.00
C440   C     1.64370   0.74309   0.67760   0.00000  Uiso   1.00
C441   C     1.63268   0.80447   0.69195   0.00000  Uiso   1.00
C442   C     1.65160   0.77668   0.66550   0.00000  Uiso   1.00
C443   C     1.66038   0.71816   0.65049   0.00000  Uiso   1.00
C444   C     1.70088   0.69743   0.58336   0.00000  Uiso   1.00
C445   C     1.68555   0.72505   0.61214   0.00000  Uiso   1.00
C446   C     1.67633   0.78435   0.62887   0.00000  Uiso   1.00
C447   C     1.69462   0.75915   0.60187   0.00000  Uiso   1.00
C448   C     1.62969   0.85864   0.81183   0.00000  Uiso   1.00
C449   C     1.52200   0.84519   0.16373   0.00000  Uiso   1.00
C450   C     1.52008   0.85746   0.80634   0.00000  Uiso   1.00
C451   C     1.63306   0.84762   0.16752   0.00000  Uiso   1.00
C452   C     1.58506   0.61844   0.44614   0.00000  Uiso   1.00
C453   C     1.64014   0.62761   0.49253   0.00000  Uiso   1.00
C454   C     1.60292   0.62989   0.49113   0.00000  Uiso   1.00
C455   C     1.58608   0.64068   0.53651   0.00000  Uiso   1.00
C456   C     1.49476   0.71414   0.34517   0.00000  Uiso   1.00
C457   C     1.45017   0.69802   0.40862   0.00000  Uiso   1.00
C458   C     1.46808   0.72380   0.37889   0.00000  Uiso   1.00
C459   C     1.51278   0.73686   0.31537   0.00000  Uiso   1.00
C460   C     1.52342   0.79609   0.28753   0.00000  Uiso   1.00
C461   C     1.50406   0.77098   0.31893   0.00000  Uiso   1.00
C462   C     1.45932   0.75848   0.38280   0.00000  Uiso   1.00
C463   C     1.47812   0.78136   0.35167   0.00000  Uiso   1.00
C464   C     1.54289   0.87237   0.51362   0.00000  Uiso   1.00
C465   C     1.54147   0.87219   0.45715   0.00000  Uiso   1.00
C466   C     1.50757   0.74060   0.68667   0.00000  Uiso   1.00
C467   C     1.52457   0.80020   0.69417   0.00000  Uiso   1.00
C468   C     1.50497   0.77314   0.66754   0.00000  Uiso   1.00
C469   C     1.48938   0.71447   0.66289   0.00000  Uiso   1.00
C470   C     1.45105   0.69658   0.58589   0.00000  Uiso   1.00
C471   C     1.46976   0.72163   0.61684   0.00000  Uiso   1.00
C472   C     1.48442   0.78067   0.62364   0.00000  Uiso   1.00
C473   C     1.46762   0.75499   0.59845   0.00000  Uiso   1.00
C474   C     1.70995   0.56565   0.49724   0.00000  Uiso   1.00
C475   C     1.33537   0.62077   0.65520   0.00000  Uiso   1.00
C476   C     1.37236   0.64999   0.59041   0.00000  Uiso   1.00
C477   C     1.34173   0.64876   0.62214   0.00000  Uiso   1.00
C478   C     1.30696   0.61810   0.68627   0.00000  Uiso   1.00
C479   C     1.25199   0.64238   0.71632   0.00000  Uiso   1.00
C480   C     1.28343   0.64442   0.68452   0.00000  Uiso   1.00
C481   C     1.31781   0.67552   0.62035   0.00000  Uiso   1.00
C482   C     1.28884   0.67210   0.65250   0.00000  Uiso   1.00
C483   C     1.17535   0.66877   0.48494   0.00000  Uiso   1.00
C484   C     1.17594   0.66711   0.54149   0.00000  Uiso   1.00
C485   C     1.30000   0.62961   0.31549   0.00000  Uiso   1.00
C486   C     1.24343   0.65307   0.30124   0.00000  Uiso   1.00
C487   C     1.27650   0.65395   0.32835   0.00000  Uiso   1.00
C488   C     1.33120   0.62843   0.34163   0.00000  Uiso   1.00
C489   C     1.36910   0.65439   0.41268   0.00000  Uiso   1.00
C490   C     1.33796   0.65300   0.38137   0.00000  Uiso   1.00
C491   C     1.28329   0.67833   0.36738   0.00000  Uiso   1.00
C492   C     1.31374   0.67752   0.39332   0.00000  Uiso   1.00
C493   C     1.19309   0.67773   0.18445   0.00000  Uiso   1.00
C494   C     1.57270   0.93280   0.71603   0.00000  Uiso   1.00
C495   C     1.10358   0.67073   0.28725   0.00000  Uiso   1.00
C496   C     1.15463   0.64265   0.39796   0.00000  Uiso   1.00
C497   C     1.15645   0.64399   0.45685   0.00000  Uiso   1.00
C498   C     1.15923   0.64252   0.62904   0.00000  Uiso   1.00
C499   C     1.15821   0.64286   0.56937   0.00000  Uiso   1.00
C500   C     1.57264   0.87611   0.60088   0.00000  Uiso   1.00
C501   C     1.57280   0.87617   0.54090   0.00000  Uiso   1.00
C502   C     1.57348   0.87572   0.36983   0.00000  Uiso   1.00
C503   C     1.57217   0.87605   0.42832   0.00000  Uiso   1.00
C504   C     1.57603   0.92610   0.24735   0.00000  Uiso   1.00
C505   C     1.11322   0.66994   0.74468   0.00000  Uiso   1.00
C506   C     1.53988   0.47126   0.46237   0.00000  Uiso   1.00
C507   C     1.52070   0.50284   0.47411   0.00000  Uiso   1.00
C508   C     1.52277   0.44017   0.43923   0.00000  Uiso   1.00
C509   C     1.54804   0.41198   0.45358   0.00000  Uiso   1.00
C510   C     1.57349   0.42803   0.49277   0.00000  Uiso   1.00
C511   C     1.50164   0.50944   0.57131   0.00000  Uiso   1.00
C512   C     1.78416   0.44251   0.50173   0.00000  Uiso   1.00
C513   C     1.68902   0.09199   0.57297   0.00000  Uiso   1.00
C514   C     1.70058   0.10432   0.39891   0.00000  Uiso   1.00
C515   C     1.76283   0.30215   0.56271   0.00000  Uiso   1.00
C516   C     1.78538   0.35086   0.51244   0.00000  Uiso   1.00
C517   C     1.76501   0.31971   0.51486   0.00000  Uiso   1.00
C518   C     1.74947   0.30736   0.46834   0.00000  Uiso   1.00
C519   C     1.77066   0.16114   0.41893   0.00000  Uiso   1.00
C520   C     1.76289   0.14268   0.59671   0.00000  Uiso   1.00
C521   C     1.74595   0.27125   0.56597   0.00000  Uiso   1.00
C522   C     1.71458   0.22534   0.51601   0.00000  Uiso   1.00
C523   C     1.73068   0.25847   0.51857   0.00000  Uiso   1.00
C524   C     1.73267   0.27721   0.47088   0.00000  Uiso   1.00
C525   C     1.87310   0.34630   0.41456   0.00000  Uiso   1.00
C526   C     1.88012   0.35319   0.59366   0.00000  Uiso   1.00
C527   C     1.63854   0.17469   0.49523   0.00000  Uiso   1.00
C528   C     1.88077   0.44444   0.58386   0.00000  Uiso   1.00
C529   C     1.87709   0.43786   0.40849   0.00000  Uiso   1.00
C530   C     1.37118   0.53205   0.45886   0.00000  Uiso   1.00
C531   C     1.39973   0.53702   0.49022   0.00000  Uiso   1.00
C532   C     1.41162   0.51053   0.52238   0.00000  Uiso   1.00
C533   C     1.25143   0.48765   0.66493   0.00000  Uiso   1.00
C534   C     1.24938   0.44649   0.58757   0.00000  Uiso   1.00
C535   C     1.23501   0.47417   0.61997   0.00000  Uiso   1.00
C536   C     1.23593   0.51306   0.69317   0.00000  Uiso   1.00
C537   C     1.19035   0.55328   0.70986   0.00000  Uiso   1.00
C538   C     1.20441   0.52575   0.67801   0.00000  Uiso   1.00
C539   C     1.20384   0.48611   0.60443   0.00000  Uiso   1.00
C540   C     1.18769   0.51206   0.63253   0.00000  Uiso   1.00
C541   C     1.18457   0.50960   0.37131   0.00000  Uiso   1.00
C542   C     1.20393   0.52759   0.33555   0.00000  Uiso   1.00
C543   C     1.19692   0.48104   0.39843   0.00000  Uiso   1.00
C544   C     1.24625   0.44252   0.41430   0.00000  Uiso   1.00
C545   C     1.23088   0.47145   0.38791   0.00000  Uiso   1.00
C546   C     1.23725   0.51796   0.32500   0.00000  Uiso   1.00
C547   C     1.24997   0.49042   0.35138   0.00000  Uiso   1.00
C548   C     1.75001   0.48557   0.54895   0.00000  Uiso   1.00
C549   C     1.76159   0.47214   0.50109   0.00000  Uiso   1.00
C550   C     1.75344   0.48738   0.45201   0.00000  Uiso   1.00
C551   C     1.54975   0.18578   0.54205   0.00000  Uiso   1.00
C552   C     1.49444   0.18273   0.49373   0.00000  Uiso   1.00
C553   C     1.53181   0.18281   0.49384   0.00000  Uiso   1.00
C554   C     1.54862   0.17783   0.44586   0.00000  Uiso   1.00
C555   C     1.38234   0.27327   0.45174   0.00000  Uiso   1.00
C556   C     1.41184   0.22626   0.49877   0.00000  Uiso   1.00
C557   C     1.39463   0.25939   0.49963   0.00000  Uiso   1.00
C558   C     1.39021   0.27614   0.54781   0.00000  Uiso   1.00
C559   C     1.25200   0.30935   0.34718   0.00000  Uiso   1.00
C560   C     1.24640   0.35082   0.42045   0.00000  Uiso   1.00
C561   C     1.23217   0.32396   0.38759   0.00000  Uiso   1.00
C562   C     1.24034   0.28402   0.31463   0.00000  Uiso   1.00
C563   C     1.19406   0.24511   0.28831   0.00000  Uiso   1.00
C564   C     1.20709   0.27312   0.32151   0.00000  Uiso   1.00
C565   C     1.19854   0.31256   0.39520   0.00000  Uiso   1.00
C566   C     1.18679   0.28727   0.36033   0.00000  Uiso   1.00
C567   C     1.15751   0.13353   0.51693   0.00000  Uiso   1.00
C568   C     1.15827   0.13249   0.46168   0.00000  Uiso   1.00
C569   C     1.24491   0.27679   0.68399   0.00000  Uiso   1.00
C570   C     1.19658   0.23995   0.70235   0.00000  Uiso   1.00
C571   C     1.21100   0.27048   0.67740   0.00000  Uiso   1.00
C572   C     1.26041   0.30458   0.65955   0.00000  Uiso   1.00
C573   C     1.25303   0.35535   0.59857   0.00000  Uiso   1.00
C574   C     1.24010   0.32627   0.62805   0.00000  Uiso   1.00
C575   C     1.19096   0.29209   0.64662   0.00000  Uiso   1.00
C576   C     1.20566   0.31943   0.62249   0.00000  Uiso   1.00
C577   C     1.14761   0.21003   0.81731   0.00000  Uiso   1.00
C578   C     1.20305   0.12354   0.16881   0.00000  Uiso   1.00
C579   C     1.19849   0.11249   0.80521   0.00000  Uiso   1.00
C580   C     1.14801   0.21898   0.16676   0.00000  Uiso   1.00
C581   C     1.36564   0.30351   0.45362   0.00000  Uiso   1.00
C582   C     1.34214   0.35295   0.49994   0.00000  Uiso   1.00
C583   C     1.36087   0.32113   0.50184   0.00000  Uiso   1.00
C584   C     1.37361   0.30726   0.55044   0.00000  Uiso   1.00
C585   C     1.33223   0.16871   0.34240   0.00000  Uiso   1.00
C586   C     1.37151   0.14199   0.40569   0.00000  Uiso   1.00
C587   C     1.33912   0.14238   0.37828   0.00000  Uiso   1.00
C588   C     1.30276   0.17064   0.31388   0.00000  Uiso   1.00
C589   C     1.24625   0.14806   0.29252   0.00000  Uiso   1.00
C590   C     1.27839   0.14573   0.32236   0.00000  Uiso   1.00
C591   C     1.31463   0.11672   0.38645   0.00000  Uiso   1.00
C592   C     1.28415   0.11979   0.35799   0.00000  Uiso   1.00
C593   C     1.14818   0.19404   0.51640   0.00000  Uiso   1.00
C594   C     1.14863   0.19242   0.45984   0.00000  Uiso   1.00
C595   C     1.28062   0.12033   0.60905   0.00000  Uiso   1.00
C596   C     1.24399   0.14145   0.68546   0.00000  Uiso   1.00
C597   C     1.27595   0.13984   0.65632   0.00000  Uiso   1.00
C598   C     1.31259   0.12053   0.58504   0.00000  Uiso   1.00
C599   C     1.37146   0.13822   0.57815   0.00000  Uiso   1.00
C600   C     1.33859   0.13954   0.60587   0.00000  Uiso   1.00
C601   C     1.30280   0.15887   0.67661   0.00000  Uiso   1.00
C602   C     1.33374   0.15923   0.65195   0.00000  Uiso   1.00
C603   C     1.58423   0.18335   0.54079   0.00000  Uiso   1.00
C604   C     1.60187   0.17790   0.49272   0.00000  Uiso   1.00
C605   C     1.58369   0.17490   0.44384   0.00000  Uiso   1.00
C606   C     1.45577   0.10045   0.58150   0.00000  Uiso   1.00
C607   C     1.45481   0.10403   0.40028   0.00000  Uiso   1.00
C608   C     1.73088   0.51525   0.55022   0.00000  Uiso   1.00
C609   C     1.72439   0.53170   0.50054   0.00000  Uiso   1.00
C610   C     1.73533   0.51680   0.45255   0.00000  Uiso   1.00
C611   C     1.35397   0.50187   0.46050   0.00000  Uiso   1.00
C612   C     1.34346   0.44558   0.49922   0.00000  Uiso   1.00
C613   C     1.36476   0.47636   0.49480   0.00000  Uiso   1.00
C614   C     1.39386   0.48051   0.52526   0.00000  Uiso   1.00
C615   C     1.14637   0.58008   0.83314   0.00000  Uiso   1.00
C616   C     1.10431   0.13186   0.71801   0.00000  Uiso   1.00
C617   C     1.15201   0.16207   0.60436   0.00000  Uiso   1.00
C618   C     1.15235   0.16352   0.54552   0.00000  Uiso   1.00
C619   C     1.15345   0.16237   0.37323   0.00000  Uiso   1.00
C620   C     1.15344   0.16244   0.43295   0.00000  Uiso   1.00
C621   C     1.10745   0.13410   0.25583   0.00000  Uiso   1.00
C622   C     1.46940   0.49544   0.54746   0.00000  Uiso   1.00
C623   C     1.63382   0.49357   0.53753   0.00000  Uiso   1.00
C624   C     1.62416   0.50828   0.48756   0.00000  Uiso   1.00
C625   C     1.60705   0.53891   0.48645   0.00000  Uiso   1.00
C626   C     1.59794   0.55426   0.53614   0.00000  Uiso   1.00
C627   C     1.60917   0.54132   0.58589   0.00000  Uiso   1.00
C628   C     1.62705   0.51039   0.58629   0.00000  Uiso   1.00
N629   N     1.72171   0.76586   0.41589   0.00000  Uiso   1.00
N630   N     1.71938   0.76854   0.56795   0.00000  Uiso   1.00
N631   N     1.43441   0.77048   0.41420   0.00000  Uiso   1.00
N632   N     1.49201   0.68237   0.68428   0.00000  Uiso   1.00
N633   N     1.51107   0.86873   0.43311   0.00000  Uiso   1.00
N634   N     1.53616   0.64987   0.58654   0.00000  Uiso   1.00
N635   N     1.32084   0.70348   0.59025   0.00000  Uiso   1.00
N636   N     1.35371   0.60383   0.32806   0.00000  Uiso   1.00
N637   N     1.19248   0.69363   0.45982   0.00000  Uiso   1.00
N638   N     1.55718   0.45937   0.51133   0.00000  Uiso   1.00
N639   N     1.52731   0.51733   0.52833   0.00000  Uiso   1.00
N640   N     1.74468   0.25481   0.61413   0.00000  Uiso   1.00
N641   N     1.15709   0.52252   0.61566   0.00000  Uiso   1.00
N642   N     1.17619   0.46508   0.43292   0.00000  Uiso   1.00
N643   N     1.36965   0.32232   0.59930   0.00000  Uiso   1.00
N644   N     1.59875   0.16956   0.39492   0.00000  Uiso   1.00
N645   N     1.17740   0.32430   0.43357   0.00000  Uiso   1.00
N646   N     1.29391   0.30975   0.66725   0.00000  Uiso   1.00
N647   N     1.71930   0.52701   0.59824   0.00000  Uiso   1.00
N648   N     1.31854   0.09041   0.42045   0.00000  Uiso   1.00
N649   N     1.25599   0.10128   0.58700   0.00000  Uiso   1.00
N650   N     1.14353   0.22416   0.54054   0.00000  Uiso   1.00
N651   N     1.44209   0.51552   0.55062   0.00000  Uiso   1.00
Cl652  Cl    1.24049   0.58600   0.17420   0.00000  Uiso   1.00
Cl653  Cl    1.57571   0.76977   0.82091   0.00000  Uiso   1.00
Cl654  Cl    1.57967   0.75826   0.16543   0.00000  Uiso   1.00
Cl655  Cl    1.37461   0.73907   0.50325   0.00000  Uiso   1.00
Cl656  Cl    1.78339   0.72367   0.49642   0.00000  Uiso   1.00
Cl657  Cl    1.95200   0.39188   0.49515   0.00000  Uiso   1.00
Cl658  Cl    1.77693   0.06696   0.49009   0.00000  Uiso   1.00
Cl659  Cl    1.25197   0.20005   0.82267   0.00000  Uiso   1.00
Cl660  Cl    1.25278   0.21404   0.16411   0.00000  Uiso   1.00
Cl661  Cl    1.24943   0.57712   0.84193   0.00000  Uiso   1.00
Cl662  Cl    1.38405   0.05292   0.48636   0.00000  Uiso   1.00
Cl663  Cl    1.17496   0.39600   0.50969   0.00000  Uiso   1.00
Ru664  Ru    1.57976   0.50338   0.54476   0.00000  Uiso   1.00
loop_
_geom_bond_atom_site_label_1
_geom_bond_atom_site_label_2
_geom_bond_distance
_geom_bond_site_symmetry_2
_ccdc_geom_bond_type
H1     C525    1.106   .     S
H2     C526    1.106   .     S
H3     C528    1.106   .     S
H4     C529    1.106   .     S
H5     C513    1.106   .     S
H6     C514    1.107   .     S
H7     C519    1.107   .     S
H8     C520    1.107   .     S
H9     C606    1.106   .     S
H10    C607    1.107   .     S
H11    C424    1.107   .     S
H12    C425    1.107   .     S
H13    C541    1.092   .     S
H14    C419    1.090   .     S
H15    C420    1.088   .     S
H16    O313    0.979   .     S
H17    O314    0.979   .     S
H18    O273    0.970   .     S
H19    C452    1.089   .     S
H20    C455    1.092   .     S
H21    O280    0.982   .     S
H22    O280    0.979   .     S
H23    O312    0.976   .     S
H24    C433    1.092   .     S
H25    C436    1.090   .     S
H26    C437    1.090   .     S
H27    C440    1.090   .     S
H28    C443    1.091   .     S
H29    C446    1.093   .     S
H30    C438    1.090   .     S
H31    C439    1.090   .     S
H32    O295    0.981   .     S
H33    O295    0.979   .     S
H34    O293    0.979   .     S
H35    O293    0.978   .     S
H36    O236    0.980   .     S
H37    O236    0.979   .     S
H38    O312    0.978   .     S
H39    O251    0.978   .     S
H40    O251    0.979   .     S
H41    C456    1.090   .     S
H42    C459    1.089   .     S
H43    C463    1.092   .     S
H44    C466    1.094   .     S
H45    C472    1.090   .     S
H46    C473    1.090   .     S
H47    C464    1.092   .     S
H48    O253    0.982   .     S
H49    O253    0.976   .     S
H50    C426    1.091   .     S
H51    O314    0.976   .     S
H52    O313    0.978   .     S
H53    C475    1.091   .     S
H54    C482    1.091   .     S
H55    C485    1.093   .     S
H56    C491    1.089   .     S
H57    C492    1.090   .     S
H58    C484    1.092   .     S
H59    O271    0.978   .     S
H60    O271    0.981   .     S
H61    N629    1.012   .     S
H62    N629    1.021   .     S
H63    N630    1.020   .     S
H64    N630    1.013   .     S
H65    N631    1.021   .     S
H66    N631    1.012   .     S
H67    N632    1.018   .     S
H68    N632    1.018   .     S
H69    N633    1.012   .     S
H70    N633    1.016   .     S
H71    N634    1.016   .     S
H72    N634    1.015   .     S
H73    N635    1.013   .     S
H74    N635    1.023   .     S
H75    N636    1.015   .     S
H76    N636    1.016   .     S
H77    N637    1.012   .     S
H78    N637    1.017   .     S
H79    C448    1.109   .     S
H80    C450    1.109   .     S
H81    C494    1.109   .     S
H82    C423    1.107   .     S
H83    C505    1.107   .     S
H84    C422    1.107   .     S
H85    C493    1.107   .     S
H86    C495    1.106   .     S
H87    C449    1.107   .     S
H88    C451    1.107   .     S
H89    C504    1.107   .     S
H90    N638    1.030   .     S
H91    C506    1.106   .     S
H92    C508    1.097   .     S
H93    C508    1.096   .     S
H94    C509    1.099   .     S
H95    C509    1.097   .     S
H96    C510    1.097   .     S
H97    C510    1.099   .     S
H98    N639    1.030   .     S
H99    C511    1.095   .     S
H100   C511    1.099   .     S
H101   O334    0.979   .     S
H102   O334    0.975   .     S
H103   C524    1.090   .     S
H104   O341    0.978   .     S
H105   O341    0.978   .     S
H106   O320    0.979   .     S
H107   O320    0.979   .     S
H108   O327    0.979   .     S
H109   O327    0.980   .     S
H110   C515    1.091   .     S
H111   C518    1.089   .     S
H112   N640    1.015   .     S
H113   N640    1.020   .     S
H114   C533    1.089   .     S
H115   C536    1.092   .     S
H116   C539    1.092   .     S
H117   C546    1.089   .     S
H118   C547    1.091   .     S
H119   O380    0.978   .     S
H120   O380    0.976   .     S
H121   C581    1.090   .     S
H122   O387    0.978   .     S
H123   O387    0.978   .     S
H124   O413    0.978   .     S
H125   O412    0.979   .     S
H126   C603    1.091   .     S
H127   O411    0.976   .     S
H128   C559    1.091   .     S
H129   C562    1.089   .     S
H130   C566    1.092   .     S
H131   C569    1.092   .     S
H132   C575    1.089   .     S
H133   C576    1.090   .     S
H134   C567    1.090   .     S
H135   C568    1.088   .     S
H136   C610    1.090   .     S
H137   O404    0.981   .     S
H138   O404    0.979   .     S
H139   C611    1.090   .     S
H140   C614    1.090   .     S
H141   C548    1.092   .     S
H142   C550    1.088   .     S
H143   O411    0.981   .     S
H144   C585    1.090   .     S
H145   C588    1.089   .     S
H146   C592    1.092   .     S
H147   C598    1.092   .     S
H148   C601    1.092   .     S
H149   C602    1.089   .     S
H150   C594    1.091   .     S
H151   C551    1.089   .     S
H152   C554    1.091   .     S
H153   O357    0.978   .     S
H154   O357    0.980   .     S
H155   O360    0.981   .     S
H156   O360    0.977   .     S
H157   O362    0.980   .     S
H158   O362    0.979   .     S
H159   C555    1.088   .     S
H160   C558    1.092   .     S
H161   O413    0.975   .     S
H162   C478    1.089   .     S
H163   O412    0.979   .     S
H164   N641    1.017   .     S
H165   N641    1.011   .     S
H166   N642    1.012   .     S
H167   N642    1.024   .     S
H168   N643    1.014   .     S
H169   N643    1.019   .     S
H170   N644    1.019   .     S
H171   N644    1.016   .     S
H172   N645    1.023   .     S
H173   N645    1.014   .     S
H174   N646    1.014   .     S
H175   N646    1.018   .     S
H176   N647    1.022   .     S
H177   N647    1.015   .     S
H178   N648    1.014   .     S
H179   N648    1.025   .     S
H180   N649    1.017   .     S
H181   N649    1.012   .     S
H182   N650    1.017   .     S
H183   N650    1.013   .     S
H184   C615    1.106   .     S
H185   C577    1.107   .     S
H186   C579    1.107   .     S
H187   C616    1.107   .     S
H188   C578    1.107   .     S
H189   C580    1.107   .     S
H190   C621    1.106   .     S
H191   C530    1.091   .     S
H192   N651    1.028   .     S
H193   Ru664   1.611   .     S
H194   C624    1.092   .     S
H195   C625    1.089   .     S
H196   C627    1.088   .     S
H197   C628    1.088   .     S
H198   C623    1.090   .     S
H199   C626    1.090   .     S
Al200  O236    2.066   .     S
Al200  O238    1.935   .     S
Al200  O254    1.941   .     S
Al200  O283    1.891   .     S
Al200  O304    1.918   .     S
Al200  O317    1.797   .     S
Al201  O251    2.106   .     S
Al201  O252    1.957   .     S
Al201  O301    1.915   .     S
Al201  O305    1.878   .     S
Al201  O307    1.918   .     S
Al201  O311    1.805   .     S
Al202  O237    1.964   .     S
Al202  O253    2.111   .     S
Al202  O255    1.899   .     S
Al202  O290    1.940   .     S
Al202  O298    1.893   .     S
Al202  O317    1.786   .     S
Al203  O272    1.939   .     S
Al203  O275    1.940   .     S
Al203  O287    1.889   .     S
Al203  O291    1.902   .     S
Al203  O310    1.800   .     S
Al204  O260    1.974   .     S
Al204  O264    1.929   .     S
Al204  O266    1.956   .     S
Al204  O273    1.809   .     S
Al204  O274    2.017   .     S
Al204  O310    1.902   .     S
Al205  O247    1.901   .     S
Al205  O263    1.877   .     S
Al205  O280    2.126   .     S
Al205  O282    1.936   .     S
Al205  O296    1.929   .     S
Al205  O318    1.801   .     S
Al206  O239    1.900   .     S
Al206  O242    1.909   .     S
Al206  O243    1.928   .     S
Al206  O293    2.086   .     S
Al206  O294    1.942   .     S
Al206  O311    1.808   .     S
Al207  O249    1.930   .     S
Al207  O256    1.878   .     S
Al207  O281    1.930   .     S
Al207  O295    2.095   .     S
Al207  O297    1.910   .     S
Al207  O318    1.807   .     S
Al208  O262    1.909   .     S
Al208  O267    1.911   .     S
Al208  O276    1.973   .     S
Al208  O289    1.948   .     S
Al208  O310    1.899   .     S
Al208  Cl653   2.308   .     S
Al209  O241    1.932   .     S
Al209  O244    1.952   .     S
Al209  O303    1.921   .     S
Al209  O308    1.953   .     S
Al209  O311    1.927   .     S
Al209  Cl652   2.233   .     S
Al210  O245    1.922   .     S
Al210  O246    1.969   .     S
Al210  O300    1.871   .     S
Al210  O302    1.913   .     S
Al210  O312    2.092   .     S
Al210  O316    1.803   .     S
Al211  O269    1.920   .     S
Al211  O270    1.964   .     S
Al211  O286    1.881   .     S
Al211  O288    1.892   .     S
Al211  O313    2.120   .     S
Al211  O315    1.800   .     S
Al212  O259    1.883   .     S
Al212  O261    1.929   .     S
Al212  O278    1.891   .     S
Al212  O279    1.987   .     S
Al212  O314    2.078   .     S
Al212  O315    1.812   .     S
Al213  O257    1.910   .     S
Al213  O268    1.960   .     S
Al213  O277    1.946   .     S
Al213  O284    1.941   .     S
Al213  O315    1.928   .     S
Al213  Cl654   2.237   .     S
Al214  O285    1.904   .     S
Al214  O292    1.886   .     S
Al214  O299    1.915   .     S
Al214  O306    1.892   .     S
Al214  O317    1.884   .     S
Al214  Cl655   2.313   .     S
Al215  O248    1.955   .     S
Al215  O250    1.953   .     S
Al215  O258    1.917   .     S
Al215  O265    1.903   .     S
Al215  O318    1.904   .     S
Al215  Cl656   2.276   .     S
Al216  O320    2.094   .     S
Al216  O322    1.900   .     S
Al216  O328    1.907   .     S
Al216  O337    1.924   .     S
Al216  O346    1.923   .     S
Al216  O348    1.815   .     S
Al217  O321    1.909   .     S
Al217  O327    2.097   .     S
Al217  O329    1.905   .     S
Al217  O339    1.932   .     S
Al217  O344    1.924   .     S
Al217  O348    1.814   .     S
Al218  O323    1.883   .     S
Al218  O332    1.933   .     S
Al218  O334    2.096   .     S
Al218  O336    1.954   .     S
Al218  O342    1.912   .     S
Al218  O349    1.810   .     S
Al219  O325    1.926   .     S
Al219  O330    1.888   .     S
Al219  O335    1.906   .     S
Al219  O341    2.110   .     S
Al219  O343    1.927   .     S
Al219  O349    1.807   .     S
Al220  O338    1.955   .     S
Al220  O340    1.959   .     S
Al220  O345    1.960   .     S
Al220  O347    1.955   .     S
Al220  O348    1.921   .     S
Al220  Cl657   2.218   .     S
Al221  O324    1.948   .     S
Al221  O326    1.964   .     S
Al221  O331    1.960   .     S
Al221  O333    1.966   .     S
Al221  O349    1.917   .     S
Al221  Cl658   2.211   .     S
Al222  O357    2.089   .     S
Al222  O359    1.916   .     S
Al222  O363    1.902   .     S
Al222  O390    1.899   .     S
Al222  O402    1.938   .     S
Al222  O415    1.810   .     S
Al223  O360    2.096   .     S
Al223  O361    1.976   .     S
Al223  O382    1.923   .     S
Al223  O394    1.904   .     S
Al223  O398    1.883   .     S
Al223  O410    1.801   .     S
Al224  O358    1.918   .     S
Al224  O362    2.085   .     S
Al224  O364    1.910   .     S
Al224  O397    1.910   .     S
Al224  O400    1.935   .     S
Al224  O415    1.809   .     S
Al225  O369    1.918   .     S
Al225  O373    1.898   .     S
Al225  O375    1.921   .     S
Al225  O380    2.080   .     S
Al225  O381    1.942   .     S
Al225  O410    1.802   .     S
Al226  O350    1.921   .     S
Al226  O372    1.914   .     S
Al226  O387    2.088   .     S
Al226  O389    1.920   .     S
Al226  O405    1.956   .     S
Al226  O416    1.793   .     S
Al227  O354    1.934   .     S
Al227  O365    1.918   .     S
Al227  O388    1.913   .     S
Al227  O404    2.055   .     S
Al227  O406    1.944   .     S
Al227  O416    1.797   .     S
Al228  O371    1.931   .     S
Al228  O376    1.952   .     S
Al228  O383    1.960   .     S
Al228  O396    1.915   .     S
Al228  O410    1.922   .     S
Al228  Cl659   2.235   .     S
Al229  O240    1.912   .     S
Al229  O309    1.976   .     S
Al229  O316    1.801   .     S
Al229  O353    1.875   .     S
Al229  O409    1.916   .     S
Al229  O411    2.101   .     S
Al230  O378    1.923   .     S
Al230  O379    1.933   .     S
Al230  O393    1.910   .     S
Al230  O395    1.915   .     S
Al230  O412    2.092   .     S
Al230  O414    1.807   .     S
Al231  O368    1.879   .     S
Al231  O370    1.905   .     S
Al231  O385    1.920   .     S
Al231  O386    1.963   .     S
Al231  O413    2.088   .     S
Al231  O414    1.810   .     S
Al232  O366    1.929   .     S
Al232  O377    1.955   .     S
Al232  O384    1.950   .     S
Al232  O391    1.928   .     S
Al232  O414    1.924   .     S
Al232  Cl660   2.232   .     S
Al233  O316    1.930   .     S
Al233  O351    1.912   .     S
Al233  O356    1.951   .     S
Al233  O407    1.942   .     S
Al233  O408    1.964   .     S
Al233  Cl661   2.230   .     S
Al234  O392    1.912   .     S
Al234  O399    1.913   .     S
Al234  O401    1.940   .     S
Al234  O403    1.955   .     S
Al234  O415    1.904   .     S
Al234  Cl662   2.270   .     S
Al235  O352    1.892   .     S
Al235  O355    1.904   .     S
Al235  O367    1.901   .     S
Al235  O374    1.886   .     S
Al235  O416    1.885   .     S
Al235  Cl663   2.332   .     S
O237   C418    1.285   .     D
O238   C418    1.266   .     S
O239   C496    1.279   .     D
O240   C498    1.279   .     D
O241   C421    1.261   .     S
O242   C421    1.291   .     D
O243   C422    1.280   .     S
O244   C422    1.254   .     D
O245   C423    1.281   .     D
O246   C505    1.268   .     D
O247   C424    1.280   .     D
O248   C424    1.255   .     S
O249   C425    1.280   .     D
O250   C425    1.255   .     S
O252   C495    1.272   .     D
O254   C427    1.276   .     S
O255   C427    1.289   .     D
O256   C431    1.297   .     S
O257   C434    1.264   .     D
O258   C431    1.275   .     D
O259   C434    1.282   .     S
O260   C500    1.260   .     D
O261   C502    1.286   .     S
O262   C441    1.271   .     D
O263   C444    1.301   .     D
O264   C441    1.268   .     S
O265   C444    1.277   .     S
O266   C448    1.266   .     S
O267   C448    1.266   .     D
O268   C449    1.251   .     S
O269   C449    1.283   .     D
O270   C504    1.270   .     S
O272   C494    1.283   .     D
O274   C494    1.250   .     S
O275   C450    1.280   .     S
O276   C450    1.252   .     D
O277   C451    1.257   .     D
O278   C451    1.279   .     S
O279   C504    1.263   .     D
O281   C453    1.269   .     S
O282   C453    1.280   .     D
O283   C457    1.295   .     D
O284   C460    1.262   .     D
O285   C457    1.277   .     S
O286   C460    1.287   .     S
O287   C500    1.283   .     S
O288   C502    1.289   .     D
O289   C467    1.261   .     S
O290   C470    1.307   .     D
O291   C467    1.279   .     D
O292   C470    1.267   .     S
O294   C495    1.262   .     S
O296   C474    1.287   .     D
O297   C474    1.275   .     S
O298   C476    1.303   .     D
O299   C476    1.272   .     S
O300   C479    1.289   .     S
O301   C496    1.288   .     S
O302   C498    1.275   .     S
O303   C486    1.262   .     D
O304   C489    1.298   .     D
O305   C486    1.286   .     S
O306   C489    1.267   .     S
O307   C493    1.282   .     D
O308   C493    1.253   .     S
O309   C505    1.266   .     S
O319   C507    1.215   .     D
O321   C512    1.276   .     D
O322   C512    1.275   .     S
O323   C513    1.280   .     S
O324   C513    1.256   .     D
O325   C514    1.284   .     S
O326   C514    1.251   .     D
O328   C516    1.275   .     D
O329   C516    1.276   .     S
O330   C519    1.280   .     D
O331   C519    1.255   .     S
O332   C520    1.285   .     D
O333   C520    1.250   .     S
O335   C522    1.276   .     D
O336   C522    1.290   .     S
O337   C525    1.280   .     S
O338   C525    1.253   .     D
O339   C526    1.282   .     D
O340   C526    1.252   .     S
O342   C527    1.276   .     D
O343   C527    1.289   .     S
O344   C528    1.280   .     D
O345   C528    1.253   .     S
O346   C529    1.281   .     S
O347   C529    1.253   .     D
O350   C534    1.290   .     D
O351   C537    1.265   .     S
O352   C534    1.267   .     S
O353   C537    1.298   .     D
O354   C544    1.292   .     S
O355   C544    1.275   .     D
O356   C423    1.253   .     S
O358   C552    1.275   .     D
O359   C552    1.274   .     S
O361   C616    1.268   .     D
O363   C556    1.274   .     S
O364   C556    1.276   .     D
O365   C560    1.293   .     S
O366   C563    1.263   .     S
O367   C560    1.276   .     D
O368   C563    1.288   .     D
O369   C617    1.287   .     D
O370   C619    1.275   .     D
O371   C570    1.261   .     S
O372   C573    1.299   .     D
O373   C570    1.292   .     D
O374   C573    1.267   .     S
O375   C577    1.280   .     S
O376   C577    1.254   .     D
O377   C578    1.253   .     S
O378   C578    1.282   .     D
O379   C621    1.263   .     S
O381   C616    1.266   .     S
O382   C579    1.284   .     S
O383   C579    1.252   .     D
O384   C580    1.254   .     D
O385   C580    1.280   .     S
O386   C621    1.271   .     D
O388   C582    1.276   .     S
O389   C582    1.289   .     D
O390   C586    1.291   .     D
O391   C589    1.260   .     D
O392   C586    1.273   .     S
O393   C589    1.289   .     S
O394   C617    1.282   .     S
O395   C619    1.277   .     S
O396   C596    1.266   .     D
O397   C599    1.289   .     D
O398   C596    1.298   .     S
O399   C599    1.264   .     S
O400   C606    1.279   .     D
O401   C606    1.253   .     S
O402   C607    1.280   .     S
O403   C607    1.253   .     D
O405   C612    1.278   .     D
O406   C612    1.268   .     S
O407   C479    1.262   .     D
O408   C615    1.251   .     D
O409   C615    1.285   .     S
O417   C622    1.241   .     D
C418   C531    1.492   .     S
C419   C420    1.382   .     S
C419   C497    1.410   .     D
C420   C499    1.409   .     D
C421   C542    1.490   .     S
C426   C428    1.410   .     S
C426   C452    1.384   .     D
C427   C428    1.475   .     S
C428   C429    1.435   .     D
C429   C455    1.414   .     S
C429   N634    1.361   .     S
C430   C432    1.434   .     D
C430   C433    1.419   .     S
C430   N629    1.355   .     S
C431   C432    1.459   .     S
C432   C436    1.414   .     S
C433   C435    1.385   .     D
C434   C435    1.491   .     S
C435   C437    1.412   .     S
C436   C437    1.377   .     D
C438   C439    1.381   .     S
C438   C501    1.410   .     D
C439   C503    1.415   .     D
C440   C442    1.413   .     D
C440   C443    1.378   .     S
C441   C442    1.499   .     S
C442   C446    1.382   .     S
C443   C445    1.417   .     D
C444   C445    1.454   .     S
C445   C447    1.435   .     S
C446   C447    1.417   .     D
C447   N630    1.357   .     S
C452   C454    1.409   .     S
C453   C454    1.492   .     S
C454   C455    1.388   .     D
C456   C458    1.414   .     S
C456   C459    1.379   .     D
C457   C458    1.459   .     S
C458   C462    1.434   .     D
C459   C461    1.411   .     S
C460   C461    1.492   .     S
C461   C463    1.385   .     D
C462   C463    1.417   .     S
C462   N631    1.356   .     S
C464   C465    1.413   .     D
C464   C501    1.385   .     S
C465   C503    1.432   .     S
C465   N633    1.363   .     S
C466   C468    1.391   .     S
C466   C469    1.405   .     D
C467   C468    1.493   .     S
C468   C472    1.404   .     D
C469   C471    1.422   .     S
C469   N632    1.395   .     S
C470   C471    1.471   .     S
C471   C473    1.414   .     D
C472   C473    1.380   .     S
C474   C609    1.478   .     S
C475   C477    1.415   .     S
C475   C478    1.381   .     D
C476   C477    1.460   .     S
C477   C481    1.436   .     D
C478   C480    1.413   .     S
C479   C480    1.490   .     S
C480   C482    1.383   .     D
C481   C482    1.417   .     S
C481   N635    1.353   .     S
C483   C484    1.416   .     D
C483   C497    1.431   .     S
C483   N637    1.361   .     S
C484   C499    1.389   .     S
C485   C487    1.391   .     S
C485   C488    1.410   .     D
C486   C487    1.487   .     S
C487   C491    1.406   .     D
C488   C490    1.423   .     S
C488   N636    1.376   .     S
C489   C490    1.472   .     S
C490   C492    1.411   .     D
C491   C492    1.380   .     S
C496   C497    1.475   .     S
C498   C499    1.492   .     S
C500   C501    1.500   .     S
C502   C503    1.463   .     S
C506   C507    1.507   .     S
C506   C508    1.533   .     S
C506   N638    1.484   .     S
C507   N639    1.498   .     S
C508   C509    1.556   .     S
C509   C510    1.552   .     S
C510   N638    1.487   .     S
C511   C622    1.527   .     S
C511   N639    1.519   .     S
C512   C549    1.490   .     S
C515   C517    1.390   .     S
C515   C521    1.411   .     D
C516   C517    1.490   .     S
C517   C518    1.408   .     D
C518   C524    1.382   .     S
C521   C523    1.428   .     S
C521   N640    1.373   .     S
C522   C523    1.475   .     S
C523   C524    1.411   .     D
C527   C604    1.474   .     S
C530   C531    1.399   .     S
C530   C611    1.390   .     D
C531   C532    1.413   .     D
C532   C614    1.397   .     S
C532   N651    1.423   .     S
C533   C535    1.409   .     S
C533   C536    1.384   .     D
C534   C535    1.487   .     S
C535   C539    1.391   .     D
C536   C538    1.411   .     S
C537   C538    1.471   .     S
C538   C540    1.428   .     D
C539   C540    1.410   .     S
C540   N641    1.361   .     S
C541   C542    1.384   .     S
C541   C543    1.417   .     D
C542   C546    1.412   .     D
C543   C545    1.436   .     S
C543   N642    1.356   .     S
C544   C545    1.467   .     S
C545   C547    1.412   .     D
C546   C547    1.381   .     S
C548   C549    1.391   .     S
C548   C608    1.413   .     D
C549   C550    1.408   .     D
C550   C610    1.382   .     S
C551   C553    1.408   .     S
C551   C603    1.383   .     D
C552   C553    1.495   .     S
C553   C554    1.389   .     D
C554   C605    1.409   .     S
C555   C557    1.408   .     S
C555   C581    1.383   .     D
C556   C557    1.493   .     S
C557   C558    1.390   .     D
C558   C584    1.412   .     S
C559   C561    1.411   .     S
C559   C562    1.381   .     D
C560   C561    1.467   .     S
C561   C565    1.433   .     D
C562   C564    1.410   .     S
C563   C564    1.489   .     S
C564   C566    1.386   .     D
C565   C566    1.416   .     S
C565   N645    1.362   .     S
C567   C568    1.382   .     S
C567   C618    1.412   .     D
C568   C620    1.410   .     D
C569   C571    1.389   .     S
C569   C572    1.412   .     D
C570   C571    1.488   .     S
C571   C575    1.408   .     D
C572   C574    1.426   .     S
C572   N646    1.369   .     S
C573   C574    1.471   .     S
C574   C576    1.411   .     D
C575   C576    1.380   .     S
C581   C583    1.409   .     S
C582   C583    1.478   .     S
C583   C584    1.430   .     D
C584   N643    1.371   .     S
C585   C587    1.411   .     S
C585   C588    1.380   .     D
C586   C587    1.466   .     S
C587   C591    1.433   .     D
C588   C590    1.410   .     S
C589   C590    1.489   .     S
C590   C592    1.387   .     D
C591   C592    1.417   .     S
C591   N648    1.362   .     S
C593   C594    1.416   .     D
C593   C618    1.431   .     S
C593   N650    1.360   .     S
C594   C620    1.388   .     S
C595   C597    1.428   .     D
C595   C598    1.413   .     S
C595   N649    1.362   .     S
C596   C597    1.473   .     S
C597   C601    1.411   .     S
C598   C600    1.390   .     D
C599   C600    1.487   .     S
C600   C602    1.409   .     S
C601   C602    1.383   .     D
C603   C604    1.411   .     S
C604   C605    1.427   .     D
C605   N644    1.380   .     S
C608   C609    1.429   .     S
C608   N647    1.370   .     S
C609   C610    1.409   .     D
C611   C613    1.401   .     S
C612   C613    1.501   .     S
C613   C614    1.401   .     D
C617   C618    1.472   .     S
C619   C620    1.493   .     S
C622   N651    1.358   .     S
C623   C624    1.434   .     D
C623   C628    1.418   .     S
C623   Ru664   2.205   .     S
C624   C625    1.404   .     S
C625   C626    1.433   .     D
C626   C627    1.420   .     S
C626   Ru664   2.172   .     S
C627   C628    1.429   .     D
C627   Ru664   2.178   .     S
C628   Ru664   2.176   .     S
N638   Ru664   2.148   .     S
