# Supplementary material for: Synthetic and computational assessment of a chiral metal–organic framework catalyst for predictive asymmetric transformation
Source: Chem Sci. 2020 Aug 6;11(33):8800–8. doi: 10.1039/d0sc03364b (PMC8163446; doi:10.1039/d0sc03364b)
Supplement: SC-011-D0SC03364B-s004 [file SC-011-D0SC03364B-s004.cif]

data_MODEL-D-PUBLI
_audit_creation_date              2020-01-10
_audit_creation_method            'Materials Studio'
_symmetry_space_group_name_H-M    'P1'
_symmetry_Int_Tables_number       1
_symmetry_cell_setting            triclinic
loop_
_symmetry_equiv_pos_as_xyz
  x,y,z
_cell_length_a                    40.0000
_cell_length_b                    40.0000
_cell_length_c                    24.8000
_cell_angle_alpha                 90.0000
_cell_angle_beta                  90.0000
_cell_angle_gamma                 90.0000
loop_
_atom_site_label
_atom_site_type_symbol
_atom_site_fract_x
_atom_site_fract_y
_atom_site_fract_z
_atom_site_U_iso_or_equiv
_atom_site_adp_type
_atom_site_occupancy
H1     H     0.20755   0.15559   0.38760   0.00000  Uiso   1.00
H2     H     0.21482   0.15053   0.61519   0.00000  Uiso   1.00
H3     H     0.33806   0.09803   0.60352   0.00000  Uiso   1.00
H4     H     0.32836   0.09843   0.37389   0.00000  Uiso   1.00
H5     H     0.52186   0.09972   0.60930   0.00000  Uiso   1.00
H6     H     0.51806   0.10961   0.37522   0.00000  Uiso   1.00
H7     H     0.11250   0.47428   0.63658   0.00000  Uiso   1.00
H8     H     0.11031   0.48853   0.40090   0.00000  Uiso   1.00
H9     H     0.09785   0.35512   0.38915   0.00000  Uiso   1.00
H10    H     0.10563   0.34176   0.60906   0.00000  Uiso   1.00
H11    H     0.20460   0.64485   0.62755   0.00000  Uiso   1.00
H12    H     0.21820   0.65348   0.39131   0.00000  Uiso   1.00
H13    H     0.71592   0.61265   0.35157   0.00000  Uiso   1.00
H14    H     0.80897   0.68740   0.61475   0.00000  Uiso   1.00
H15    H     0.82420   0.74710   0.33130   0.00000  Uiso   1.00
H16    H     0.84180   0.74201   0.38707   0.00000  Uiso   1.00
H17    H     0.89741   0.57284   0.39125   0.00000  Uiso   1.00
H18    H     0.91845   0.58307   0.34079   0.00000  Uiso   1.00
H19    H     0.76423   0.53815   0.31494   0.00000  Uiso   1.00
H20    H     0.88363   0.61643   0.50362   0.00000  Uiso   1.00
H21    H     0.88309   0.60989   0.60412   0.00000  Uiso   1.00
H22    H     0.78414   0.70705   0.53427   0.00000  Uiso   1.00
H23    H     0.79957   0.69773   0.47037   0.00000  Uiso   1.00
H24    H     0.91563   0.68195   0.80568   0.00000  Uiso   1.00
H25    H     0.80716   0.71069   0.19662   0.00000  Uiso   1.00
H26    H     0.88208   0.58891   0.19958   0.00000  Uiso   1.00
H27    H     0.92374   0.69743   0.32488   0.00000  Uiso   1.00
H28    H     0.55920   0.19409   0.66178   0.00000  Uiso   1.00
H29    H     0.55861   0.22816   0.63042   0.00000  Uiso   1.00
H30    H     0.58422   0.28245   0.58887   0.00000  Uiso   1.00
H31    H     0.82121   0.09645   0.34035   0.00000  Uiso   1.00
H32    H     0.91430   0.22761   0.30175   0.00000  Uiso   1.00
H33    H     0.81168   0.06076   0.69571   0.00000  Uiso   1.00
H34    H     0.55746   0.20506   0.33604   0.00000  Uiso   1.00
H35    H     0.52653   0.22129   0.36569   0.00000  Uiso   1.00
H36    H     0.88819   0.55719   0.73283   0.00000  Uiso   1.00
H37    H     0.63891   0.19967   0.33242   0.00000  Uiso   1.00
H38    H     0.69351   0.20443   0.28260   0.00000  Uiso   1.00
H39    H     0.73065   0.11965   0.37036   0.00000  Uiso   1.00
H40    H     0.69902   0.18871   0.71179   0.00000  Uiso   1.00
H41    H     0.72347   0.10393   0.61336   0.00000  Uiso   1.00
H42    H     0.66730   0.10859   0.56770   0.00000  Uiso   1.00
H43    H     0.82971   0.11635   0.54673   0.00000  Uiso   1.00
H44    H     0.82943   0.11784   0.44552   0.00000  Uiso   1.00
H45    H     0.73821   0.28392   0.30260   0.00000  Uiso   1.00
H46    H     0.80715   0.34150   0.44081   0.00000  Uiso   1.00
H47    H     0.83210   0.29562   0.38436   0.00000  Uiso   1.00
H48    H     0.73637   0.26212   0.72623   0.00000  Uiso   1.00
H49    H     0.71248   0.31391   0.68327   0.00000  Uiso   1.00
H50    H     0.80858   0.33400   0.61227   0.00000  Uiso   1.00
H51    H     0.85093   0.22327   0.45151   0.00000  Uiso   1.00
H52    H     0.65924   0.44193   0.40333   0.00000  Uiso   1.00
H53    H     0.65081   0.40401   0.40865   0.00000  Uiso   1.00
H54    H     0.91195   0.57241   0.77641   0.00000  Uiso   1.00
H55    H     0.83203   0.08525   0.28232   0.00000  Uiso   1.00
H56    H     0.89496   0.23376   0.35571   0.00000  Uiso   1.00
H57    H     0.72166   0.48454   0.70533   0.00000  Uiso   1.00
H58    H     0.83870   0.52181   0.67970   0.00000  Uiso   1.00
H59    H     0.83585   0.53954   0.44431   0.00000  Uiso   1.00
H60    H     0.80690   0.49047   0.48653   0.00000  Uiso   1.00
H61    H     0.68337   0.42327   0.69047   0.00000  Uiso   1.00
H62    H     0.68057   0.38461   0.68384   0.00000  Uiso   1.00
H63    H     0.65632   0.32739   0.44348   0.00000  Uiso   1.00
H64    H     0.61453   0.33641   0.60282   0.00000  Uiso   1.00
H65    H     0.64855   0.27770   0.39572   0.00000  Uiso   1.00
H66    H     0.61883   0.24733   0.41400   0.00000  Uiso   1.00
H67    H     0.65425   0.10216   0.44424   0.00000  Uiso   1.00
H68    H     0.69546   0.09087   0.42890   0.00000  Uiso   1.00
H69    H     0.65274   0.22126   0.68714   0.00000  Uiso   1.00
H70    H     0.62412   0.20959   0.63813   0.00000  Uiso   1.00
H71    H     0.69808   0.35264   0.37231   0.00000  Uiso   1.00
H72    H     0.69595   0.32432   0.31967   0.00000  Uiso   1.00
H73    H     0.85091   0.26551   0.67919   0.00000  Uiso   1.00
H74    H     0.85472   0.30170   0.64016   0.00000  Uiso   1.00
H75    H     0.84930   0.22879   0.59725   0.00000  Uiso   1.00
H76    H     0.85005   0.25040   0.53632   0.00000  Uiso   1.00
H77    H     0.84679   0.47908   0.61823   0.00000  Uiso   1.00
H78    H     0.81666   0.45019   0.59763   0.00000  Uiso   1.00
H79    H     0.72521   0.49308   0.31209   0.00000  Uiso   1.00
H80    H     0.71968   0.46538   0.36559   0.00000  Uiso   1.00
H81    H     0.86494   0.56827   0.91241   0.00000  Uiso   1.00
H82    H     0.78720   0.09010   0.84710   0.00000  Uiso   1.00
H83    H     0.85637   0.21135   0.87107   0.00000  Uiso   1.00
H84    H     0.91014   0.11443   0.73539   0.00000  Uiso   1.00
H85    H     0.86015   0.25263   0.14712   0.00000  Uiso   1.00
H86    H     0.78952   0.12960   0.13432   0.00000  Uiso   1.00
H87    H     0.91003   0.13782   0.24818   0.00000  Uiso   1.00
H88    H     0.23423   0.33427   0.41527   0.00000  Uiso   1.00
H89    H     0.69949   0.61654   0.77171   0.00000  Uiso   1.00
H90    H     0.18556   0.40392   0.66785   0.00000  Uiso   1.00
H91    H     0.20961   0.38156   0.63207   0.00000  Uiso   1.00
H92    H     0.45797   0.21270   0.57648   0.00000  Uiso   1.00
H93    H     0.17888   0.39725   0.34896   0.00000  Uiso   1.00
H94    H     0.18116   0.43611   0.35290   0.00000  Uiso   1.00
H95    H     0.23160   0.48984   0.42255   0.00000  Uiso   1.00
H96    H     0.23070   0.49181   0.59574   0.00000  Uiso   1.00
H97    H     0.26374   0.54516   0.59385   0.00000  Uiso   1.00
H98    H     0.39520   0.21218   0.57544   0.00000  Uiso   1.00
H99    H     0.39751   0.18964   0.40607   0.00000  Uiso   1.00
H100   H     0.28169   0.20942   0.34502   0.00000  Uiso   1.00
H101   H     0.31384   0.18782   0.33730   0.00000  Uiso   1.00
H102   H     0.74418   0.53215   0.76046   0.00000  Uiso   1.00
H103   H     0.32989   0.19059   0.64283   0.00000  Uiso   1.00
H104   H     0.29211   0.19885   0.65162   0.00000  Uiso   1.00
H105   H     0.26507   0.27952   0.41414   0.00000  Uiso   1.00
H106   H     0.24197   0.26619   0.58188   0.00000  Uiso   1.00
H107   H     0.20415   0.30226   0.62148   0.00000  Uiso   1.00
H108   H     0.18673   0.33651   0.59213   0.00000  Uiso   1.00
H109   H     0.48686   0.18071   0.39728   0.00000  Uiso   1.00
H110   H     0.44874   0.17774   0.36626   0.00000  Uiso   1.00
H111   H     0.27673   0.56821   0.40826   0.00000  Uiso   1.00
H112   H     0.25678   0.53472   0.37509   0.00000  Uiso   1.00
H113   H     0.51802   0.92964   0.33766   0.00000  Uiso   1.00
H114   H     0.52066   0.89816   0.76785   0.00000  Uiso   1.00
H115   H     0.50295   0.92601   0.73470   0.00000  Uiso   1.00
H116   H     0.68616   0.69997   0.62490   0.00000  Uiso   1.00
H117   H     0.73921   0.69807   0.67882   0.00000  Uiso   1.00
H118   H     0.66096   0.61145   0.40049   0.00000  Uiso   1.00
H119   H     0.67879   0.71173   0.45597   0.00000  Uiso   1.00
H120   H     0.46498   0.61339   0.45519   0.00000  Uiso   1.00
H121   H     0.46432   0.64981   0.61864   0.00000  Uiso   1.00
H122   H     0.54062   0.63743   0.69564   0.00000  Uiso   1.00
H123   H     0.53056   0.60421   0.66655   0.00000  Uiso   1.00
H124   H     0.53617   0.82478   0.40485   0.00000  Uiso   1.00
H125   H     0.51319   0.70406   0.37890   0.00000  Uiso   1.00
H126   H     0.48282   0.74673   0.32289   0.00000  Uiso   1.00
H127   H     0.46596   0.74262   0.74835   0.00000  Uiso   1.00
H128   H     0.50096   0.69981   0.70011   0.00000  Uiso   1.00
H129   H     0.52932   0.82009   0.68584   0.00000  Uiso   1.00
H130   H     0.48516   0.89425   0.58897   0.00000  Uiso   1.00
H131   H     0.48777   0.89538   0.48771   0.00000  Uiso   1.00
H132   H     0.52573   0.62594   0.42281   0.00000  Uiso   1.00
H133   H     0.54997   0.64847   0.39004   0.00000  Uiso   1.00
H134   H     0.81944   0.73606   0.79167   0.00000  Uiso   1.00
H135   H     0.34127   0.64165   0.37861   0.00000  Uiso   1.00
H136   H     0.30531   0.63071   0.36225   0.00000  Uiso   1.00
H137   H     0.34331   0.87221   0.88119   0.00000  Uiso   1.00
H138   H     0.36567   0.70824   0.38147   0.00000  Uiso   1.00
H139   H     0.39548   0.75465   0.33305   0.00000  Uiso   1.00
H140   H     0.32636   0.82504   0.40181   0.00000  Uiso   1.00
H141   H     0.36979   0.74978   0.75133   0.00000  Uiso   1.00
H142   H     0.32639   0.81844   0.63807   0.00000  Uiso   1.00
H143   H     0.29865   0.77028   0.59061   0.00000  Uiso   1.00
H144   H     0.37884   0.87960   0.57990   0.00000  Uiso   1.00
H145   H     0.79420   0.72664   0.74604   0.00000  Uiso   1.00
H146   H     0.29330   0.61617   0.68283   0.00000  Uiso   1.00
H147   H     0.33167   0.61530   0.66606   0.00000  Uiso   1.00
H148   H     0.40263   0.61334   0.45552   0.00000  Uiso   1.00
H149   H     0.53853   0.89841   0.31923   0.00000  Uiso   1.00
H150   H     0.35627   0.91128   0.38725   0.00000  Uiso   1.00
H151   H     0.32555   0.90349   0.74227   0.00000  Uiso   1.00
H152   H     0.34617   0.92962   0.70956   0.00000  Uiso   1.00
H153   H     0.42238   0.96865   0.77475   0.00000  Uiso   1.00
H154   H     0.61860   0.61593   0.70400   0.00000  Uiso   1.00
H155   H     0.64375   0.59870   0.75485   0.00000  Uiso   1.00
H156   H     0.75941   0.72009   0.39058   0.00000  Uiso   1.00
H157   H     0.72806   0.73931   0.42912   0.00000  Uiso   1.00
H158   H     0.57644   0.81143   0.46829   0.00000  Uiso   1.00
H159   H     0.58505   0.77144   0.49288   0.00000  Uiso   1.00
H160   H     0.57521   0.80667   0.63402   0.00000  Uiso   1.00
H161   H     0.58637   0.76651   0.61259   0.00000  Uiso   1.00
H162   H     0.27367   0.76399   0.46914   0.00000  Uiso   1.00
H163   H     0.28110   0.80566   0.45242   0.00000  Uiso   1.00
H164   H     0.35244   0.69317   0.74758   0.00000  Uiso   1.00
H165   H     0.32870   0.67720   0.69508   0.00000  Uiso   1.00
H166   H     0.35642   0.86478   0.49635   0.00000  Uiso   1.00
H167   H     0.37692   0.86631   0.43621   0.00000  Uiso   1.00
H168   H     0.37450   0.65880   0.62643   0.00000  Uiso   1.00
H169   H     0.41260   0.66766   0.65536   0.00000  Uiso   1.00
H170   H     0.48585   0.86867   0.90135   0.00000  Uiso   1.00
H171   H     0.79567   0.69031   0.92404   0.00000  Uiso   1.00
H172   H     0.36304   0.87394   0.17841   0.00000  Uiso   1.00
H173   H     0.50613   0.87353   0.17412   0.00000  Uiso   1.00
H174   H     0.44108   0.97240   0.28850   0.00000  Uiso   1.00
H175   H     0.33636   0.90422   0.33312   0.00000  Uiso   1.00
H176   H     0.62987   0.48969   0.45434   0.00000  Uiso   1.00
H177   H     0.56541   0.54738   0.24266   0.00000  Uiso   1.00
H178   H     0.57431   0.56280   0.44926   0.00000  Uiso   1.00
H179   H     0.59839   0.62786   0.17947   0.00000  Uiso   1.00
H180   H     0.59641   0.65825   0.26871   0.00000  Uiso   1.00
H181   H     0.61290   0.62784   0.35327   0.00000  Uiso   1.00
H182   H     0.52016   0.57852   0.22118   0.00000  Uiso   1.00
H183   H     0.45935   0.58929   0.26446   0.00000  Uiso   1.00
H184   H     0.46071   0.62557   0.30544   0.00000  Uiso   1.00
H185   H     0.46695   0.62430   0.18863   0.00000  Uiso   1.00
H186   H     0.55380   0.58411   0.36568   0.00000  Uiso   1.00
H187   H     0.53314   0.52330   0.38709   0.00000  Uiso   1.00
H188   H     0.55610   0.51350   0.32784   0.00000  Uiso   1.00
H189   H     0.63230   0.56818   0.34771   0.00000  Uiso   1.00
H190   H     0.63847   0.53954   0.25915   0.00000  Uiso   1.00
H191   H     0.62117   0.56985   0.17348   0.00000  Uiso   1.00
H192   H     0.52080   0.62127   0.31654   0.00000  Uiso   1.00
H193   H     0.47508   0.65960   0.22932   0.00000  Uiso   1.00
H194   H     0.52626   0.62675   0.17006   0.00000  Uiso   1.00
H195   H     0.53383   0.65025   0.22989   0.00000  Uiso   1.00
H196   H     0.64835   0.50193   0.62396   0.00000  Uiso   1.00
H197   H     0.61587   0.55539   0.62195   0.00000  Uiso   1.00
H198   H     0.90928   0.20415   0.69527   0.00000  Uiso   1.00
H199   H     0.89852   0.22449   0.74555   0.00000  Uiso   1.00
O200   O     0.90820   0.59191   0.37366   0.00000  Uiso   1.00
O201   O     0.90314   0.65143   0.32856   0.00000  Uiso   1.00
O202   O     0.82339   0.70803   0.27382   0.00000  Uiso   1.00
O203   O     0.79936   0.66499   0.22854   0.00000  Uiso   1.00
O204   O     0.89405   0.63848   0.78333   0.00000  Uiso   1.00
O205   O     0.83030   0.67852   0.41768   0.00000  Uiso   1.00
O206   O     0.83312   0.67006   0.70168   0.00000  Uiso   1.00
O207   O     0.76636   0.63459   0.31908   0.00000  Uiso   1.00
O208   O     0.78054   0.68574   0.34978   0.00000  Uiso   1.00
O209   O     0.82199   0.73591   0.36629   0.00000  Uiso   1.00
O210   O     0.87424   0.69961   0.34105   0.00000  Uiso   1.00
O211   O     0.86742   0.63618   0.41787   0.00000  Uiso   1.00
O212   O     0.85765   0.61932   0.69572   0.00000  Uiso   1.00
O213   O     0.80514   0.58128   0.30724   0.00000  Uiso   1.00
O214   O     0.84457   0.58201   0.37209   0.00000  Uiso   1.00
O215   O     0.88062   0.59719   0.28003   0.00000  Uiso   1.00
O216   O     0.83881   0.61074   0.22192   0.00000  Uiso   1.00
O217   O     0.86594   0.68728   0.79434   0.00000  Uiso   1.00
O218   O     0.83350   0.64344   0.31870   0.00000  Uiso   1.00
O219   O     0.82381   0.63021   0.79420   0.00000  Uiso   1.00
O220   O     0.87242   0.58649   0.83728   0.00000  Uiso   1.00
O221   O     0.66906   0.41958   0.40074   0.00000  Uiso   1.00
O222   O     0.66657   0.44577   0.58191   0.00000  Uiso   1.00
O223   O     0.67070   0.45129   0.49123   0.00000  Uiso   1.00
O224   O     0.54072   0.14612   0.59899   0.00000  Uiso   1.00
O225   O     0.54887   0.10295   0.54086   0.00000  Uiso   1.00
O226   O     0.53382   0.15606   0.39519   0.00000  Uiso   1.00
O227   O     0.55277   0.10816   0.43394   0.00000  Uiso   1.00
O228   O     0.88684   0.15786   0.71685   0.00000  Uiso   1.00
O229   O     0.67183   0.40583   0.66988   0.00000  Uiso   1.00
O230   O     0.66204   0.38359   0.48602   0.00000  Uiso   1.00
O231   O     0.66369   0.37639   0.57630   0.00000  Uiso   1.00
O232   O     0.59854   0.17759   0.39443   0.00000  Uiso   1.00
O233   O     0.74964   0.18717   0.25965   0.00000  Uiso   1.00
O234   O     0.61738   0.13434   0.44407   0.00000  Uiso   1.00
O235   O     0.77148   0.14580   0.31060   0.00000  Uiso   1.00
O236   O     0.83277   0.13640   0.63522   0.00000  Uiso   1.00
O237   O     0.83061   0.14836   0.35515   0.00000  Uiso   1.00
O238   O     0.74702   0.15784   0.74102   0.00000  Uiso   1.00
O239   O     0.60054   0.17853   0.59034   0.00000  Uiso   1.00
O240   O     0.77008   0.12831   0.67254   0.00000  Uiso   1.00
O241   O     0.61293   0.12896   0.55195   0.00000  Uiso   1.00
O242   O     0.79630   0.09815   0.76808   0.00000  Uiso   1.00
O243   O     0.78555   0.13918   0.82920   0.00000  Uiso   1.00
O244   O     0.81728   0.23497   0.17891   0.00000  Uiso   1.00
O245   O     0.86741   0.23398   0.22192   0.00000  Uiso   1.00
O246   O     0.88876   0.18087   0.27349   0.00000  Uiso   1.00
O247   O     0.54726   0.20663   0.63398   0.00000  Uiso   1.00
O248   O     0.58412   0.22755   0.45834   0.00000  Uiso   1.00
O249   O     0.57043   0.22979   0.54617   0.00000  Uiso   1.00
O250   O     0.71683   0.37758   0.43163   0.00000  Uiso   1.00
O251   O     0.77974   0.24530   0.27469   0.00000  Uiso   1.00
O252   O     0.76752   0.37938   0.47082   0.00000  Uiso   1.00
O253   O     0.83103   0.25312   0.31078   0.00000  Uiso   1.00
O254   O     0.84772   0.19041   0.64451   0.00000  Uiso   1.00
O255   O     0.85225   0.20010   0.36156   0.00000  Uiso   1.00
O256   O     0.77557   0.21792   0.73927   0.00000  Uiso   1.00
O257   O     0.72048   0.37168   0.63103   0.00000  Uiso   1.00
O258   O     0.82888   0.23166   0.72022   0.00000  Uiso   1.00
O259   O     0.76491   0.36605   0.57555   0.00000  Uiso   1.00
O260   O     0.86574   0.19887   0.79334   0.00000  Uiso   1.00
O261   O     0.81414   0.19928   0.83116   0.00000  Uiso   1.00
O262   O     0.78691   0.17565   0.16693   0.00000  Uiso   1.00
O263   O     0.80095   0.12878   0.21367   0.00000  Uiso   1.00
O264   O     0.86029   0.13263   0.25948   0.00000  Uiso   1.00
O265   O     0.81471   0.07878   0.66999   0.00000  Uiso   1.00
O266   O     0.85999   0.10877   0.73166   0.00000  Uiso   1.00
O267   O     0.55065   0.21765   0.36789   0.00000  Uiso   1.00
O268   O     0.51206   0.19524   0.54380   0.00000  Uiso   1.00
O269   O     0.51771   0.20665   0.45505   0.00000  Uiso   1.00
O270   O     0.72110   0.44122   0.63808   0.00000  Uiso   1.00
O271   O     0.77084   0.43254   0.59848   0.00000  Uiso   1.00
O272   O     0.83722   0.56601   0.74882   0.00000  Uiso   1.00
O273   O     0.72702   0.44482   0.43573   0.00000  Uiso   1.00
O274   O     0.76995   0.44699   0.49482   0.00000  Uiso   1.00
O275   O     0.81584   0.16194   0.73596   0.00000  Uiso   1.00
O276   O     0.89965   0.57780   0.74348   0.00000  Uiso   1.00
O277   O     0.89519   0.23936   0.31732   0.00000  Uiso   1.00
O278   O     0.81399   0.09580   0.30267   0.00000  Uiso   1.00
O279   O     0.81855   0.18975   0.26324   0.00000  Uiso   1.00
O280   O     0.71959   0.40947   0.53457   0.00000  Uiso   1.00
O281   O     0.56584   0.16411   0.49586   0.00000  Uiso   1.00
O282   O     0.14429   0.43679   0.61705   0.00000  Uiso   1.00
O283   O     0.10077   0.45344   0.56493   0.00000  Uiso   1.00
O284   O     0.14646   0.45368   0.41104   0.00000  Uiso   1.00
O285   O     0.09717   0.45411   0.45630   0.00000  Uiso   1.00
O286   O     0.82225   0.58596   0.88010   0.00000  Uiso   1.00
O287   O     0.75525   0.63156   0.79479   0.00000  Uiso   1.00
O288   O     0.30435   0.20602   0.35883   0.00000  Uiso   1.00
O289   O     0.34034   0.19965   0.53416   0.00000  Uiso   1.00
O290   O     0.34182   0.19128   0.44424   0.00000  Uiso   1.00
O291   O     0.31151   0.20433   0.62921   0.00000  Uiso   1.00
O292   O     0.28305   0.22578   0.45371   0.00000  Uiso   1.00
O293   O     0.27596   0.22208   0.54383   0.00000  Uiso   1.00
O294   O     0.13682   0.38645   0.40159   0.00000  Uiso   1.00
O295   O     0.09137   0.38298   0.45607   0.00000  Uiso   1.00
O296   O     0.14669   0.37022   0.59530   0.00000  Uiso   1.00
O297   O     0.09469   0.38251   0.56461   0.00000  Uiso   1.00
O298   O     0.19884   0.40350   0.63493   0.00000  Uiso   1.00
O299   O     0.19310   0.37487   0.45182   0.00000  Uiso   1.00
O300   O     0.20108   0.37989   0.54119   0.00000  Uiso   1.00
O301   O     0.25198   0.17834   0.40089   0.00000  Uiso   1.00
O302   O     0.23612   0.12946   0.43965   0.00000  Uiso   1.00
O303   O     0.26117   0.16879   0.60069   0.00000  Uiso   1.00
O304   O     0.23496   0.13048   0.54808   0.00000  Uiso   1.00
O305   O     0.32503   0.14611   0.58948   0.00000  Uiso   1.00
O306   O     0.29995   0.10131   0.55060   0.00000  Uiso   1.00
O307   O     0.31097   0.14514   0.38820   0.00000  Uiso   1.00
O308   O     0.30111   0.10048   0.44222   0.00000  Uiso   1.00
O309   O     0.78590   0.57355   0.78442   0.00000  Uiso   1.00
O310   O     0.79146   0.64485   0.88977   0.00000  Uiso   1.00
O311   O     0.19028   0.41541   0.36801   0.00000  Uiso   1.00
O312   O     0.19684   0.44757   0.55424   0.00000  Uiso   1.00
O313   O     0.20209   0.44309   0.46379   0.00000  Uiso   1.00
O314   O     0.28768   0.15969   0.49474   0.00000  Uiso   1.00
O315   O     0.14390   0.41391   0.50642   0.00000  Uiso   1.00
O316   O     0.41082   0.93217   0.29460   0.00000  Uiso   1.00
O317   O     0.46609   0.93150   0.31456   0.00000  Uiso   1.00
O318   O     0.32414   0.62476   0.38570   0.00000  Uiso   1.00
O319   O     0.29078   0.59210   0.55709   0.00000  Uiso   1.00
O320   O     0.28971   0.59616   0.46640   0.00000  Uiso   1.00
O321   O     0.60615   0.64678   0.64586   0.00000  Uiso   1.00
O322   O     0.63511   0.68278   0.59332   0.00000  Uiso   1.00
O323   O     0.77624   0.67614   0.75057   0.00000  Uiso   1.00
O324   O     0.61084   0.64217   0.44714   0.00000  Uiso   1.00
O325   O     0.62912   0.68916   0.48777   0.00000  Uiso   1.00
O326   O     0.30892   0.61100   0.65384   0.00000  Uiso   1.00
O327   O     0.34797   0.62918   0.48517   0.00000  Uiso   1.00
O328   O     0.34388   0.63482   0.57533   0.00000  Uiso   1.00
O329   O     0.55656   0.68317   0.44140   0.00000  Uiso   1.00
O330   O     0.46409   0.80469   0.30450   0.00000  Uiso   1.00
O331   O     0.57136   0.72319   0.50071   0.00000  Uiso   1.00
O332   O     0.50044   0.84424   0.33292   0.00000  Uiso   1.00
O333   O     0.45586   0.88316   0.67639   0.00000  Uiso   1.00
O334   O     0.46706   0.88527   0.39634   0.00000  Uiso   1.00
O335   O     0.44864   0.80047   0.76874   0.00000  Uiso   1.00
O336   O     0.54539   0.67834   0.64353   0.00000  Uiso   1.00
O337   O     0.48538   0.84021   0.74240   0.00000  Uiso   1.00
O338   O     0.57773   0.71839   0.60716   0.00000  Uiso   1.00
O339   O     0.47916   0.88403   0.82435   0.00000  Uiso   1.00
O340   O     0.45166   0.84048   0.86272   0.00000  Uiso   1.00
O341   O     0.40441   0.84995   0.20416   0.00000  Uiso   1.00
O342   O     0.37199   0.88296   0.25735   0.00000  Uiso   1.00
O343   O     0.34096   0.90582   0.71181   0.00000  Uiso   1.00
O344   O     0.39333   0.92802   0.76237   0.00000  Uiso   1.00
O345   O     0.50747   0.90199   0.73523   0.00000  Uiso   1.00
O346   O     0.44996   0.92750   0.75879   0.00000  Uiso   1.00
O347   O     0.35517   0.87899   0.80263   0.00000  Uiso   1.00
O348   O     0.38491   0.84672   0.86077   0.00000  Uiso   1.00
O349   O     0.47151   0.84432   0.20967   0.00000  Uiso   1.00
O350   O     0.49680   0.88839   0.25059   0.00000  Uiso   1.00
O351   O     0.54974   0.61809   0.67618   0.00000  Uiso   1.00
O352   O     0.52059   0.63729   0.49355   0.00000  Uiso   1.00
O353   O     0.52034   0.63047   0.58386   0.00000  Uiso   1.00
O354   O     0.32440   0.68170   0.43534   0.00000  Uiso   1.00
O355   O     0.39809   0.81114   0.29680   0.00000  Uiso   1.00
O356   O     0.28402   0.71596   0.46598   0.00000  Uiso   1.00
O357   O     0.37695   0.84997   0.35337   0.00000  Uiso   1.00
O358   O     0.40022   0.89212   0.67058   0.00000  Uiso   1.00
O359   O     0.41252   0.89869   0.39071   0.00000  Uiso   1.00
O360   O     0.38225   0.80622   0.76948   0.00000  Uiso   1.00
O361   O     0.30502   0.67554   0.62681   0.00000  Uiso   1.00
O362   O     0.36326   0.84376   0.70885   0.00000  Uiso   1.00
O363   O     0.28329   0.71570   0.57345   0.00000  Uiso   1.00
O364   O     0.54788   0.62562   0.40486   0.00000  Uiso   1.00
O365   O     0.58053   0.59746   0.58729   0.00000  Uiso   1.00
O366   O     0.57427   0.59754   0.49685   0.00000  Uiso   1.00
O367   O     0.80817   0.69149   0.84504   0.00000  Uiso   1.00
O368   O     0.25321   0.63272   0.61644   0.00000  Uiso   1.00
O369   O     0.22620   0.67411   0.57132   0.00000  Uiso   1.00
O370   O     0.26694   0.64720   0.41114   0.00000  Uiso   1.00
O371   O     0.22890   0.67373   0.46377   0.00000  Uiso   1.00
O372   O     0.42067   0.86295   0.76938   0.00000  Uiso   1.00
O373   O     0.81764   0.72471   0.75689   0.00000  Uiso   1.00
O374   O     0.35714   0.91303   0.34788   0.00000  Uiso   1.00
O375   O     0.52133   0.90577   0.34451   0.00000  Uiso   1.00
O376   O     0.43679   0.86727   0.29822   0.00000  Uiso   1.00
O377   O     0.28561   0.65679   0.52103   0.00000  Uiso   1.00
O378   O     0.57812   0.66172   0.54523   0.00000  Uiso   1.00
O379   O     0.60603   0.50264   0.38070   0.00000  Uiso   1.00
O380   O     0.49337   0.54573   0.32425   0.00000  Uiso   1.00
O381   O     0.89363   0.22148   0.70708   0.00000  Uiso   1.00
Al382  Al    0.86819   0.61973   0.34559   0.00000  Uiso   1.00
Al383  Al    0.82753   0.68555   0.34182   0.00000  Uiso   1.00
Al384  Al    0.80236   0.62321   0.27009   0.00000  Uiso   1.00
Al385  Al    0.69872   0.41381   0.47092   0.00000  Uiso   1.00
Al386  Al    0.85006   0.18905   0.72098   0.00000  Uiso   1.00
Al387  Al    0.69711   0.40848   0.59743   0.00000  Uiso   1.00
Al388  Al    0.55747   0.18367   0.56029   0.00000  Uiso   1.00
Al389  Al    0.81376   0.11922   0.70279   0.00000  Uiso   1.00
Al390  Al    0.56078   0.18840   0.43544   0.00000  Uiso   1.00
Al391  Al    0.78173   0.17731   0.78252   0.00000  Uiso   1.00
Al392  Al    0.85914   0.60624   0.76983   0.00000  Uiso   1.00
Al393  Al    0.85328   0.21435   0.28738   0.00000  Uiso   1.00
Al394  Al    0.81467   0.14614   0.28096   0.00000  Uiso   1.00
Al395  Al    0.78389   0.21083   0.22081   0.00000  Uiso   1.00
Al396  Al    0.76702   0.40595   0.53447   0.00000  Uiso   1.00
Al397  Al    0.58363   0.12008   0.49326   0.00000  Uiso   1.00
Al398  Al    0.29583   0.18183   0.43231   0.00000  Uiso   1.00
Al399  Al    0.29887   0.18102   0.55667   0.00000  Uiso   1.00
Al400  Al    0.16856   0.41028   0.56760   0.00000  Uiso   1.00
Al401  Al    0.16638   0.41444   0.44293   0.00000  Uiso   1.00
Al402  Al    0.78927   0.60916   0.83631   0.00000  Uiso   1.00
Al403  Al    0.26828   0.11600   0.49516   0.00000  Uiso   1.00
Al404  Al    0.09642   0.41836   0.51012   0.00000  Uiso   1.00
Al405  Al    0.30446   0.64137   0.45973   0.00000  Uiso   1.00
Al406  Al    0.29609   0.63634   0.58360   0.00000  Uiso   1.00
Al407  Al    0.38354   0.88156   0.74047   0.00000  Uiso   1.00
Al408  Al    0.46135   0.87985   0.75265   0.00000  Uiso   1.00
Al409  Al    0.56603   0.64175   0.60704   0.00000  Uiso   1.00
Al410  Al    0.56848   0.64415   0.48162   0.00000  Uiso   1.00
Al411  Al    0.41713   0.82383   0.81422   0.00000  Uiso   1.00
Al412  Al    0.82117   0.67396   0.77600   0.00000  Uiso   1.00
Al413  Al    0.39872   0.88789   0.31948   0.00000  Uiso   1.00
Al414  Al    0.47655   0.88404   0.32056   0.00000  Uiso   1.00
Al415  Al    0.43500   0.82805   0.25454   0.00000  Uiso   1.00
Al416  Al    0.25665   0.69429   0.51953   0.00000  Uiso   1.00
Al417  Al    0.60278   0.70198   0.54799   0.00000  Uiso   1.00
C418   C     0.80983   0.69438   0.23241   0.00000  Uiso   1.00
C419   C     0.82428   0.67525   0.53314   0.00000  Uiso   1.00
C420   C     0.82513   0.67173   0.58986   0.00000  Uiso   1.00
C421   C     0.76033   0.66046   0.34661   0.00000  Uiso   1.00
C422   C     0.86717   0.63165   0.52860   0.00000  Uiso   1.00
C423   C     0.86705   0.62800   0.58400   0.00000  Uiso   1.00
C424   C     0.81797   0.56998   0.35012   0.00000  Uiso   1.00
C425   C     0.86705   0.59899   0.23334   0.00000  Uiso   1.00
C426   C     0.90059   0.68284   0.33138   0.00000  Uiso   1.00
C427   C     0.89202   0.66929   0.79456   0.00000  Uiso   1.00
C428   C     0.84816   0.65647   0.44267   0.00000  Uiso   1.00
C429   C     0.84638   0.65488   0.50190   0.00000  Uiso   1.00
C430   C     0.84548   0.64580   0.67493   0.00000  Uiso   1.00
C431   C     0.84588   0.64865   0.61490   0.00000  Uiso   1.00
C432   C     0.85303   0.58022   0.87703   0.00000  Uiso   1.00
C433   C     0.66088   0.46081   0.53777   0.00000  Uiso   1.00
C434   C     0.53712   0.11602   0.58290   0.00000  Uiso   1.00
C435   C     0.53495   0.12424   0.40165   0.00000  Uiso   1.00
C436   C     0.64009   0.31759   0.47516   0.00000  Uiso   1.00
C437   C     0.65523   0.36727   0.52908   0.00000  Uiso   1.00
C438   C     0.63662   0.33524   0.52297   0.00000  Uiso   1.00
C439   C     0.61677   0.32251   0.56522   0.00000  Uiso   1.00
C440   C     0.65929   0.18221   0.34024   0.00000  Uiso   1.00
C441   C     0.62158   0.15612   0.40726   0.00000  Uiso   1.00
C442   C     0.65358   0.15692   0.37895   0.00000  Uiso   1.00
C443   C     0.68916   0.18515   0.31287   0.00000  Uiso   1.00
C444   C     0.74760   0.16533   0.29630   0.00000  Uiso   1.00
C445   C     0.71491   0.16215   0.32475   0.00000  Uiso   1.00
C446   C     0.67947   0.13306   0.39018   0.00000  Uiso   1.00
C447   C     0.71017   0.13698   0.36228   0.00000  Uiso   1.00
C448   C     0.83460   0.13950   0.52480   0.00000  Uiso   1.00
C449   C     0.83444   0.14031   0.46893   0.00000  Uiso   1.00
C450   C     0.69191   0.17178   0.67914   0.00000  Uiso   1.00
C451   C     0.74618   0.14382   0.69498   0.00000  Uiso   1.00
C452   C     0.71374   0.14622   0.66521   0.00000  Uiso   1.00
C453   C     0.66140   0.17618   0.65187   0.00000  Uiso   1.00
C454   C     0.62043   0.15319   0.58282   0.00000  Uiso   1.00
C455   C     0.65240   0.15234   0.61164   0.00000  Uiso   1.00
C456   C     0.70566   0.12348   0.62394   0.00000  Uiso   1.00
C457   C     0.67500   0.12635   0.59868   0.00000  Uiso   1.00
C458   C     0.78974   0.10913   0.81481   0.00000  Uiso   1.00
C459   C     0.84808   0.24055   0.18225   0.00000  Uiso   1.00
C460   C     0.62400   0.28649   0.46680   0.00000  Uiso   1.00
C461   C     0.58490   0.24208   0.50445   0.00000  Uiso   1.00
C462   C     0.60306   0.27397   0.50909   0.00000  Uiso   1.00
C463   C     0.60028   0.29253   0.55728   0.00000  Uiso   1.00
C464   C     0.73848   0.32238   0.36457   0.00000  Uiso   1.00
C465   C     0.74715   0.36664   0.43753   0.00000  Uiso   1.00
C466   C     0.75881   0.33864   0.40378   0.00000  Uiso   1.00
C467   C     0.75293   0.29677   0.33341   0.00000  Uiso   1.00
C468   C     0.79981   0.25996   0.30614   0.00000  Uiso   1.00
C469   C     0.78610   0.28733   0.34053   0.00000  Uiso   1.00
C470   C     0.79233   0.32841   0.41051   0.00000  Uiso   1.00
C471   C     0.80611   0.30318   0.37954   0.00000  Uiso   1.00
C472   C     0.84662   0.19943   0.52954   0.00000  Uiso   1.00
C473   C     0.84667   0.19970   0.47258   0.00000  Uiso   1.00
C474   C     0.75180   0.27849   0.70132   0.00000  Uiso   1.00
C475   C     0.79706   0.23764   0.71977   0.00000  Uiso   1.00
C476   C     0.78551   0.26922   0.69459   0.00000  Uiso   1.00
C477   C     0.73864   0.30708   0.67779   0.00000  Uiso   1.00
C478   C     0.74739   0.35672   0.61533   0.00000  Uiso   1.00
C479   C     0.75953   0.32676   0.64498   0.00000  Uiso   1.00
C480   C     0.80706   0.28998   0.66325   0.00000  Uiso   1.00
C481   C     0.79301   0.31825   0.63806   0.00000  Uiso   1.00
C482   C     0.84516   0.20318   0.83240   0.00000  Uiso   1.00
C483   C     0.79241   0.14486   0.17125   0.00000  Uiso   1.00
C484   C     0.49997   0.20148   0.49743   0.00000  Uiso   1.00
C485   C     0.74745   0.49285   0.70051   0.00000  Uiso   1.00
C486   C     0.75237   0.44839   0.63139   0.00000  Uiso   1.00
C487   C     0.76733   0.47571   0.66252   0.00000  Uiso   1.00
C488   C     0.75949   0.51921   0.73074   0.00000  Uiso   1.00
C489   C     0.80609   0.55823   0.75411   0.00000  Uiso   1.00
C490   C     0.79289   0.52942   0.72266   0.00000  Uiso   1.00
C491   C     0.80142   0.48574   0.65457   0.00000  Uiso   1.00
C492   C     0.81308   0.51315   0.68561   0.00000  Uiso   1.00
C493   C     0.77319   0.52742   0.35282   0.00000  Uiso   1.00
C494   C     0.80147   0.54116   0.37681   0.00000  Uiso   1.00
C495   C     0.75624   0.50021   0.37651   0.00000  Uiso   1.00
C496   C     0.75451   0.45794   0.45393   0.00000  Uiso   1.00
C497   C     0.76903   0.48704   0.42580   0.00000  Uiso   1.00
C498   C     0.81391   0.52831   0.42566   0.00000  Uiso   1.00
C499   C     0.79772   0.50150   0.44916   0.00000  Uiso   1.00
C500   C     0.88560   0.12653   0.72820   0.00000  Uiso   1.00
C501   C     0.84020   0.16452   0.61555   0.00000  Uiso   1.00
C502   C     0.84079   0.16824   0.55597   0.00000  Uiso   1.00
C503   C     0.84121   0.17314   0.38288   0.00000  Uiso   1.00
C504   C     0.84088   0.17085   0.44262   0.00000  Uiso   1.00
C505   C     0.88651   0.15036   0.26024   0.00000  Uiso   1.00
C506   C     0.25745   0.53222   0.45790   0.00000  Uiso   1.00
C507   C     0.26621   0.54787   0.50776   0.00000  Uiso   1.00
C508   C     0.25666   0.53255   0.55661   0.00000  Uiso   1.00
C509   C     0.11887   0.45513   0.60608   0.00000  Uiso   1.00
C510   C     0.11765   0.46561   0.42293   0.00000  Uiso   1.00
C511   C     0.40962   0.20784   0.53888   0.00000  Uiso   1.00
C512   C     0.35595   0.19729   0.48937   0.00000  Uiso   1.00
C513   C     0.39296   0.20094   0.49019   0.00000  Uiso   1.00
C514   C     0.41110   0.19536   0.44312   0.00000  Uiso   1.00
C515   C     0.25325   0.28885   0.45071   0.00000  Uiso   1.00
C516   C     0.27268   0.23710   0.49878   0.00000  Uiso   1.00
C517   C     0.25529   0.27007   0.49850   0.00000  Uiso   1.00
C518   C     0.24028   0.28158   0.54562   0.00000  Uiso   1.00
C519   C     0.10836   0.37468   0.41579   0.00000  Uiso   1.00
C520   C     0.11527   0.36471   0.58950   0.00000  Uiso   1.00
C521   C     0.23621   0.31897   0.45153   0.00000  Uiso   1.00
C522   C     0.20398   0.36387   0.49676   0.00000  Uiso   1.00
C523   C     0.22107   0.33117   0.49878   0.00000  Uiso   1.00
C524   C     0.22253   0.31195   0.54710   0.00000  Uiso   1.00
C525   C     0.23162   0.15423   0.40953   0.00000  Uiso   1.00
C526   C     0.23666   0.14974   0.58782   0.00000  Uiso   1.00
C527   C     0.44421   0.20825   0.53920   0.00000  Uiso   1.00
C528   C     0.46306   0.20241   0.49225   0.00000  Uiso   1.00
C529   C     0.44635   0.19575   0.44267   0.00000  Uiso   1.00
C530   C     0.32102   0.11481   0.58104   0.00000  Uiso   1.00
C531   C     0.31357   0.11431   0.40159   0.00000  Uiso   1.00
C532   C     0.23896   0.50213   0.46000   0.00000  Uiso   1.00
C533   C     0.20810   0.45739   0.50885   0.00000  Uiso   1.00
C534   C     0.22935   0.48802   0.50874   0.00000  Uiso   1.00
C535   C     0.23847   0.50318   0.55789   0.00000  Uiso   1.00
C536   C     0.43924   0.94558   0.29902   0.00000  Uiso   1.00
C537   C     0.28334   0.58043   0.51063   0.00000  Uiso   1.00
C538   C     0.66590   0.63544   0.70959   0.00000  Uiso   1.00
C539   C     0.63311   0.66319   0.63359   0.00000  Uiso   1.00
C540   C     0.66289   0.65961   0.66754   0.00000  Uiso   1.00
C541   C     0.69598   0.63480   0.73940   0.00000  Uiso   1.00
C542   C     0.75311   0.65463   0.76040   0.00000  Uiso   1.00
C543   C     0.72172   0.65705   0.72838   0.00000  Uiso   1.00
C544   C     0.68957   0.68181   0.65721   0.00000  Uiso   1.00
C545   C     0.71868   0.68093   0.68696   0.00000  Uiso   1.00
C546   C     0.70724   0.63415   0.37473   0.00000  Uiso   1.00
C547   C     0.72849   0.66220   0.37673   0.00000  Uiso   1.00
C548   C     0.67663   0.63368   0.40078   0.00000  Uiso   1.00
C549   C     0.63349   0.66457   0.45660   0.00000  Uiso   1.00
C550   C     0.66636   0.66237   0.42912   0.00000  Uiso   1.00
C551   C     0.71878   0.69077   0.40749   0.00000  Uiso   1.00
C552   C     0.68721   0.69014   0.43268   0.00000  Uiso   1.00
C553   C     0.41658   0.62139   0.49097   0.00000  Uiso   1.00
C554   C     0.36114   0.63185   0.53182   0.00000  Uiso   1.00
C555   C     0.39795   0.63163   0.53625   0.00000  Uiso   1.00
C556   C     0.41522   0.64238   0.58365   0.00000  Uiso   1.00
C557   C     0.54893   0.77480   0.43203   0.00000  Uiso   1.00
C558   C     0.55740   0.71432   0.45700   0.00000  Uiso   1.00
C559   C     0.54172   0.74003   0.42374   0.00000  Uiso   1.00
C560   C     0.53160   0.79810   0.39930   0.00000  Uiso   1.00
C561   C     0.48959   0.81404   0.33051   0.00000  Uiso   1.00
C562   C     0.50832   0.78809   0.36133   0.00000  Uiso   1.00
C563   C     0.51833   0.73068   0.38378   0.00000  Uiso   1.00
C564   C     0.50139   0.75386   0.35291   0.00000  Uiso   1.00
C565   C     0.46275   0.89141   0.56447   0.00000  Uiso   1.00
C566   C     0.46408   0.89183   0.50869   0.00000  Uiso   1.00
C567   C     0.48748   0.74963   0.72391   0.00000  Uiso   1.00
C568   C     0.47511   0.80982   0.74534   0.00000  Uiso   1.00
C569   C     0.49605   0.78374   0.71889   0.00000  Uiso   1.00
C570   C     0.50698   0.72635   0.69752   0.00000  Uiso   1.00
C571   C     0.55364   0.70947   0.63761   0.00000  Uiso   1.00
C572   C     0.53502   0.73543   0.66604   0.00000  Uiso   1.00
C573   C     0.52354   0.79349   0.68892   0.00000  Uiso   1.00
C574   C     0.54407   0.77005   0.66176   0.00000  Uiso   1.00
C575   C     0.47212   0.86422   0.86327   0.00000  Uiso   1.00
C576   C     0.37992   0.86881   0.21277   0.00000  Uiso   1.00
C577   C     0.36122   0.86583   0.84877   0.00000  Uiso   1.00
C578   C     0.49139   0.86861   0.21106   0.00000  Uiso   1.00
C579   C     0.45114   0.62142   0.49074   0.00000  Uiso   1.00
C580   C     0.50540   0.63299   0.53876   0.00000  Uiso   1.00
C581   C     0.46830   0.63153   0.53761   0.00000  Uiso   1.00
C582   C     0.45054   0.64148   0.58308   0.00000  Uiso   1.00
C583   C     0.35716   0.73402   0.38516   0.00000  Uiso   1.00
C584   C     0.31142   0.71111   0.44103   0.00000  Uiso   1.00
C585   C     0.32852   0.73989   0.41696   0.00000  Uiso   1.00
C586   C     0.37398   0.75935   0.35892   0.00000  Uiso   1.00
C587   C     0.38045   0.81965   0.33663   0.00000  Uiso   1.00
C588   C     0.36250   0.79241   0.36569   0.00000  Uiso   1.00
C589   C     0.31658   0.77345   0.42369   0.00000  Uiso   1.00
C590   C     0.33489   0.79922   0.39768   0.00000  Uiso   1.00
C591   C     0.40262   0.88317   0.55905   0.00000  Uiso   1.00
C592   C     0.40370   0.88241   0.50228   0.00000  Uiso   1.00
C593   C     0.35430   0.75376   0.71559   0.00000  Uiso   1.00
C594   C     0.36628   0.81396   0.72732   0.00000  Uiso   1.00
C595   C     0.34967   0.78631   0.69726   0.00000  Uiso   1.00
C596   C     0.33929   0.72652   0.68920   0.00000  Uiso   1.00
C597   C     0.30134   0.70659   0.61263   0.00000  Uiso   1.00
C598   C     0.31892   0.73296   0.64330   0.00000  Uiso   1.00
C599   C     0.32980   0.79278   0.65169   0.00000  Uiso   1.00
C600   C     0.31466   0.76623   0.62561   0.00000  Uiso   1.00
C601   C     0.58482   0.58404   0.54127   0.00000  Uiso   1.00
C602   C     0.79837   0.67536   0.88673   0.00000  Uiso   1.00
C603   C     0.22772   0.65074   0.60496   0.00000  Uiso   1.00
C604   C     0.23762   0.65824   0.42215   0.00000  Uiso   1.00
C605   C     0.42187   0.94159   0.76543   0.00000  Uiso   1.00
C606   C     0.42902   0.88762   0.64958   0.00000  Uiso   1.00
C607   C     0.43148   0.88763   0.58965   0.00000  Uiso   1.00
C608   C     0.43860   0.89059   0.41780   0.00000  Uiso   1.00
C609   C     0.43517   0.88809   0.47695   0.00000  Uiso   1.00
C610   C     0.62626   0.50379   0.49122   0.00000  Uiso   1.00
C611   C     0.64077   0.49249   0.53908   0.00000  Uiso   1.00
C612   C     0.63671   0.51075   0.58686   0.00000  Uiso   1.00
C613   C     0.60663   0.53278   0.48988   0.00000  Uiso   1.00
C614   C     0.60304   0.55193   0.53816   0.00000  Uiso   1.00
C615   C     0.61847   0.54023   0.58566   0.00000  Uiso   1.00
C616   C     0.61520   0.61583   0.31396   0.00000  Uiso   1.00
C617   C     0.60729   0.61549   0.21596   0.00000  Uiso   1.00
C618   C     0.60587   0.63268   0.26670   0.00000  Uiso   1.00
C619   C     0.50893   0.60118   0.29289   0.00000  Uiso   1.00
C620   C     0.51388   0.56823   0.32192   0.00000  Uiso   1.00
C621   C     0.47420   0.61163   0.27413   0.00000  Uiso   1.00
C622   C     0.48158   0.63320   0.22324   0.00000  Uiso   1.00
C623   C     0.55469   0.53074   0.36203   0.00000  Uiso   1.00
C624   C     0.58644   0.52472   0.39525   0.00000  Uiso   1.00
C625   C     0.62640   0.58181   0.31082   0.00000  Uiso   1.00
C626   C     0.62991   0.56536   0.26059   0.00000  Uiso   1.00
C627   C     0.62006   0.58244   0.21236   0.00000  Uiso   1.00
C628   C     0.51955   0.62931   0.21275   0.00000  Uiso   1.00
N629   N     0.80299   0.69817   0.51101   0.00000  Uiso   1.00
N630   N     0.62914   0.27035   0.41925   0.00000  Uiso   1.00
N631   N     0.67639   0.10740   0.42551   0.00000  Uiso   1.00
N632   N     0.64112   0.20264   0.66652   0.00000  Uiso   1.00
N633   N     0.70507   0.33007   0.35679   0.00000  Uiso   1.00
N634   N     0.84021   0.28292   0.65458   0.00000  Uiso   1.00
N635   N     0.85263   0.22853   0.55653   0.00000  Uiso   1.00
N636   N     0.82273   0.47119   0.61917   0.00000  Uiso   1.00
N637   N     0.72808   0.48787   0.35186   0.00000  Uiso   1.00
N638   N     0.20735   0.32146   0.59506   0.00000  Uiso   1.00
N639   N     0.46282   0.18923   0.39489   0.00000  Uiso   1.00
N640   N     0.26642   0.54495   0.40903   0.00000  Uiso   1.00
N641   N     0.64153   0.61253   0.72082   0.00000  Uiso   1.00
N642   N     0.73878   0.71820   0.41450   0.00000  Uiso   1.00
N643   N     0.57122   0.78665   0.46839   0.00000  Uiso   1.00
N644   N     0.57067   0.78176   0.63380   0.00000  Uiso   1.00
N645   N     0.28945   0.78177   0.45371   0.00000  Uiso   1.00
N646   N     0.34555   0.69452   0.70817   0.00000  Uiso   1.00
N647   N     0.37443   0.87622   0.47402   0.00000  Uiso   1.00
N648   N     0.39929   0.65337   0.62920   0.00000  Uiso   1.00
N649   N     0.58859   0.54177   0.44332   0.00000  Uiso   1.00
N650   N     0.52929   0.59853   0.24264   0.00000  Uiso   1.00
N651   N     0.54810   0.56455   0.33983   0.00000  Uiso   1.00
Cl652  Cl    0.76439   0.60070   0.21455   0.00000  Uiso   1.00
Cl653  Cl    0.74087   0.19907   0.83738   0.00000  Uiso   1.00
Cl654  Cl    0.74357   0.23653   0.17354   0.00000  Uiso   1.00
Cl655  Cl    0.82421   0.40342   0.53602   0.00000  Uiso   1.00
Cl656  Cl    0.60589   0.06817   0.48668   0.00000  Uiso   1.00
Cl657  Cl    0.74811   0.58482   0.88367   0.00000  Uiso   1.00
Cl658  Cl    0.24576   0.06527   0.49575   0.00000  Uiso   1.00
Cl659  Cl    0.04144   0.42297   0.51497   0.00000  Uiso   1.00
Cl660  Cl    0.41286   0.77756   0.86501   0.00000  Uiso   1.00
Cl661  Cl    0.43335   0.78105   0.20525   0.00000  Uiso   1.00
Cl662  Cl    0.22408   0.74037   0.51686   0.00000  Uiso   1.00
Cl663  Cl    0.63126   0.75229   0.54902   0.00000  Uiso   1.00
Ru664  Ru    0.57846   0.58229   0.26790   0.00000  Uiso   1.00
loop_
_geom_bond_atom_site_label_1
_geom_bond_atom_site_label_2
_geom_bond_distance
_geom_bond_site_symmetry_2
_ccdc_geom_bond_type
H1     C525    1.107   .     S
H2     C526    1.107   .     S
H3     C530    1.107   .     S
H4     C531    1.107   .     S
H5     C434    1.107   .     S
H6     C435    1.108   .     S
H7     C509    1.106   .     S
H8     C510    1.107   .     S
H9     C519    1.107   .     S
H10    C520    1.108   .     S
H11    C603    1.107   .     S
H12    C604    1.107   .     S
H13    C546    1.091   .     S
H14    C420    1.092   .     S
H15    O209    0.980   .     S
H16    O209    0.976   .     S
H17    O200    0.979   .     S
H18    O200    0.979   .     S
H19    C493    1.093   .     S
H20    C422    1.090   .     S
H21    C423    1.089   .     S
H22    N629    1.014   .     S
H23    N629    1.017   .     S
H24    C427    1.107   .     S
H25    C418    1.107   .     S
H26    C425    1.107   .     S
H27    C426    1.106   .     S
H28    O247    0.977   .     S
H29    O247    0.978   .     S
H30    C463    1.090   .     S
H31    O278    0.978   .     S
H32    O277    0.977   .     S
H33    O265    0.970   .     S
H34    O267    0.976   .     S
H35    O267    0.977   .     S
H36    O276    0.980   .     S
H37    C440    1.091   .     S
H38    C443    1.090   .     S
H39    C447    1.092   .     S
H40    C450    1.093   .     S
H41    C456    1.090   .     S
H42    C457    1.091   .     S
H43    C448    1.092   .     S
H44    C449    1.089   .     S
H45    C467    1.093   .     S
H46    C470    1.091   .     S
H47    C471    1.089   .     S
H48    C474    1.091   .     S
H49    C477    1.090   .     S
H50    C481    1.093   .     S
H51    C473    1.091   .     S
H52    O221    0.979   .     S
H53    O221    0.979   .     S
H54    O276    0.977   .     S
H55    O278    0.976   .     S
H56    O277    0.978   .     S
H57    C485    1.090   .     S
H58    C492    1.092   .     S
H59    C498    1.089   .     S
H60    C499    1.090   .     S
H61    O229    0.980   .     S
H62    O229    0.981   .     S
H63    C436    1.092   .     S
H64    C439    1.089   .     S
H65    N630    1.015   .     S
H66    N630    1.017   .     S
H67    N631    1.022   .     S
H68    N631    1.013   .     S
H69    N632    1.016   .     S
H70    N632    1.018   .     S
H71    N633    1.020   .     S
H72    N633    1.017   .     S
H73    N634    1.020   .     S
H74    N634    1.014   .     S
H75    N635    1.019   .     S
H76    N635    1.013   .     S
H77    N636    1.013   .     S
H78    N636    1.025   .     S
H79    N637    1.015   .     S
H80    N637    1.019   .     S
H81    C432    1.107   .     S
H82    C458    1.110   .     S
H83    C482    1.108   .     S
H84    C500    1.109   .     S
H85    C459    1.107   .     S
H86    C483    1.107   .     S
H87    C505    1.107   .     S
H88    C521    1.091   .     S
H89    C541    1.093   .     S
H90    O298    0.974   .     S
H91    O298    0.980   .     S
H92    C527    1.091   .     S
H93    O311    0.979   .     S
H94    O311    0.979   .     S
H95    C532    1.091   .     S
H96    C535    1.088   .     S
H97    C508    1.090   .     S
H98    C511    1.089   .     S
H99    C514    1.092   .     S
H100   O288    0.978   .     S
H101   O288    0.979   .     S
H102   C488    1.089   .     S
H103   O291    0.978   .     S
H104   O291    0.979   .     S
H105   C515    1.089   .     S
H106   C518    1.092   .     S
H107   N638    1.018   .     S
H108   N638    1.024   .     S
H109   N639    1.022   .     S
H110   N639    1.016   .     S
H111   N640    1.018   .     S
H112   N640    1.012   .     S
H113   O375    0.979   .     S
H114   O345    0.978   .     S
H115   O345    0.978   .     S
H116   C544    1.090   .     S
H117   C545    1.089   .     S
H118   C548    1.088   .     S
H119   C552    1.092   .     S
H120   C579    1.089   .     S
H121   C582    1.092   .     S
H122   O351    0.982   .     S
H123   O351    0.977   .     S
H124   C560    1.091   .     S
H125   C563    1.091   .     S
H126   C564    1.090   .     S
H127   C567    1.089   .     S
H128   C570    1.090   .     S
H129   C573    1.092   .     S
H130   C565    1.089   .     S
H131   C566    1.090   .     S
H132   O364    0.992   .     S
H133   O364    0.989   .     S
H134   O373    0.977   .     S
H135   O318    0.978   .     S
H136   O318    0.981   .     S
H137   C577    1.107   .     S
H138   C583    1.090   .     S
H139   C586    1.089   .     S
H140   C590    1.093   .     S
H141   C593    1.093   .     S
H142   C599    1.089   .     S
H143   C600    1.091   .     S
H144   C591    1.092   .     S
H145   O373    0.978   .     S
H146   O326    0.975   .     S
H147   O326    0.974   .     S
H148   C553    1.090   .     S
H149   O375    0.976   .     S
H150   O374    0.980   .     S
H151   O343    0.979   .     S
H152   O343    0.976   .     S
H153   C605    1.107   .     S
H154   N641    1.017   .     S
H155   N641    1.013   .     S
H156   N642    1.019   .     S
H157   N642    1.014   .     S
H158   N643    1.013   .     S
H159   N643    1.022   .     S
H160   N644    1.013   .     S
H161   N644    1.021   .     S
H162   N645    1.025   .     S
H163   N645    1.013   .     S
H164   N646    1.017   .     S
H165   N646    1.020   .     S
H166   N647    1.017   .     S
H167   N647    1.023   .     S
H168   N648    1.017   .     S
H169   N648    1.015   .     S
H170   C575    1.107   .     S
H171   C602    1.107   .     S
H172   C576    1.106   .     S
H173   C578    1.107   .     S
H174   C536    1.107   .     S
H175   O374    0.974   .     S
H176   C610    1.084   .     S
H177   Ru664   1.617   .     S
H178   N649    1.027   .     S
H179   C617    1.091   .     S
H180   C618    1.092   .     S
H181   C616    1.091   .     S
H182   N650    1.028   .     S
H183   C621    1.099   .     S
H184   C621    1.098   .     S
H185   C622    1.098   .     S
H186   N651    1.037   .     S
H187   C623    1.104   .     S
H188   C623    1.094   .     S
H189   C625    1.091   .     S
H190   C626    1.089   .     S
H191   C627    1.089   .     S
H192   C619    1.102   .     S
H193   C622    1.098   .     S
H194   C628    1.097   .     S
H195   C628    1.099   .     S
H196   C612    1.090   .     S
H197   C615    1.090   .     S
H198   O381    0.979   .     S
H199   O381    0.981   .     S
O200   Al382   2.070   .     S
O201   Al382   1.934   .     S
O201   C426    1.262   .     S
O202   Al383   1.918   .     S
O202   C418    1.283   .     D
O203   Al384   1.967   .     S
O203   C418    1.252   .     S
O204   Al392   1.930   .     S
O204   C427    1.266   .     S
O205   Al383   1.905   .     S
O205   C428    1.293   .     D
O206   Al412   1.910   .     S
O206   C430    1.275   .     S
O207   Al384   1.938   .     S
O207   C421    1.263   .     S
O208   Al383   1.890   .     S
O208   C421    1.297   .     D
O209   Al383   2.115   .     S
O210   Al383   1.951   .     S
O210   C426    1.272   .     D
O211   Al382   1.910   .     S
O211   C428    1.277   .     S
O212   Al392   1.912   .     S
O212   C430    1.275   .     D
O213   Al384   1.917   .     S
O213   C424    1.264   .     S
O214   Al382   1.898   .     S
O214   C424    1.289   .     D
O215   Al382   1.924   .     S
O215   C425    1.281   .     D
O216   Al384   1.950   .     S
O216   C425    1.256   .     S
O217   Al412   1.923   .     S
O217   C427    1.267   .     D
O218   Al382   1.808   .     S
O218   Al383   1.795   .     S
O218   Al384   1.913   .     S
O219   Al392   1.812   .     S
O219   Al402   1.926   .     S
O219   Al412   1.810   .     S
O220   Al392   1.925   .     S
O220   C432    1.279   .     S
O221   Al385   2.119   .     S
O222   Al387   1.966   .     S
O222   C433    1.270   .     S
O223   Al385   1.938   .     S
O223   C433    1.277   .     D
O224   Al388   1.904   .     S
O224   C434    1.277   .     S
O225   Al397   1.948   .     S
O225   C434    1.257   .     D
O226   Al390   1.958   .     S
O226   C435    1.284   .     D
O227   Al397   1.979   .     S
O227   C435    1.250   .     S
O228   Al386   1.932   .     S
O228   C500    1.285   .     S
O229   Al387   2.064   .     S
O230   Al385   1.938   .     S
O230   C437    1.281   .     D
O231   Al387   1.926   .     S
O231   C437    1.272   .     S
O232   Al390   1.872   .     S
O232   C441    1.299   .     D
O233   Al395   1.924   .     S
O233   C444    1.263   .     D
O234   Al397   1.907   .     S
O234   C441    1.273   .     S
O235   Al394   1.878   .     S
O235   C444    1.284   .     S
O236   Al389   1.964   .     S
O236   C501    1.262   .     D
O237   Al394   1.949   .     S
O237   C503    1.279   .     D
O238   Al391   1.896   .     S
O238   C451    1.273   .     D
O239   Al388   1.888   .     S
O239   C454    1.302   .     D
O240   Al389   1.936   .     S
O240   C451    1.268   .     S
O241   Al397   1.902   .     S
O241   C454    1.271   .     S
O242   Al389   1.954   .     S
O242   C458    1.267   .     D
O243   Al391   1.921   .     S
O243   C458    1.265   .     S
O244   Al395   1.948   .     S
O244   C459    1.255   .     D
O245   Al393   1.890   .     S
O245   C459    1.279   .     S
O246   Al393   1.981   .     S
O246   C505    1.267   .     D
O247   Al388   2.086   .     S
O248   Al390   1.910   .     S
O248   C461    1.283   .     D
O249   Al388   1.948   .     S
O249   C461    1.283   .     S
O250   Al385   1.891   .     S
O250   C465    1.298   .     S
O251   Al395   1.927   .     S
O251   C468    1.264   .     D
O252   Al396   1.903   .     S
O252   C465    1.267   .     D
O253   Al393   1.880   .     S
O253   C468    1.284   .     S
O254   Al386   1.900   .     S
O254   C501    1.296   .     S
O255   Al393   1.926   .     S
O255   C503    1.280   .     S
O256   Al391   1.962   .     S
O256   C475    1.263   .     D
O257   Al387   1.933   .     S
O257   C478    1.292   .     S
O258   Al386   1.903   .     S
O258   C475    1.295   .     S
O259   Al396   1.895   .     S
O259   C478    1.266   .     D
O260   Al386   1.941   .     S
O260   C482    1.283   .     D
O261   Al391   1.977   .     S
O261   C482    1.251   .     S
O262   Al395   1.944   .     S
O262   C483    1.256   .     D
O263   Al394   1.889   .     S
O263   C483    1.280   .     S
O264   Al394   1.976   .     S
O264   C505    1.266   .     S
O265   Al389   1.811   .     S
O266   Al389   2.027   .     S
O266   C500    1.250   .     D
O267   Al390   2.083   .     S
O268   Al388   1.919   .     S
O268   C484    1.272   .     S
O269   Al390   1.933   .     S
O269   C484    1.285   .     D
O270   Al387   1.911   .     S
O270   C486    1.294   .     S
O271   Al396   1.917   .     S
O271   C486    1.270   .     D
O272   Al392   1.905   .     S
O272   C489    1.290   .     S
O273   Al385   1.893   .     S
O273   C496    1.299   .     S
O274   Al396   1.917   .     S
O274   C496    1.266   .     D
O275   Al386   1.785   .     S
O275   Al389   1.898   .     S
O275   Al391   1.890   .     S
O276   Al392   2.085   .     S
O277   Al393   2.089   .     S
O278   Al394   2.085   .     S
O279   Al393   1.805   .     S
O279   Al394   1.806   .     S
O279   Al395   1.934   .     S
O280   Al385   1.794   .     S
O280   Al387   1.800   .     S
O280   Al396   1.902   .     S
O281   Al388   1.810   .     S
O281   Al390   1.797   .     S
O281   Al397   1.901   .     S
O282   Al400   1.890   .     S
O282   C509    1.283   .     S
O283   Al404   1.961   .     S
O283   C509    1.253   .     D
O284   Al401   1.930   .     S
O284   C510    1.282   .     D
O285   Al404   1.956   .     S
O285   C510    1.252   .     S
O286   Al402   1.944   .     S
O286   C432    1.255   .     D
O287   Al402   1.927   .     S
O287   C542    1.259   .     D
O288   Al398   2.091   .     S
O289   Al399   1.902   .     S
O289   C512    1.278   .     D
O290   Al398   1.901   .     S
O290   C512    1.277   .     S
O291   Al399   2.088   .     S
O292   Al398   1.906   .     S
O292   C516    1.275   .     D
O293   Al399   1.908   .     S
O293   C516    1.275   .     S
O294   Al401   1.924   .     S
O294   C519    1.281   .     D
O295   Al404   1.960   .     S
O295   C519    1.253   .     S
O296   Al400   1.951   .     S
O296   C520    1.284   .     S
O297   Al404   1.972   .     S
O297   C520    1.251   .     D
O298   Al400   2.081   .     S
O299   Al401   1.923   .     S
O299   C522    1.275   .     D
O300   Al400   1.897   .     S
O300   C522    1.280   .     S
O301   Al398   1.924   .     S
O301   C525    1.280   .     D
O302   Al403   1.960   .     S
O302   C525    1.254   .     S
O303   Al399   1.925   .     S
O303   C526    1.282   .     D
O304   Al403   1.958   .     S
O304   C526    1.253   .     S
O305   Al399   1.925   .     S
O305   C530    1.279   .     S
O306   Al403   1.960   .     S
O306   C530    1.254   .     D
O307   Al398   1.928   .     S
O307   C531    1.281   .     D
O308   Al403   1.958   .     S
O308   C531    1.253   .     S
O309   Al402   1.924   .     S
O309   C489    1.262   .     D
O310   Al402   1.950   .     S
O310   C602    1.254   .     D
O311   Al401   2.090   .     S
O312   Al400   1.901   .     S
O312   C533    1.274   .     S
O313   Al401   1.903   .     S
O313   C533    1.278   .     D
O314   Al398   1.813   .     S
O314   Al399   1.813   .     S
O314   Al403   1.912   .     S
O315   Al400   1.816   .     S
O315   Al401   1.813   .     S
O315   Al404   1.910   .     S
O316   Al413   1.937   .     S
O316   C536    1.262   .     D
O317   Al414   1.950   .     S
O317   C536    1.272   .     S
O318   Al405   2.105   .     S
O319   Al406   1.900   .     S
O319   C537    1.278   .     S
O320   Al405   1.909   .     S
O320   C537    1.290   .     D
O321   Al409   1.882   .     S
O321   C539    1.299   .     S
O322   Al417   1.878   .     S
O322   C539    1.272   .     D
O323   Al412   1.907   .     S
O323   C542    1.287   .     S
O324   Al410   1.900   .     S
O324   C549    1.296   .     D
O325   Al417   1.898   .     S
O325   C549    1.263   .     S
O326   Al406   2.080   .     S
O327   Al405   1.914   .     S
O327   C554    1.276   .     D
O328   Al406   1.924   .     S
O328   C554    1.287   .     S
O329   Al410   1.913   .     S
O329   C558    1.305   .     D
O330   Al415   1.940   .     S
O330   C561    1.263   .     S
O331   Al417   1.917   .     S
O331   C558    1.270   .     S
O332   Al414   1.882   .     S
O332   C561    1.285   .     D
O333   Al408   1.909   .     S
O333   C606    1.275   .     D
O334   Al414   1.918   .     S
O334   C608    1.275   .     S
O335   Al411   1.932   .     S
O335   C568    1.264   .     S
O336   Al409   1.909   .     S
O336   C571    1.297   .     D
O337   Al408   1.872   .     S
O337   C568    1.285   .     D
O338   Al417   1.894   .     S
O338   C571    1.275   .     S
O339   Al408   1.923   .     S
O339   C575    1.280   .     S
O340   Al411   1.949   .     S
O340   C575    1.254   .     D
O341   Al415   1.956   .     S
O341   C576    1.255   .     D
O342   Al413   1.886   .     S
O342   C576    1.282   .     S
O343   Al407   2.085   .     S
O344   Al407   1.975   .     S
O344   C605    1.266   .     S
O345   Al408   2.091   .     S
O346   Al408   1.966   .     S
O346   C605    1.268   .     D
O347   Al407   1.917   .     S
O347   C577    1.283   .     D
O348   Al411   1.958   .     S
O348   C577    1.253   .     S
O349   Al415   1.948   .     S
O349   C578    1.256   .     D
O350   Al414   1.923   .     S
O350   C578    1.278   .     S
O351   Al409   2.064   .     S
O352   Al410   1.958   .     S
O352   C580    1.287   .     S
O353   Al409   1.968   .     S
O353   C580    1.272   .     D
O354   Al405   1.899   .     S
O354   C584    1.294   .     D
O355   Al415   1.933   .     S
O355   C587    1.261   .     S
O356   Al416   1.927   .     S
O356   C584    1.273   .     S
O357   Al413   1.940   .     S
O357   C587    1.290   .     D
O358   Al407   1.905   .     S
O358   C606    1.277   .     S
O359   Al413   1.900   .     S
O359   C608    1.282   .     D
O360   Al411   1.917   .     S
O360   C594    1.264   .     S
O361   Al406   1.933   .     S
O361   C597    1.299   .     D
O362   Al407   1.887   .     S
O362   C594    1.283   .     D
O363   Al416   1.912   .     S
O363   C597    1.264   .     S
O364   Al410   2.203   .     S
O365   Al409   1.927   .     S
O365   C601    1.273   .     D
O366   Al410   1.916   .     S
O366   C601    1.297   .     S
O367   Al412   1.922   .     S
O367   C602    1.280   .     S
O368   Al406   1.904   .     S
O368   C603    1.281   .     D
O369   Al416   1.945   .     S
O369   C603    1.254   .     S
O370   Al405   1.939   .     S
O370   C604    1.283   .     D
O371   Al416   1.955   .     S
O371   C604    1.253   .     S
O372   Al407   1.809   .     S
O372   Al408   1.810   .     S
O372   Al411   1.925   .     S
O373   Al412   2.089   .     S
O374   Al413   2.067   .     S
O375   Al414   2.078   .     S
O376   Al413   1.810   .     S
O376   Al414   1.813   .     S
O376   Al415   1.908   .     S
O377   Al405   1.806   .     S
O377   Al406   1.804   .     S
O377   Al416   1.896   .     S
O378   Al409   1.795   .     S
O378   Al410   1.770   .     S
O378   Al417   1.890   .     S
O379   C624    1.235   .     D
O380   C620    1.219   .     D
Al384  Cl652   2.239   .     S
Al391  Cl653   2.298   .     S
Al395  Cl654   2.243   .     S
Al396  Cl655   2.290   .     S
Al397  Cl656   2.265   .     S
Al402  Cl657   2.245   .     S
Al403  Cl658   2.220   .     S
Al404  Cl659   2.210   .     S
Al411  Cl660   2.245   .     S
Al415  Cl661   2.243   .     S
Al416  Cl662   2.258   .     S
Al417  Cl663   2.313   .     S
C419   C420    1.414   .     D
C419   C429    1.430   .     S
C419   N629    1.366   .     S
C420   C431    1.388   .     S
C421   C547    1.478   .     S
C422   C423    1.382   .     S
C422   C429    1.412   .     D
C423   C431    1.409   .     D
C424   C494    1.484   .     S
C428   C429    1.472   .     S
C430   C431    1.493   .     S
C433   C611    1.501   .     S
C436   C438    1.387   .     S
C436   C460    1.416   .     D
C437   C438    1.489   .     S
C438   C439    1.410   .     D
C439   C463    1.383   .     S
C440   C442    1.413   .     S
C440   C443    1.379   .     D
C441   C442    1.460   .     S
C442   C446    1.436   .     D
C443   C445    1.412   .     S
C444   C445    1.491   .     S
C445   C447    1.384   .     D
C446   C447    1.418   .     S
C446   N631    1.355   .     S
C448   C449    1.386   .     S
C448   C502    1.407   .     D
C449   C504    1.409   .     D
C450   C452    1.388   .     S
C450   C453    1.406   .     D
C451   C452    1.496   .     S
C452   C456    1.407   .     D
C453   C455    1.426   .     S
C453   N632    1.382   .     S
C454   C455    1.465   .     S
C455   C457    1.415   .     D
C456   C457    1.382   .     S
C460   C462    1.433   .     S
C460   N630    1.360   .     S
C461   C462    1.472   .     S
C462   C463    1.411   .     D
C464   C466    1.425   .     D
C464   C467    1.407   .     S
C464   N633    1.385   .     S
C465   C466    1.474   .     S
C466   C470    1.412   .     S
C467   C469    1.391   .     D
C468   C469    1.492   .     S
C469   C471    1.407   .     S
C470   C471    1.383   .     D
C472   C473    1.413   .     D
C472   C502    1.428   .     S
C472   N635    1.364   .     S
C473   C504    1.392   .     S
C474   C476    1.408   .     S
C474   C477    1.388   .     D
C475   C476    1.483   .     S
C476   C480    1.427   .     D
C477   C479    1.407   .     S
C478   C479    1.488   .     S
C479   C481    1.392   .     D
C480   C481    1.409   .     S
C480   N634    1.373   .     S
C484   C528    1.482   .     S
C485   C487    1.411   .     S
C485   C488    1.380   .     D
C486   C487    1.466   .     S
C487   C491    1.435   .     D
C488   C490    1.411   .     S
C489   C490    1.488   .     S
C490   C492    1.386   .     D
C491   C492    1.419   .     S
C491   N636    1.355   .     S
C493   C494    1.391   .     S
C493   C495    1.410   .     D
C494   C498    1.407   .     D
C495   C497    1.426   .     S
C495   N637    1.373   .     S
C496   C497    1.476   .     S
C497   C499    1.410   .     D
C498   C499    1.382   .     S
C501   C502    1.485   .     S
C503   C504    1.484   .     S
C506   C507    1.430   .     D
C506   C532    1.414   .     S
C506   N640    1.363   .     S
C507   C508    1.410   .     S
C507   C537    1.473   .     S
C508   C535    1.382   .     D
C511   C513    1.407   .     S
C511   C527    1.384   .     D
C512   C513    1.488   .     S
C513   C514    1.392   .     D
C514   C529    1.410   .     S
C515   C517    1.406   .     D
C515   C521    1.384   .     S
C516   C517    1.491   .     S
C517   C518    1.392   .     S
C518   C524    1.408   .     D
C521   C523    1.406   .     D
C522   C523    1.477   .     S
C523   C524    1.425   .     S
C524   N638    1.389   .     S
C527   C528    1.407   .     S
C528   C529    1.425   .     D
C529   N639    1.381   .     S
C532   C534    1.388   .     D
C533   C534    1.491   .     S
C534   C535    1.409   .     S
C538   C540    1.427   .     D
C538   C541    1.412   .     S
C538   N641    1.367   .     S
C539   C540    1.466   .     S
C540   C544    1.412   .     S
C541   C543    1.388   .     D
C542   C543    1.489   .     S
C543   C545    1.408   .     S
C544   C545    1.379   .     D
C546   C547    1.408   .     S
C546   C548    1.385   .     D
C547   C551    1.428   .     D
C548   C550    1.407   .     S
C549   C550    1.484   .     S
C550   C552    1.392   .     D
C551   C552    1.409   .     S
C551   N642    1.369   .     S
C553   C555    1.409   .     S
C553   C579    1.382   .     D
C554   C555    1.477   .     S
C555   C556    1.430   .     D
C556   C582    1.413   .     S
C556   N648    1.369   .     S
C557   C559    1.435   .     D
C557   C560    1.417   .     S
C557   N643    1.354   .     S
C558   C559    1.460   .     S
C559   C563    1.413   .     S
C560   C562    1.384   .     D
C561   C562    1.491   .     S
C562   C564    1.412   .     S
C563   C564    1.380   .     D
C565   C566    1.384   .     S
C565   C607    1.406   .     D
C566   C609    1.407   .     D
C567   C569    1.412   .     S
C567   C570    1.380   .     D
C568   C569    1.490   .     S
C569   C573    1.383   .     D
C570   C572    1.414   .     S
C571   C572    1.459   .     S
C572   C574    1.435   .     D
C573   C574    1.417   .     S
C574   N644    1.354   .     S
C579   C581    1.409   .     S
C580   C581    1.485   .     S
C581   C582    1.391   .     D
C583   C585    1.410   .     S
C583   C586    1.379   .     D
C584   C585    1.466   .     S
C585   C589    1.435   .     D
C586   C588    1.410   .     S
C587   C588    1.491   .     S
C588   C590    1.387   .     D
C589   C590    1.420   .     S
C589   N645    1.357   .     S
C591   C592    1.409   .     D
C591   C607    1.393   .     S
C592   C609    1.425   .     S
C592   N647    1.387   .     S
C593   C595    1.391   .     S
C593   C596    1.406   .     D
C594   C595    1.490   .     S
C595   C599    1.406   .     D
C596   C598    1.423   .     S
C596   N646    1.387   .     S
C597   C598    1.478   .     S
C598   C600    1.412   .     D
C599   C600    1.383   .     S
C601   C614    1.479   .     S
C606   C607    1.490   .     S
C608   C609    1.477   .     S
C610   C611    1.396   .     S
C610   C613    1.401   .     D
C611   C612    1.401   .     D
C612   C615    1.387   .     S
C613   C614    1.429   .     S
C613   N649    1.408   .     S
C614   C615    1.410   .     D
C616   C618    1.403   .     D
C616   C625    1.435   .     S
C616   Ru664   2.294   .     S
C617   C618    1.435   .     S
C617   C627    1.420   .     D
C617   Ru664   2.180   .     S
C618   Ru664   2.295   .     S
C619   C620    1.515   .     S
C619   C621    1.524   .     S
C619   N650    1.492   .     S
C620   N651    1.447   .     S
C621   C622    1.557   .     S
C622   C628    1.549   .     S
C623   C624    1.533   .     S
C623   N651    1.484   .     S
C624   N649    1.376   .     S
C625   C626    1.416   .     D
C625   Ru664   2.193   .     S
C626   C627    1.433   .     S
C626   Ru664   2.174   .     S
C627   Ru664   2.160   .     S
C628   N650    1.489   .     S
N650   Ru664   2.164   .     S
N651   Ru664   2.272   .     S
