# Supplementary material for: Synthetic and computational assessment of a chiral metal–organic framework catalyst for predictive asymmetric transformation
Source: Chem Sci. 2020 Aug 6;11(33):8800–8. doi: 10.1039/d0sc03364b (PMC8163446; doi:10.1039/d0sc03364b)
Supplement: SC-011-D0SC03364B-s005 [file SC-011-D0SC03364B-s005.cif]

data_GRAFT2-Lev-SSRS-SWAP-Face-Re
_audit_creation_date              2020-04-03
_audit_creation_method            'Materials Studio'
_symmetry_space_group_name_H-M    'P1'
_symmetry_Int_Tables_number       1
_symmetry_cell_setting            triclinic
loop_
_symmetry_equiv_pos_as_xyz
  x,y,z
_cell_length_a                    40.0000
_cell_length_b                    40.0000
_cell_length_c                    25.0000
_cell_angle_alpha                 90.0000
_cell_angle_beta                  90.0000
_cell_angle_gamma                 90.0000
loop_
_atom_site_label
_atom_site_type_symbol
_atom_site_fract_x
_atom_site_fract_y
_atom_site_fract_z
_atom_site_U_iso_or_equiv
_atom_site_adp_type
_atom_site_occupancy
H1     H     0.65279   0.05737   0.70601   0.00000  Uiso   1.00
H2     H     0.56689   0.13760   0.10815   0.00000  Uiso   1.00
H3     H     0.11305   0.09012   0.18266   0.00000  Uiso   1.00
H4     H     0.08951   0.07874   0.67000   0.00000  Uiso   1.00
H5     H     0.96944   0.55074   0.33151   0.00000  Uiso   1.00
H6     H     0.93524   0.53831   0.81075   0.00000  Uiso   1.00
H7     H     0.66212   0.16975   0.84310   0.00000  Uiso   1.00
H8     H     0.82658   0.46758   0.90027   0.00000  Uiso   1.00
H9     H     0.66840   0.07439   0.23249   0.00000  Uiso   1.00
H10    H     0.87538   0.48603   0.19550   0.00000  Uiso   1.00
H11    H     0.88629   0.62765   0.20254   0.00000  Uiso   1.00
H12    H     0.69528   0.19297   0.12603   0.00000  Uiso   1.00
H13    H     0.22281   0.14522   0.07803   0.00000  Uiso   1.00
H14    H     0.53881   0.09917   0.81946   0.00000  Uiso   1.00
H15    H     0.83186   0.60854   0.91635   0.00000  Uiso   1.00
H16    H     0.19465   0.12684   0.79647   0.00000  Uiso   1.00
H17    H     0.07120   0.19766   0.78153   0.00000  Uiso   1.00
H18    H     0.10228   0.21661   0.07559   0.00000  Uiso   1.00
H19    H     0.84971   0.44831   0.72354   0.00000  Uiso   1.00
H20    H     0.87516   0.44796   0.77099   0.00000  Uiso   1.00
H21    H     0.70208   0.13792   0.65964   0.00000  Uiso   1.00
H22    H     0.70442   0.15722   0.71383   0.00000  Uiso   1.00
H23    H     0.72790   0.16719   0.26610   0.00000  Uiso   1.00
H24    H     0.71623   0.18904   0.31460   0.00000  Uiso   1.00
H25    H     0.54057   0.10980   0.27817   0.00000  Uiso   1.00
H26    H     0.55872   0.08549   0.23862   0.00000  Uiso   1.00
H27    H     0.53177   0.08805   0.62873   0.00000  Uiso   1.00
H28    H     0.54090   0.06491   0.67689   0.00000  Uiso   1.00
H29    H     0.90280   0.45874   0.33142   0.00000  Uiso   1.00
H30    H     0.91685   0.47206   0.38566   0.00000  Uiso   1.00
H31    H     0.08683   0.47926   0.33086   0.00000  Uiso   1.00
H32    H     0.07340   0.47151   0.56229   0.00000  Uiso   1.00
H33    H     0.08760   0.66044   0.34357   0.00000  Uiso   1.00
H34    H     0.08210   0.66788   0.57480   0.00000  Uiso   1.00
H35    H     0.14143   0.78763   0.56474   0.00000  Uiso   1.00
H36    H     0.14412   0.78240   0.34251   0.00000  Uiso   1.00
H37    H     0.33027   0.88116   0.60217   0.00000  Uiso   1.00
H38    H     0.34777   0.89172   0.37638   0.00000  Uiso   1.00
H39    H     0.48013   0.88351   0.40028   0.00000  Uiso   1.00
H40    H     0.46338   0.87346   0.62632   0.00000  Uiso   1.00
H41    H     0.64751   0.77758   0.41217   0.00000  Uiso   1.00
H42    H     0.63027   0.77021   0.64124   0.00000  Uiso   1.00
H43    H     0.57827   0.27135   0.69364   0.00000  Uiso   1.00
H44    H     0.66580   0.17573   0.42788   0.00000  Uiso   1.00
H45    H     0.50102   0.22516   0.69866   0.00000  Uiso   1.00
H46    H     0.58022   0.10696   0.51966   0.00000  Uiso   1.00
H47    H     0.58112   0.10971   0.41960   0.00000  Uiso   1.00
H48    H     0.68086   0.19812   0.51181   0.00000  Uiso   1.00
H49    H     0.66528   0.18311   0.57210   0.00000  Uiso   1.00
H50    H     0.57634   0.33865   0.16462   0.00000  Uiso   1.00
H51    H     0.86962   0.64222   0.78380   0.00000  Uiso   1.00
H52    H     0.66090   0.29412   0.44217   0.00000  Uiso   1.00
H53    H     0.66268   0.24162   0.38672   0.00000  Uiso   1.00
H54    H     0.58160   0.32790   0.65025   0.00000  Uiso   1.00
H55    H     0.67923   0.30294   0.59009   0.00000  Uiso   1.00
H56    H     0.59234   0.52164   0.58672   0.00000  Uiso   1.00
H57    H     0.63406   0.51827   0.42824   0.00000  Uiso   1.00
H58    H     0.59921   0.46160   0.37767   0.00000  Uiso   1.00
H59    H     0.58935   0.42780   0.34860   0.00000  Uiso   1.00
H60    H     0.71375   0.49823   0.74364   0.00000  Uiso   1.00
H61    H     0.74973   0.42455   0.59452   0.00000  Uiso   1.00
H62    H     0.79256   0.45166   0.65350   0.00000  Uiso   1.00
H63    H     0.74091   0.51804   0.32172   0.00000  Uiso   1.00
H64    H     0.69316   0.48534   0.36159   0.00000  Uiso   1.00
H65    H     0.81016   0.45268   0.40089   0.00000  Uiso   1.00
H66    H     0.86769   0.49647   0.50399   0.00000  Uiso   1.00
H67    H     0.86116   0.49618   0.60369   0.00000  Uiso   1.00
H68    H     0.56607   0.43400   0.61949   0.00000  Uiso   1.00
H69    H     0.58679   0.40539   0.64646   0.00000  Uiso   1.00
H70    H     0.61464   0.65123   0.66519   0.00000  Uiso   1.00
H71    H     0.59563   0.68522   0.66851   0.00000  Uiso   1.00
H72    H     0.67896   0.62162   0.68233   0.00000  Uiso   1.00
H73    H     0.71974   0.59111   0.74092   0.00000  Uiso   1.00
H74    H     0.79834   0.65478   0.68304   0.00000  Uiso   1.00
H75    H     0.75348   0.61243   0.31331   0.00000  Uiso   1.00
H76    H     0.81558   0.65397   0.43681   0.00000  Uiso   1.00
H77    H     0.76526   0.68189   0.47686   0.00000  Uiso   1.00
H78    H     0.88400   0.60262   0.50883   0.00000  Uiso   1.00
H79    H     0.59054   0.66751   0.38476   0.00000  Uiso   1.00
H80    H     0.61361   0.69570   0.36218   0.00000  Uiso   1.00
H81    H     0.59640   0.58413   0.58504   0.00000  Uiso   1.00
H82    H     0.90117   0.62051   0.77268   0.00000  Uiso   1.00
H83    H     0.91788   0.64670   0.34822   0.00000  Uiso   1.00
H84    H     0.88681   0.65082   0.38567   0.00000  Uiso   1.00
H85    H     0.64604   0.37968   0.31677   0.00000  Uiso   1.00
H86    H     0.65412   0.36056   0.25681   0.00000  Uiso   1.00
H87    H     0.70370   0.25227   0.61630   0.00000  Uiso   1.00
H88    H     0.68259   0.22141   0.65229   0.00000  Uiso   1.00
H89    H     0.64614   0.45996   0.66713   0.00000  Uiso   1.00
H90    H     0.65730   0.48606   0.72109   0.00000  Uiso   1.00
H91    H     0.79082   0.40859   0.45166   0.00000  Uiso   1.00
H92    H     0.74890   0.39817   0.46250   0.00000  Uiso   1.00
H93    H     0.78566   0.69919   0.62682   0.00000  Uiso   1.00
H94    H     0.74614   0.70853   0.60117   0.00000  Uiso   1.00
H95    H     0.69667   0.62824   0.31013   0.00000  Uiso   1.00
H96    H     0.67729   0.65223   0.35934   0.00000  Uiso   1.00
H97    H     0.87997   0.63092   0.59163   0.00000  Uiso   1.00
H98    H     0.87312   0.61016   0.65282   0.00000  Uiso   1.00
H99    H     0.64780   0.60747   0.41763   0.00000  Uiso   1.00
H100   H     0.65612   0.56811   0.39160   0.00000  Uiso   1.00
H101   H     0.56285   0.37217   0.39869   0.00000  Uiso   1.00
H102   H     0.50212   0.30390   0.25788   0.00000  Uiso   1.00
H103   H     0.53761   0.27277   0.19018   0.00000  Uiso   1.00
H104   H     0.51028   0.34705   0.07128   0.00000  Uiso   1.00
H105   H     0.47192   0.37499   0.13763   0.00000  Uiso   1.00
H106   H     0.46711   0.35246   0.23128   0.00000  Uiso   1.00
H107   H     0.54228   0.29533   0.09786   0.00000  Uiso   1.00
H108   H     0.57003   0.39362   0.12876   0.00000  Uiso   1.00
H109   H     0.60232   0.40411   0.19564   0.00000  Uiso   1.00
H110   H     0.59508   0.46285   0.20156   0.00000  Uiso   1.00
H111   H     0.55816   0.45736   0.23990   0.00000  Uiso   1.00
H112   H     0.56492   0.45885   0.11770   0.00000  Uiso   1.00
H113   H     0.53314   0.47745   0.15762   0.00000  Uiso   1.00
H114   H     0.51900   0.41803   0.10941   0.00000  Uiso   1.00
H115   H     0.50941   0.42179   0.17895   0.00000  Uiso   1.00
H116   H     0.58654   0.35079   0.23702   0.00000  Uiso   1.00
H117   H     0.58586   0.34939   0.33215   0.00000  Uiso   1.00
H118   H     0.56304   0.31638   0.30150   0.00000  Uiso   1.00
H119   H     0.17777   0.46598   0.30815   0.00000  Uiso   1.00
H120   H     0.18951   0.42909   0.30305   0.00000  Uiso   1.00
H121   H     0.25249   0.38834   0.37924   0.00000  Uiso   1.00
H122   H     0.04042   0.18276   0.64255   0.00000  Uiso   1.00
H123   H     0.18358   0.07377   0.63808   0.00000  Uiso   1.00
H124   H     0.05767   0.18806   0.21455   0.00000  Uiso   1.00
H125   H     0.17202   0.41367   0.60556   0.00000  Uiso   1.00
H126   H     0.15700   0.44895   0.61318   0.00000  Uiso   1.00
H127   H     0.16339   0.34764   0.60909   0.00000  Uiso   1.00
H128   H     0.16159   0.29198   0.65534   0.00000  Uiso   1.00
H129   H     0.08098   0.26225   0.55208   0.00000  Uiso   1.00
H130   H     0.18478   0.30142   0.23860   0.00000  Uiso   1.00
H131   H     0.09223   0.27233   0.31169   0.00000  Uiso   1.00
H132   H     0.09075   0.32716   0.36152   0.00000  Uiso   1.00
H133   H     0.09754   0.16465   0.37350   0.00000  Uiso   1.00
H134   H     0.08925   0.16194   0.47325   0.00000  Uiso   1.00
H135   H     0.23653   0.25117   0.64536   0.00000  Uiso   1.00
H136   H     0.31511   0.17808   0.54559   0.00000  Uiso   1.00
H137   H     0.26366   0.15363   0.58829   0.00000  Uiso   1.00
H138   H     0.26072   0.25959   0.23856   0.00000  Uiso   1.00
H139   H     0.30831   0.28177   0.29434   0.00000  Uiso   1.00
H140   H     0.31999   0.18416   0.36440   0.00000  Uiso   1.00
H141   H     0.19374   0.13902   0.49169   0.00000  Uiso   1.00
H142   H     0.37100   0.33675   0.59577   0.00000  Uiso   1.00
H143   H     0.36120   0.30198   0.61937   0.00000  Uiso   1.00
H144   H     0.05387   0.19698   0.58842   0.00000  Uiso   1.00
H145   H     0.19386   0.09362   0.58670   0.00000  Uiso   1.00
H146   H     0.48379   0.27963   0.33158   0.00000  Uiso   1.00
H147   H     0.50540   0.15812   0.31762   0.00000  Uiso   1.00
H148   H     0.50094   0.14798   0.57884   0.00000  Uiso   1.00
H149   H     0.45637   0.17888   0.52867   0.00000  Uiso   1.00
H150   H     0.19774   0.08785   0.24519   0.00000  Uiso   1.00
H151   H     0.22240   0.09915   0.20093   0.00000  Uiso   1.00
H152   H     0.41528   0.31684   0.32127   0.00000  Uiso   1.00
H153   H     0.37690   0.31171   0.31300   0.00000  Uiso   1.00
H154   H     0.30828   0.35918   0.54980   0.00000  Uiso   1.00
H155   H     0.30614   0.35607   0.37798   0.00000  Uiso   1.00
H156   H     0.26659   0.39006   0.59577   0.00000  Uiso   1.00
H157   H     0.23177   0.40720   0.56284   0.00000  Uiso   1.00
H158   H     0.07123   0.34204   0.48458   0.00000  Uiso   1.00
H159   H     0.05807   0.30061   0.49230   0.00000  Uiso   1.00
H160   H     0.21313   0.34710   0.27435   0.00000  Uiso   1.00
H161   H     0.19699   0.37359   0.32196   0.00000  Uiso   1.00
H162   H     0.30342   0.29412   0.57702   0.00000  Uiso   1.00
H163   H     0.26645   0.29728   0.61224   0.00000  Uiso   1.00
H164   H     0.25758   0.14445   0.28003   0.00000  Uiso   1.00
H165   H     0.28955   0.13900   0.32712   0.00000  Uiso   1.00
H166   H     0.22860   0.14098   0.41533   0.00000  Uiso   1.00
H167   H     0.21304   0.14376   0.35046   0.00000  Uiso   1.00
H168   H     0.45823   0.14773   0.36771   0.00000  Uiso   1.00
H169   H     0.43091   0.17782   0.39329   0.00000  Uiso   1.00
H170   H     0.46187   0.27019   0.68986   0.00000  Uiso   1.00
H171   H     0.43571   0.27462   0.63389   0.00000  Uiso   1.00
H172   H     0.31636   0.76118   0.55728   0.00000  Uiso   1.00
H173   H     0.64105   0.30003   0.24657   0.00000  Uiso   1.00
H174   H     0.42475   0.81451   0.33683   0.00000  Uiso   1.00
H175   H     0.42695   0.78115   0.36898   0.00000  Uiso   1.00
H176   H     0.18893   0.53411   0.38291   0.00000  Uiso   1.00
H177   H     0.51932   0.39098   0.56602   0.00000  Uiso   1.00
H178   H     0.37005   0.79807   0.63836   0.00000  Uiso   1.00
H179   H     0.40867   0.79859   0.64731   0.00000  Uiso   1.00
H180   H     0.49232   0.77149   0.42115   0.00000  Uiso   1.00
H181   H     0.46878   0.74153   0.58191   0.00000  Uiso   1.00
H182   H     0.52223   0.70879   0.58522   0.00000  Uiso   1.00
H183   H     0.47672   0.34050   0.39847   0.00000  Uiso   1.00
H184   H     0.46355   0.36273   0.56527   0.00000  Uiso   1.00
H185   H     0.19063   0.59680   0.38072   0.00000  Uiso   1.00
H186   H     0.17722   0.59839   0.55124   0.00000  Uiso   1.00
H187   H     0.16976   0.67926   0.61597   0.00000  Uiso   1.00
H188   H     0.20383   0.66877   0.59023   0.00000  Uiso   1.00
H189   H     0.53512   0.25894   0.28330   0.00000  Uiso   1.00
H190   H     0.17876   0.66888   0.31130   0.00000  Uiso   1.00
H191   H     0.19374   0.70484   0.30854   0.00000  Uiso   1.00
H192   H     0.26049   0.73298   0.55183   0.00000  Uiso   1.00
H193   H     0.26428   0.74018   0.38044   0.00000  Uiso   1.00
H194   H     0.30971   0.76825   0.33994   0.00000  Uiso   1.00
H195   H     0.34375   0.78413   0.37639   0.00000  Uiso   1.00
H196   H     0.17310   0.50839   0.56503   0.00000  Uiso   1.00
H197   H     0.17097   0.54729   0.59760   0.00000  Uiso   1.00
H198   H     0.54566   0.75965   0.38833   0.00000  Uiso   1.00
H199   H     0.57375   0.73316   0.41861   0.00000  Uiso   1.00
H200   H     0.58407   0.33773   0.03342   0.00000  Uiso   1.00
H201   H     0.60096   0.30773   0.07998   0.00000  Uiso   1.00
H202   H     0.62607   0.32261   0.02715   0.00000  Uiso   1.00
H203   H     0.69573   0.29137   0.18059   0.00000  Uiso   1.00
H204   H     0.64618   0.29852   0.12307   0.00000  Uiso   1.00
H205   H     0.70529   0.39845   0.19573   0.00000  Uiso   1.00
H206   H     0.65555   0.40578   0.13623   0.00000  Uiso   1.00
H207   H     0.72549   0.34107   0.21751   0.00000  Uiso   1.00
O208   O     0.86948   0.45965   0.73787   0.00000  Uiso   1.00
O209   O     0.69551   0.15866   0.67736   0.00000  Uiso   1.00
O210   O     0.71319   0.16733   0.29730   0.00000  Uiso   1.00
O211   O     0.56157   0.09789   0.27198   0.00000  Uiso   1.00
O212   O     0.55048   0.07671   0.64623   0.00000  Uiso   1.00
O213   O     0.89626   0.46917   0.36525   0.00000  Uiso   1.00
O214   O     0.60769   0.07933   0.69729   0.00000  Uiso   1.00
O215   O     0.66290   0.15599   0.76519   0.00000  Uiso   1.00
O216   O     0.61819   0.17939   0.80670   0.00000  Uiso   1.00
O217   O     0.62533   0.09892   0.24796   0.00000  Uiso   1.00
O218   O     0.64042   0.15323   0.61858   0.00000  Uiso   1.00
O219   O     0.65373   0.15381   0.33791   0.00000  Uiso   1.00
O220   O     0.59462   0.21682   0.71677   0.00000  Uiso   1.00
O221   O     0.64608   0.20118   0.68989   0.00000  Uiso   1.00
O222   O     0.65702   0.10720   0.69405   0.00000  Uiso   1.00
O223   O     0.59664   0.11827   0.60951   0.00000  Uiso   1.00
O224   O     0.60048   0.13568   0.33146   0.00000  Uiso   1.00
O225   O     0.53946   0.18008   0.71585   0.00000  Uiso   1.00
O226   O     0.54124   0.14025   0.65213   0.00000  Uiso   1.00
O227   O     0.55209   0.10153   0.74150   0.00000  Uiso   1.00
O228   O     0.56223   0.14249   0.80237   0.00000  Uiso   1.00
O229   O     0.67645   0.12342   0.24682   0.00000  Uiso   1.00
O230   O     0.60059   0.14892   0.71168   0.00000  Uiso   1.00
O231   O     0.62328   0.16985   0.23948   0.00000  Uiso   1.00
O232   O     0.59739   0.66463   0.64748   0.00000  Uiso   1.00
O233   O     0.58501   0.69400   0.46936   0.00000  Uiso   1.00
O234   O     0.57935   0.69675   0.55909   0.00000  Uiso   1.00
O235   O     0.63753   0.38310   0.39585   0.00000  Uiso   1.00
O236   O     0.66172   0.35058   0.45909   0.00000  Uiso   1.00
O237   O     0.66656   0.21187   0.29782   0.00000  Uiso   1.00
O238   O     0.61251   0.37382   0.59537   0.00000  Uiso   1.00
O239   O     0.66197   0.35529   0.56457   0.00000  Uiso   1.00
O240   O     0.61391   0.67408   0.38047   0.00000  Uiso   1.00
O241   O     0.61324   0.63769   0.55421   0.00000  Uiso   1.00
O242   O     0.62752   0.63978   0.46709   0.00000  Uiso   1.00
O243   O     0.65304   0.42871   0.60820   0.00000  Uiso   1.00
O244   O     0.76905   0.51688   0.76661   0.00000  Uiso   1.00
O245   O     0.69785   0.41343   0.55883   0.00000  Uiso   1.00
O246   O     0.81002   0.48290   0.73673   0.00000  Uiso   1.00
O247   O     0.87716   0.52312   0.41663   0.00000  Uiso   1.00
O248   O     0.85761   0.51753   0.69110   0.00000  Uiso   1.00
O249   O     0.80061   0.53203   0.31088   0.00000  Uiso   1.00
O250   O     0.66571   0.44409   0.41646   0.00000  Uiso   1.00
O251   O     0.83638   0.49444   0.34677   0.00000  Uiso   1.00
O252   O     0.70077   0.40635   0.45260   0.00000  Uiso   1.00
O253   O     0.88615   0.49506   0.27325   0.00000  Uiso   1.00
O254   O     0.84651   0.52274   0.22578   0.00000  Uiso   1.00
O255   O     0.80679   0.57148   0.87935   0.00000  Uiso   1.00
O256   O     0.84615   0.60380   0.83907   0.00000  Uiso   1.00
O257   O     0.89660   0.56966   0.79635   0.00000  Uiso   1.00
O258   O     0.90587   0.63630   0.37789   0.00000  Uiso   1.00
O259   O     0.92971   0.58177   0.33544   0.00000  Uiso   1.00
O260   O     0.92628   0.52533   0.34200   0.00000  Uiso   1.00
O261   O     0.88702   0.61902   0.28221   0.00000  Uiso   1.00
O262   O     0.85640   0.58906   0.22251   0.00000  Uiso   1.00
O263   O     0.80131   0.50537   0.86551   0.00000  Uiso   1.00
O264   O     0.84676   0.48028   0.82891   0.00000  Uiso   1.00
O265   O     0.89490   0.51366   0.78259   0.00000  Uiso   1.00
O266   O     0.60728   0.43928   0.36861   0.00000  Uiso   1.00
O267   O     0.61024   0.46439   0.55099   0.00000  Uiso   1.00
O268   O     0.60977   0.46463   0.46068   0.00000  Uiso   1.00
O269   O     0.65926   0.66190   0.61845   0.00000  Uiso   1.00
O270   O     0.77413   0.58206   0.78141   0.00000  Uiso   1.00
O271   O     0.69792   0.69956   0.59331   0.00000  Uiso   1.00
O272   O     0.81720   0.60795   0.74039   0.00000  Uiso   1.00
O273   O     0.88642   0.57876   0.41964   0.00000  Uiso   1.00
O274   O     0.86639   0.57287   0.70000   0.00000  Uiso   1.00
O275   O     0.81031   0.59768   0.30541   0.00000  Uiso   1.00
O276   O     0.67355   0.67840   0.42432   0.00000  Uiso   1.00
O277   O     0.84473   0.61759   0.36923   0.00000  Uiso   1.00
O278   O     0.70935   0.69622   0.48789   0.00000  Uiso   1.00
O279   O     0.58849   0.42803   0.63155   0.00000  Uiso   1.00
O280   O     0.58173   0.40058   0.44606   0.00000  Uiso   1.00
O281   O     0.57214   0.40911   0.53383   0.00000  Uiso   1.00
O282   O     0.68872   0.18270   0.20454   0.00000  Uiso   1.00
O283   O     0.63052   0.73033   0.42339   0.00000  Uiso   1.00
O284   O     0.67117   0.75472   0.47320   0.00000  Uiso   1.00
O285   O     0.62443   0.72104   0.62475   0.00000  Uiso   1.00
O286   O     0.65848   0.75602   0.57836   0.00000  Uiso   1.00
O287   O     0.86434   0.55644   0.31870   0.00000  Uiso   1.00
O288   O     0.87933   0.62667   0.75796   0.00000  Uiso   1.00
O289   O     0.83067   0.54365   0.78603   0.00000  Uiso   1.00
O290   O     0.64536   0.69830   0.52338   0.00000  Uiso   1.00
O291   O     0.63977   0.40766   0.50356   0.00000  Uiso   1.00
O292   O     0.56183   0.41107   0.29976   0.00000  Uiso   1.00
O293   O     0.50349   0.34687   0.32347   0.00000  Uiso   1.00
O294   O     0.58119   0.12556   0.18339   0.00000  Uiso   1.00
O295   O     0.37992   0.31459   0.60391   0.00000  Uiso   1.00
O296   O     0.42103   0.32885   0.43218   0.00000  Uiso   1.00
O297   O     0.42185   0.32146   0.52206   0.00000  Uiso   1.00
O298   O     0.13251   0.46262   0.35294   0.00000  Uiso   1.00
O299   O     0.08372   0.44483   0.38947   0.00000  Uiso   1.00
O300   O     0.11991   0.45224   0.55416   0.00000  Uiso   1.00
O301   O     0.07767   0.44419   0.49487   0.00000  Uiso   1.00
O302   O     0.21635   0.10317   0.23842   0.00000  Uiso   1.00
O303   O     0.15447   0.11203   0.21327   0.00000  Uiso   1.00
O304   O     0.39338   0.32389   0.33465   0.00000  Uiso   1.00
O305   O     0.35504   0.32864   0.50966   0.00000  Uiso   1.00
O306   O     0.35307   0.32610   0.41942   0.00000  Uiso   1.00
O307   O     0.14872   0.39005   0.54597   0.00000  Uiso   1.00
O308   O     0.13910   0.23782   0.67318   0.00000  Uiso   1.00
O309   O     0.10241   0.37904   0.49816   0.00000  Uiso   1.00
O310   O     0.10270   0.21749   0.61251   0.00000  Uiso   1.00
O311   O     0.12617   0.16440   0.29162   0.00000  Uiso   1.00
O312   O     0.11076   0.15910   0.56844   0.00000  Uiso   1.00
O313   O     0.15918   0.25278   0.20021   0.00000  Uiso   1.00
O314   O     0.15739   0.39840   0.35460   0.00000  Uiso   1.00
O315   O     0.12258   0.22827   0.25725   0.00000  Uiso   1.00
O316   O     0.10958   0.37957   0.39141   0.00000  Uiso   1.00
O317   O     0.10212   0.20497   0.15420   0.00000  Uiso   1.00
O318   O     0.14882   0.21737   0.10617   0.00000  Uiso   1.00
O319   O     0.18029   0.16993   0.76157   0.00000  Uiso   1.00
O320   O     0.18228   0.11987   0.71889   0.00000  Uiso   1.00
O321   O     0.13461   0.09946   0.65479   0.00000  Uiso   1.00
O322   O     0.19228   0.44929   0.32491   0.00000  Uiso   1.00
O323   O     0.20221   0.41737   0.50482   0.00000  Uiso   1.00
O324   O     0.20617   0.41707   0.41499   0.00000  Uiso   1.00
O325   O     0.34507   0.27069   0.55439   0.00000  Uiso   1.00
O326   O     0.19854   0.20853   0.67081   0.00000  Uiso   1.00
O327   O     0.35224   0.22026   0.51609   0.00000  Uiso   1.00
O328   O     0.20997   0.15696   0.63859   0.00000  Uiso   1.00
O329   O     0.18012   0.14832   0.29493   0.00000  Uiso   1.00
O330   O     0.16234   0.13677   0.57421   0.00000  Uiso   1.00
O331   O     0.21752   0.22214   0.21476   0.00000  Uiso   1.00
O332   O     0.35970   0.27212   0.35929   0.00000  Uiso   1.00
O333   O     0.22854   0.16803   0.23261   0.00000  Uiso   1.00
O334   O     0.34834   0.22709   0.41063   0.00000  Uiso   1.00
O335   O     0.20275   0.13412   0.15029   0.00000  Uiso   1.00
O336   O     0.20768   0.18667   0.11706   0.00000  Uiso   1.00
O337   O     0.11991   0.19914   0.76107   0.00000  Uiso   1.00
O338   O     0.07781   0.18790   0.70279   0.00000  Uiso   1.00
O339   O     0.08594   0.12850   0.65821   0.00000  Uiso   1.00
O340   O     0.07296   0.18462   0.24417   0.00000  Uiso   1.00
O341   O     0.10791   0.14028   0.18809   0.00000  Uiso   1.00
O342   O     0.17603   0.43734   0.59691   0.00000  Uiso   1.00
O343   O     0.18057   0.48020   0.41869   0.00000  Uiso   1.00
O344   O     0.17294   0.47786   0.50817   0.00000  Uiso   1.00
O345   O     0.42891   0.27606   0.37310   0.00000  Uiso   1.00
O346   O     0.41650   0.22427   0.40158   0.00000  Uiso   1.00
O347   O     0.55584   0.16188   0.26597   0.00000  Uiso   1.00
O348   O     0.41291   0.26201   0.56777   0.00000  Uiso   1.00
O349   O     0.42105   0.22093   0.50706   0.00000  Uiso   1.00
O350   O     0.16145   0.18350   0.20060   0.00000  Uiso   1.00
O351   O     0.19642   0.09303   0.62562   0.00000  Uiso   1.00
O352   O     0.05273   0.17667   0.61012   0.00000  Uiso   1.00
O353   O     0.14268   0.16952   0.66856   0.00000  Uiso   1.00
O354   O     0.38656   0.27185   0.46439   0.00000  Uiso   1.00
O355   O     0.13932   0.42830   0.45154   0.00000  Uiso   1.00
O356   O     0.44578   0.84646   0.40449   0.00000  Uiso   1.00
O357   O     0.44404   0.89401   0.45391   0.00000  Uiso   1.00
O358   O     0.42828   0.83998   0.60339   0.00000  Uiso   1.00
O359   O     0.43880   0.88880   0.56036   0.00000  Uiso   1.00
O360   O     0.58409   0.17777   0.14826   0.00000  Uiso   1.00
O361   O     0.63324   0.23824   0.23830   0.00000  Uiso   1.00
O362   O     0.18926   0.68791   0.59668   0.00000  Uiso   1.00
O363   O     0.18470   0.65319   0.42123   0.00000  Uiso   1.00
O364   O     0.17651   0.65294   0.51061   0.00000  Uiso   1.00
O365   O     0.19503   0.68375   0.32832   0.00000  Uiso   1.00
O366   O     0.21233   0.70979   0.50533   0.00000  Uiso   1.00
O367   O     0.21240   0.71603   0.41568   0.00000  Uiso   1.00
O368   O     0.36078   0.84174   0.58829   0.00000  Uiso   1.00
O369   O     0.36786   0.89322   0.55207   0.00000  Uiso   1.00
O370   O     0.37918   0.85304   0.39007   0.00000  Uiso   1.00
O371   O     0.37310   0.89767   0.44541   0.00000  Uiso   1.00
O372   O     0.41164   0.79915   0.35884   0.00000  Uiso   1.00
O373   O     0.36481   0.78894   0.52748   0.00000  Uiso   1.00
O374   O     0.36916   0.79571   0.43832   0.00000  Uiso   1.00
O375   O     0.16386   0.74301   0.55284   0.00000  Uiso   1.00
O376   O     0.11584   0.75935   0.51200   0.00000  Uiso   1.00
O377   O     0.16177   0.73588   0.35719   0.00000  Uiso   1.00
O378   O     0.12019   0.76077   0.40443   0.00000  Uiso   1.00
O379   O     0.13535   0.67309   0.36094   0.00000  Uiso   1.00
O380   O     0.08981   0.69625   0.40019   0.00000  Uiso   1.00
O381   O     0.12933   0.68478   0.56393   0.00000  Uiso   1.00
O382   O     0.08637   0.69485   0.50700   0.00000  Uiso   1.00
O383   O     0.57081   0.21426   0.24224   0.00000  Uiso   1.00
O384   O     0.64735   0.19972   0.14846   0.00000  Uiso   1.00
O385   O     0.39117   0.78955   0.62405   0.00000  Uiso   1.00
O386   O     0.43669   0.78895   0.45217   0.00000  Uiso   1.00
O387   O     0.43281   0.78712   0.54216   0.00000  Uiso   1.00
O388   O     0.14724   0.70768   0.45904   0.00000  Uiso   1.00
O389   O     0.40354   0.84496   0.49699   0.00000  Uiso   1.00
O390   O     0.60522   0.38657   0.08736   0.00000  Uiso   1.00
Al391  Al    0.57745   0.11548   0.68000   0.00000  Uiso   1.00
Al392  Al    0.64386   0.15431   0.69469   0.00000  Uiso   1.00
Al393  Al    0.57889   0.17970   0.75941   0.00000  Uiso   1.00
Al394  Al    0.62305   0.68137   0.58040   0.00000  Uiso   1.00
Al395  Al    0.63217   0.68657   0.45746   0.00000  Uiso   1.00
Al396  Al    0.88350   0.59342   0.34698   0.00000  Uiso   1.00
Al397  Al    0.87810   0.51565   0.34146   0.00000  Uiso   1.00
Al398  Al    0.62653   0.42145   0.43834   0.00000  Uiso   1.00
Al399  Al    0.61687   0.41754   0.56321   0.00000  Uiso   1.00
Al400  Al    0.82884   0.56012   0.26746   0.00000  Uiso   1.00
Al401  Al    0.66498   0.16817   0.26757   0.00000  Uiso   1.00
Al402  Al    0.85179   0.58233   0.77114   0.00000  Uiso   1.00
Al403  Al    0.84893   0.50486   0.76282   0.00000  Uiso   1.00
Al404  Al    0.78827   0.54384   0.82230   0.00000  Uiso   1.00
Al405  Al    0.68385   0.72527   0.53317   0.00000  Uiso   1.00
Al406  Al    0.67979   0.38258   0.50925   0.00000  Uiso   1.00
Al407  Al    0.38467   0.29138   0.52887   0.00000  Uiso   1.00
Al408  Al    0.18606   0.14818   0.21956   0.00000  Uiso   1.00
Al409  Al    0.38973   0.29653   0.40462   0.00000  Uiso   1.00
Al410  Al    0.16510   0.43762   0.39401   0.00000  Uiso   1.00
Al411  Al    0.11602   0.18549   0.22232   0.00000  Uiso   1.00
Al412  Al    0.15751   0.43276   0.51679   0.00000  Uiso   1.00
Al413  Al    0.18184   0.21861   0.16154   0.00000  Uiso   1.00
Al414  Al    0.59496   0.13595   0.25555   0.00000  Uiso   1.00
Al415  Al    0.16909   0.13461   0.65012   0.00000  Uiso   1.00
Al416  Al    0.10132   0.17278   0.63997   0.00000  Uiso   1.00
Al417  Al    0.15968   0.20331   0.71578   0.00000  Uiso   1.00
Al418  Al    0.38436   0.22449   0.45952   0.00000  Uiso   1.00
Al419  Al    0.09502   0.41132   0.44288   0.00000  Uiso   1.00
Al420  Al    0.16726   0.69980   0.52293   0.00000  Uiso   1.00
Al421  Al    0.17007   0.69648   0.39910   0.00000  Uiso   1.00
Al422  Al    0.40651   0.82481   0.43240   0.00000  Uiso   1.00
Al423  Al    0.39744   0.81853   0.55525   0.00000  Uiso   1.00
Al424  Al    0.60915   0.20607   0.19606   0.00000  Uiso   1.00
Al425  Al    0.10369   0.72781   0.45595   0.00000  Uiso   1.00
Al426  Al    0.40575   0.89294   0.50293   0.00000  Uiso   1.00
C427   C     0.64751   0.16852   0.80554   0.00000  Uiso   1.00
C428   C     0.64588   0.16096   0.50496   0.00000  Uiso   1.00
C429   C     0.64671   0.16102   0.44840   0.00000  Uiso   1.00
C430   C     0.62176   0.22259   0.69260   0.00000  Uiso   1.00
C431   C     0.59865   0.12227   0.49890   0.00000  Uiso   1.00
C432   C     0.59910   0.12361   0.44357   0.00000  Uiso   1.00
C433   C     0.52959   0.16754   0.67225   0.00000  Uiso   1.00
C434   C     0.55107   0.11452   0.78827   0.00000  Uiso   1.00
C435   C     0.63919   0.08107   0.69921   0.00000  Uiso   1.00
C436   C     0.65680   0.09872   0.24230   0.00000  Uiso   1.00
C437   C     0.61919   0.13705   0.58952   0.00000  Uiso   1.00
C438   C     0.62154   0.14027   0.53075   0.00000  Uiso   1.00
C439   C     0.62612   0.14424   0.35856   0.00000  Uiso   1.00
C440   C     0.62391   0.14292   0.41811   0.00000  Uiso   1.00
C441   C     0.56905   0.70276   0.51190   0.00000  Uiso   1.00
C442   C     0.64670   0.32888   0.31945   0.00000  Uiso   1.00
C443   C     0.65015   0.35515   0.41273   0.00000  Uiso   1.00
C444   C     0.65081   0.32624   0.37577   0.00000  Uiso   1.00
C445   C     0.64612   0.29916   0.28943   0.00000  Uiso   1.00
C446   C     0.65049   0.23746   0.28070   0.00000  Uiso   1.00
C447   C     0.65205   0.26834   0.31349   0.00000  Uiso   1.00
C448   C     0.65689   0.29480   0.39907   0.00000  Uiso   1.00
C449   C     0.65812   0.26598   0.36864   0.00000  Uiso   1.00
C450   C     0.60015   0.27878   0.67048   0.00000  Uiso   1.00
C451   C     0.62625   0.25525   0.66604   0.00000  Uiso   1.00
C452   C     0.60206   0.31004   0.64689   0.00000  Uiso   1.00
C453   C     0.63539   0.35125   0.59097   0.00000  Uiso   1.00
C454   C     0.63106   0.31840   0.61794   0.00000  Uiso   1.00
C455   C     0.65555   0.26363   0.63637   0.00000  Uiso   1.00
C456   C     0.65713   0.29559   0.61293   0.00000  Uiso   1.00
C457   C     0.60444   0.56927   0.55084   0.00000  Uiso   1.00
C458   C     0.61952   0.62342   0.50969   0.00000  Uiso   1.00
C459   C     0.61740   0.58670   0.50638   0.00000  Uiso   1.00
C460   C     0.62876   0.56821   0.46088   0.00000  Uiso   1.00
C461   C     0.69662   0.46651   0.67838   0.00000  Uiso   1.00
C462   C     0.68496   0.42833   0.59868   0.00000  Uiso   1.00
C463   C     0.70773   0.44558   0.63565   0.00000  Uiso   1.00
C464   C     0.72119   0.48180   0.71081   0.00000  Uiso   1.00
C465   C     0.77954   0.49328   0.73760   0.00000  Uiso   1.00
C466   C     0.75503   0.47630   0.70208   0.00000  Uiso   1.00
C467   C     0.74231   0.44070   0.62758   0.00000  Uiso   1.00
C468   C     0.76594   0.45545   0.66019   0.00000  Uiso   1.00
C469   C     0.86989   0.51935   0.52731   0.00000  Uiso   1.00
C470   C     0.86623   0.51935   0.58226   0.00000  Uiso   1.00
C471   C     0.74505   0.49673   0.34805   0.00000  Uiso   1.00
C472   C     0.80696   0.50592   0.33764   0.00000  Uiso   1.00
C473   C     0.77812   0.48690   0.36008   0.00000  Uiso   1.00
C474   C     0.71906   0.47859   0.36994   0.00000  Uiso   1.00
C475   C     0.69549   0.43294   0.42541   0.00000  Uiso   1.00
C476   C     0.72442   0.45062   0.40343   0.00000  Uiso   1.00
C477   C     0.78426   0.45956   0.39257   0.00000  Uiso   1.00
C478   C     0.75801   0.44035   0.41510   0.00000  Uiso   1.00
C479   C     0.86920   0.50136   0.23102   0.00000  Uiso   1.00
C480   C     0.82806   0.59448   0.87871   0.00000  Uiso   1.00
C481   C     0.87649   0.61180   0.23529   0.00000  Uiso   1.00
C482   C     0.82469   0.48448   0.86533   0.00000  Uiso   1.00
C483   C     0.60196   0.53481   0.55185   0.00000  Uiso   1.00
C484   C     0.61053   0.47944   0.50606   0.00000  Uiso   1.00
C485   C     0.61227   0.51662   0.50650   0.00000  Uiso   1.00
C486   C     0.62536   0.53302   0.46226   0.00000  Uiso   1.00
C487   C     0.70517   0.62903   0.68356   0.00000  Uiso   1.00
C488   C     0.68949   0.67345   0.61931   0.00000  Uiso   1.00
C489   C     0.71489   0.65642   0.65146   0.00000  Uiso   1.00
C490   C     0.72744   0.61185   0.71550   0.00000  Uiso   1.00
C491   C     0.78582   0.60255   0.74788   0.00000  Uiso   1.00
C492   C     0.76136   0.62157   0.71469   0.00000  Uiso   1.00
C493   C     0.74926   0.66677   0.65132   0.00000  Uiso   1.00
C494   C     0.77188   0.64805   0.68317   0.00000  Uiso   1.00
C495   C     0.87896   0.57936   0.53019   0.00000  Uiso   1.00
C496   C     0.87513   0.57988   0.58644   0.00000  Uiso   1.00
C497   C     0.75556   0.62782   0.34930   0.00000  Uiso   1.00
C498   C     0.81585   0.61456   0.34707   0.00000  Uiso   1.00
C499   C     0.78692   0.63191   0.37234   0.00000  Uiso   1.00
C500   C     0.72690   0.64281   0.37168   0.00000  Uiso   1.00
C501   C     0.70322   0.68011   0.44540   0.00000  Uiso   1.00
C502   C     0.73100   0.66273   0.41857   0.00000  Uiso   1.00
C503   C     0.79092   0.65129   0.41887   0.00000  Uiso   1.00
C504   C     0.76315   0.66643   0.44109   0.00000  Uiso   1.00
C505   C     0.56338   0.39788   0.48817   0.00000  Uiso   1.00
C506   C     0.67701   0.19182   0.15924   0.00000  Uiso   1.00
C507   C     0.65000   0.75457   0.43645   0.00000  Uiso   1.00
C508   C     0.63783   0.74940   0.61469   0.00000  Uiso   1.00
C509   C     0.94199   0.55259   0.33624   0.00000  Uiso   1.00
C510   C     0.88026   0.55074   0.44181   0.00000  Uiso   1.00
C511   C     0.87641   0.54988   0.50114   0.00000  Uiso   1.00
C512   C     0.86394   0.54624   0.67118   0.00000  Uiso   1.00
C513   C     0.86869   0.54885   0.61294   0.00000  Uiso   1.00
C514   C     0.90910   0.54043   0.79668   0.00000  Uiso   1.00
C515   C     0.48224   0.33976   0.20131   0.00000  Uiso   1.00
C516   C     0.50223   0.31159   0.21619   0.00000  Uiso   1.00
C517   C     0.52226   0.29413   0.17870   0.00000  Uiso   1.00
C518   C     0.52508   0.30720   0.12583   0.00000  Uiso   1.00
C519   C     0.50708   0.33647   0.11114   0.00000  Uiso   1.00
C520   C     0.48525   0.35230   0.14907   0.00000  Uiso   1.00
C521   C     0.57631   0.41128   0.20487   0.00000  Uiso   1.00
C522   C     0.56754   0.39544   0.25832   0.00000  Uiso   1.00
C523   C     0.57117   0.44946   0.20328   0.00000  Uiso   1.00
C524   C     0.54934   0.45544   0.15354   0.00000  Uiso   1.00
C525   C     0.52961   0.42291   0.14912   0.00000  Uiso   1.00
C526   C     0.56322   0.34345   0.30921   0.00000  Uiso   1.00
C527   C     0.53187   0.35185   0.34120   0.00000  Uiso   1.00
C528   C     0.57737   0.14706   0.14619   0.00000  Uiso   1.00
C529   C     0.43398   0.33253   0.47827   0.00000  Uiso   1.00
C530   C     0.10070   0.46225   0.35783   0.00000  Uiso   1.00
C531   C     0.08993   0.45603   0.53682   0.00000  Uiso   1.00
C532   C     0.29593   0.36577   0.51231   0.00000  Uiso   1.00
C533   C     0.34170   0.33564   0.46441   0.00000  Uiso   1.00
C534   C     0.31034   0.35591   0.46424   0.00000  Uiso   1.00
C535   C     0.29477   0.36404   0.41542   0.00000  Uiso   1.00
C536   C     0.14500   0.32886   0.59759   0.00000  Uiso   1.00
C537   C     0.12441   0.37034   0.53215   0.00000  Uiso   1.00
C538   C     0.12219   0.33731   0.55663   0.00000  Uiso   1.00
C539   C     0.14457   0.29824   0.62279   0.00000  Uiso   1.00
C540   C     0.12097   0.24091   0.63224   0.00000  Uiso   1.00
C541   C     0.12103   0.27424   0.60556   0.00000  Uiso   1.00
C542   C     0.09773   0.31325   0.53984   0.00000  Uiso   1.00
C543   C     0.09860   0.28146   0.56499   0.00000  Uiso   1.00
C544   C     0.11823   0.15875   0.40036   0.00000  Uiso   1.00
C545   C     0.11363   0.15742   0.45527   0.00000  Uiso   1.00
C546   C     0.16461   0.30732   0.26658   0.00000  Uiso   1.00
C547   C     0.14018   0.25259   0.24098   0.00000  Uiso   1.00
C548   C     0.13873   0.28445   0.27241   0.00000  Uiso   1.00
C549   C     0.16529   0.33719   0.29620   0.00000  Uiso   1.00
C550   C     0.13454   0.37560   0.36064   0.00000  Uiso   1.00
C551   C     0.13758   0.34446   0.33018   0.00000  Uiso   1.00
C552   C     0.11202   0.29087   0.30751   0.00000  Uiso   1.00
C553   C     0.11148   0.32081   0.33507   0.00000  Uiso   1.00
C554   C     0.11771   0.21292   0.11197   0.00000  Uiso   1.00
C555   C     0.18574   0.13903   0.75938   0.00000  Uiso   1.00
C556   C     0.26551   0.38369   0.51413   0.00000  Uiso   1.00
C557   C     0.21755   0.40978   0.46118   0.00000  Uiso   1.00
C558   C     0.24969   0.39171   0.46452   0.00000  Uiso   1.00
C559   C     0.26506   0.38170   0.41642   0.00000  Uiso   1.00
C560   C     0.28244   0.24975   0.59902   0.00000  Uiso   1.00
C561   C     0.33572   0.24006   0.54546   0.00000  Uiso   1.00
C562   C     0.30490   0.22816   0.57129   0.00000  Uiso   1.00
C563   C     0.25397   0.23549   0.62297   0.00000  Uiso   1.00
C564   C     0.21638   0.18814   0.64471   0.00000  Uiso   1.00
C565   C     0.24734   0.20147   0.61899   0.00000  Uiso   1.00
C566   C     0.29751   0.19373   0.56761   0.00000  Uiso   1.00
C567   C     0.26921   0.18023   0.59090   0.00000  Uiso   1.00
C568   C     0.17769   0.14547   0.40968   0.00000  Uiso   1.00
C569   C     0.17253   0.14421   0.46550   0.00000  Uiso   1.00
C570   C     0.27440   0.24349   0.26619   0.00000  Uiso   1.00
C571   C     0.23489   0.19964   0.23663   0.00000  Uiso   1.00
C572   C     0.26411   0.20990   0.26917   0.00000  Uiso   1.00
C573   C     0.30065   0.25567   0.29674   0.00000  Uiso   1.00
C574   C     0.34319   0.24512   0.36982   0.00000  Uiso   1.00
C575   C     0.31658   0.23381   0.33273   0.00000  Uiso   1.00
C576   C     0.28131   0.18733   0.30373   0.00000  Uiso   1.00
C577   C     0.30709   0.20038   0.33595   0.00000  Uiso   1.00
C578   C     0.21114   0.15563   0.11463   0.00000  Uiso   1.00
C579   C     0.08980   0.19495   0.74902   0.00000  Uiso   1.00
C580   C     0.17874   0.49406   0.46455   0.00000  Uiso   1.00
C581   C     0.48880   0.25293   0.32752   0.00000  Uiso   1.00
C582   C     0.43538   0.24452   0.37677   0.00000  Uiso   1.00
C583   C     0.46547   0.23089   0.35073   0.00000  Uiso   1.00
C584   C     0.51707   0.24181   0.30097   0.00000  Uiso   1.00
C585   C     0.55174   0.19380   0.26636   0.00000  Uiso   1.00
C586   C     0.52254   0.20707   0.29664   0.00000  Uiso   1.00
C587   C     0.47162   0.19555   0.34874   0.00000  Uiso   1.00
C588   C     0.50049   0.18487   0.32052   0.00000  Uiso   1.00
C589   C     0.49097   0.21545   0.66110   0.00000  Uiso   1.00
C590   C     0.50308   0.18517   0.64179   0.00000  Uiso   1.00
C591   C     0.46632   0.23356   0.63282   0.00000  Uiso   1.00
C592   C     0.42784   0.23516   0.55105   0.00000  Uiso   1.00
C593   C     0.45400   0.21958   0.58416   0.00000  Uiso   1.00
C594   C     0.49105   0.17160   0.59356   0.00000  Uiso   1.00
C595   C     0.46674   0.18880   0.56574   0.00000  Uiso   1.00
C596   C     0.12467   0.11422   0.19431   0.00000  Uiso   1.00
C597   C     0.15179   0.15554   0.31736   0.00000  Uiso   1.00
C598   C     0.14957   0.15289   0.37652   0.00000  Uiso   1.00
C599   C     0.13777   0.14856   0.54717   0.00000  Uiso   1.00
C600   C     0.14125   0.14994   0.48809   0.00000  Uiso   1.00
C601   C     0.10324   0.10211   0.66111   0.00000  Uiso   1.00
C602   C     0.52909   0.73910   0.45786   0.00000  Uiso   1.00
C603   C     0.53720   0.72119   0.50545   0.00000  Uiso   1.00
C604   C     0.51509   0.72247   0.54927   0.00000  Uiso   1.00
C605   C     0.45678   0.87499   0.41979   0.00000  Uiso   1.00
C606   C     0.44370   0.86774   0.59659   0.00000  Uiso   1.00
C607   C     0.48616   0.35161   0.43509   0.00000  Uiso   1.00
C608   C     0.46668   0.35054   0.48119   0.00000  Uiso   1.00
C609   C     0.47864   0.36438   0.52908   0.00000  Uiso   1.00
C610   C     0.18776   0.58322   0.41816   0.00000  Uiso   1.00
C611   C     0.18176   0.63821   0.46598   0.00000  Uiso   1.00
C612   C     0.18391   0.60105   0.46633   0.00000  Uiso   1.00
C613   C     0.18044   0.58405   0.51448   0.00000  Uiso   1.00
C614   C     0.27396   0.74053   0.51598   0.00000  Uiso   1.00
C615   C     0.22589   0.71915   0.46163   0.00000  Uiso   1.00
C616   C     0.25953   0.73496   0.46532   0.00000  Uiso   1.00
C617   C     0.27607   0.74480   0.41912   0.00000  Uiso   1.00
C618   C     0.35283   0.87238   0.58074   0.00000  Uiso   1.00
C619   C     0.36652   0.88110   0.40412   0.00000  Uiso   1.00
C620   C     0.30468   0.75617   0.51873   0.00000  Uiso   1.00
C621   C     0.35377   0.78469   0.47999   0.00000  Uiso   1.00
C622   C     0.32200   0.76676   0.47261   0.00000  Uiso   1.00
C623   C     0.30755   0.76087   0.42111   0.00000  Uiso   1.00
C624   C     0.14021   0.76355   0.54304   0.00000  Uiso   1.00
C625   C     0.14181   0.76000   0.36821   0.00000  Uiso   1.00
C626   C     0.18690   0.54866   0.41963   0.00000  Uiso   1.00
C627   C     0.18263   0.53076   0.46768   0.00000  Uiso   1.00
C628   C     0.18011   0.54881   0.51684   0.00000  Uiso   1.00
C629   C     0.10387   0.67660   0.36837   0.00000  Uiso   1.00
C630   C     0.09887   0.68244   0.54840   0.00000  Uiso   1.00
C631   C     0.51821   0.36575   0.43589   0.00000  Uiso   1.00
C632   C     0.53020   0.38111   0.48365   0.00000  Uiso   1.00
C633   C     0.50971   0.37979   0.52941   0.00000  Uiso   1.00
C634   C     0.49877   0.75706   0.45677   0.00000  Uiso   1.00
C635   C     0.44681   0.77929   0.49826   0.00000  Uiso   1.00
C636   C     0.47742   0.75807   0.50067   0.00000  Uiso   1.00
C637   C     0.48558   0.74052   0.54767   0.00000  Uiso   1.00
C638   C     0.60639   0.33004   0.05561   0.00000  Uiso   1.00
C639   C     0.61855   0.35842   0.08967   0.00000  Uiso   1.00
C640   C     0.64777   0.35288   0.12541   0.00000  Uiso   1.00
C641   C     0.65935   0.32059   0.13777   0.00000  Uiso   1.00
C642   C     0.68713   0.31653   0.17087   0.00000  Uiso   1.00
C643   C     0.70367   0.34439   0.19183   0.00000  Uiso   1.00
C644   C     0.69220   0.37665   0.17985   0.00000  Uiso   1.00
C645   C     0.66439   0.38085   0.14697   0.00000  Uiso   1.00
N646   N     0.66866   0.17988   0.53210   0.00000  Uiso   1.00
N647   N     0.64233   0.35924   0.29297   0.00000  Uiso   1.00
N648   N     0.68174   0.24196   0.62824   0.00000  Uiso   1.00
N649   N     0.66371   0.47277   0.68820   0.00000  Uiso   1.00
N650   N     0.76630   0.41384   0.44609   0.00000  Uiso   1.00
N651   N     0.76134   0.69274   0.62229   0.00000  Uiso   1.00
N652   N     0.69630   0.63673   0.34841   0.00000  Uiso   1.00
N653   N     0.87807   0.60948   0.61291   0.00000  Uiso   1.00
N654   N     0.64233   0.58265   0.41645   0.00000  Uiso   1.00
N655   N     0.53932   0.36275   0.39172   0.00000  Uiso   1.00
N656   N     0.55460   0.39646   0.16194   0.00000  Uiso   1.00
N657   N     0.56587   0.36011   0.25666   0.00000  Uiso   1.00
N658   N     0.25221   0.39204   0.56259   0.00000  Uiso   1.00
N659   N     0.07449   0.31900   0.50154   0.00000  Uiso   1.00
N660   N     0.19258   0.35832   0.29020   0.00000  Uiso   1.00
N661   N     0.28741   0.28385   0.60407   0.00000  Uiso   1.00
N662   N     0.27291   0.15425   0.30867   0.00000  Uiso   1.00
N663   N     0.20891   0.13909   0.38998   0.00000  Uiso   1.00
N664   N     0.45172   0.17211   0.37107   0.00000  Uiso   1.00
N665   N     0.45581   0.26378   0.65188   0.00000  Uiso   1.00
N666   N     0.32286   0.76962   0.37448   0.00000  Uiso   1.00
N667   N     0.17770   0.53344   0.56543   0.00000  Uiso   1.00
N668   N     0.54942   0.74000   0.41336   0.00000  Uiso   1.00
Cl669  Cl    0.55450   0.21628   0.81479   0.00000  Uiso   1.00
Cl670  Cl    0.78657   0.56481   0.20865   0.00000  Uiso   1.00
Cl671  Cl    0.73835   0.54388   0.86322   0.00000  Uiso   1.00
Cl672  Cl    0.73006   0.75678   0.54498   0.00000  Uiso   1.00
Cl673  Cl    0.72756   0.35098   0.51411   0.00000  Uiso   1.00
Cl674  Cl    0.21010   0.26018   0.11732   0.00000  Uiso   1.00
Cl675  Cl    0.17966   0.24358   0.76915   0.00000  Uiso   1.00
Cl676  Cl    0.38428   0.16740   0.45061   0.00000  Uiso   1.00
Cl677  Cl    0.04268   0.39012   0.43612   0.00000  Uiso   1.00
Cl678  Cl    0.59379   0.25075   0.14367   0.00000  Uiso   1.00
Cl679  Cl    0.05332   0.75094   0.45157   0.00000  Uiso   1.00
Cl680  Cl    0.40893   0.94808   0.50960   0.00000  Uiso   1.00
Ru681  Ru    0.53799   0.34681   0.18071   0.00000  Uiso   1.00
loop_
_geom_bond_atom_site_label_1
_geom_bond_atom_site_label_2
_geom_bond_distance
_geom_bond_site_symmetry_2
_ccdc_geom_bond_type
H1     C435    1.106   .     S
H2     C528    1.106   .     S
H3     C596    1.109   .     S
H4     C601    1.107   .     S
H5     C509    1.107   .     S
H6     C514    1.106   .     S
H7     C427    1.107   .     S
H8     C482    1.107   .     S
H9     C436    1.106   .     S
H10    C479    1.107   .     S
H11    C481    1.107   .     S
H12    C506    1.107   .     S
H13    C578    1.108   .     S
H14    C434    1.107   .     S
H15    C480    1.107   .     S
H16    C555    1.107   .     S
H17    C579    1.107   .     S
H18    C554    1.109   .     S
H19    O208    0.980   .     S
H20    O208    0.978   .     S
H21    O209    0.976   .     S
H22    O209    0.981   .     S
H23    O210    0.977   .     S
H24    O210    0.978   .     S
H25    O211    0.978   .     S
H26    O211    0.977   .     S
H27    O212    0.978   .     S
H28    O212    0.978   .     S
H29    O213    0.979   .     S
H30    O213    0.976   .     S
H31    C530    1.107   .     S
H32    C531    1.107   .     S
H33    C629    1.107   .     S
H34    C630    1.107   .     S
H35    C624    1.107   .     S
H36    C625    1.106   .     S
H37    C618    1.107   .     S
H38    C619    1.106   .     S
H39    C605    1.107   .     S
H40    C606    1.107   .     S
H41    C507    1.107   .     S
H42    C508    1.107   .     S
H43    C450    1.091   .     S
H44    C429    1.092   .     S
H45    C589    1.093   .     S
H46    C431    1.090   .     S
H47    C432    1.089   .     S
H48    N646    1.014   .     S
H49    N646    1.017   .     S
H50    Ru681   1.619   .     S
H51    O288    0.977   .     S
H52    C448    1.090   .     S
H53    C449    1.090   .     S
H54    C452    1.090   .     S
H55    C456    1.093   .     S
H56    C483    1.089   .     S
H57    C486    1.092   .     S
H58    O266    0.976   .     S
H59    O266    0.988   .     S
H60    C464    1.093   .     S
H61    C467    1.090   .     S
H62    C468    1.088   .     S
H63    C471    1.090   .     S
H64    C474    1.091   .     S
H65    C477    1.092   .     S
H66    C469    1.089   .     S
H67    C470    1.090   .     S
H68    O279    0.976   .     S
H69    O279    0.982   .     S
H70    O232    0.980   .     S
H71    O232    0.980   .     S
H72    C487    1.090   .     S
H73    C490    1.089   .     S
H74    C494    1.092   .     S
H75    C497    1.093   .     S
H76    C503    1.089   .     S
H77    C504    1.091   .     S
H78    C495    1.092   .     S
H79    O240    0.977   .     S
H80    O240    0.978   .     S
H81    C457    1.090   .     S
H82    O288    0.979   .     S
H83    O258    0.977   .     S
H84    O258    0.978   .     S
H85    N647    1.022   .     S
H86    N647    1.021   .     S
H87    N648    1.015   .     S
H88    N648    1.019   .     S
H89    N649    1.017   .     S
H90    N649    1.012   .     S
H91    N650    1.013   .     S
H92    N650    1.023   .     S
H93    N651    1.013   .     S
H94    N651    1.023   .     S
H95    N652    1.016   .     S
H96    N652    1.018   .     S
H97    N653    1.012   .     S
H98    N653    1.018   .     S
H99    N654    1.017   .     S
H100   N654    1.014   .     S
H101   N655    1.029   .     S
H102   C516    1.087   .     S
H103   C517    1.091   .     S
H104   C519    1.090   .     S
H105   C520    1.091   .     S
H106   C515    1.089   .     S
H107   C518    1.090   .     S
H108   N656    1.040   .     S
H109   C521    1.104   .     S
H110   C523    1.097   .     S
H111   C523    1.099   .     S
H112   C524    1.100   .     S
H113   C524    1.098   .     S
H114   C525    1.097   .     S
H115   C525    1.100   .     S
H116   N657    1.031   .     S
H117   C526    1.098   .     S
H118   C526    1.100   .     S
H119   O322    0.979   .     S
H120   O322    0.982   .     S
H121   C559    1.090   .     S
H122   O352    0.979   .     S
H123   O351    0.977   .     S
H124   O340    0.970   .     S
H125   O342    0.984   .     S
H126   O342    0.980   .     S
H127   C536    1.090   .     S
H128   C539    1.090   .     S
H129   C543    1.091   .     S
H130   C546    1.094   .     S
H131   C552    1.090   .     S
H132   C553    1.091   .     S
H133   C544    1.092   .     S
H134   C545    1.089   .     S
H135   C563    1.092   .     S
H136   C566    1.091   .     S
H137   C567    1.089   .     S
H138   C570    1.091   .     S
H139   C573    1.090   .     S
H140   C577    1.092   .     S
H141   C569    1.092   .     S
H142   O295    0.977   .     S
H143   O295    0.982   .     S
H144   O352    0.978   .     S
H145   O351    0.979   .     S
H146   C581    1.091   .     S
H147   C588    1.090   .     S
H148   C594    1.088   .     S
H149   C595    1.090   .     S
H150   O302    0.979   .     S
H151   O302    0.981   .     S
H152   O304    0.979   .     S
H153   O304    0.982   .     S
H154   C532    1.092   .     S
H155   C535    1.088   .     S
H156   N658    1.013   .     S
H157   N658    1.018   .     S
H158   N659    1.023   .     S
H159   N659    1.013   .     S
H160   N660    1.017   .     S
H161   N660    1.017   .     S
H162   N661    1.018   .     S
H163   N661    1.016   .     S
H164   N662    1.021   .     S
H165   N662    1.014   .     S
H166   N663    1.014   .     S
H167   N663    1.019   .     S
H168   N664    1.013   .     S
H169   N664    1.026   .     S
H170   N665    1.013   .     S
H171   N665    1.018   .     S
H172   C620    1.090   .     S
H173   C445    1.091   .     S
H174   O372    0.977   .     S
H175   O372    0.979   .     S
H176   C626    1.090   .     S
H177   C633    1.089   .     S
H178   O385    0.979   .     S
H179   O385    0.979   .     S
H180   C634    1.092   .     S
H181   C637    1.089   .     S
H182   C604    1.090   .     S
H183   C607    1.085   .     S
H184   C609    1.090   .     S
H185   C610    1.088   .     S
H186   C613    1.091   .     S
H187   O362    0.980   .     S
H188   O362    0.976   .     S
H189   C584    1.089   .     S
H190   O365    0.979   .     S
H191   O365    0.979   .     S
H192   C614    1.088   .     S
H193   C617    1.092   .     S
H194   N666    1.013   .     S
H195   N666    1.019   .     S
H196   N667    1.019   .     S
H197   N667    1.013   .     S
H198   N668    1.016   .     S
H199   N668    1.019   .     S
H200   C638    1.095   .     S
H201   C638    1.102   .     S
H202   C638    1.102   .     S
H203   C642    1.091   .     S
H204   C641    1.092   .     S
H205   C644    1.092   .     S
H206   C645    1.092   .     S
H207   C643    1.092   .     S
O208   Al403   2.082   .     S
O209   Al392   2.118   .     S
O210   Al401   2.067   .     S
O211   Al414   2.066   .     S
O212   Al391   2.069   .     S
O213   Al397   2.083   .     S
O214   Al391   1.934   .     S
O214   C435    1.263   .     D
O215   Al392   1.921   .     S
O215   C427    1.284   .     D
O216   Al393   1.967   .     S
O216   C427    1.251   .     S
O217   Al414   1.925   .     S
O217   C436    1.267   .     D
O218   Al392   1.908   .     S
O218   C437    1.291   .     D
O219   Al401   1.904   .     S
O219   C439    1.278   .     D
O220   Al393   1.933   .     S
O220   C430    1.264   .     S
O221   Al392   1.881   .     S
O221   C430    1.298   .     D
O222   Al392   1.957   .     S
O222   C435    1.272   .     S
O223   Al391   1.925   .     S
O223   C437    1.276   .     S
O224   Al414   1.911   .     S
O224   C439    1.276   .     S
O225   Al393   1.917   .     S
O225   C433    1.263   .     D
O226   Al391   1.888   .     S
O226   C433    1.289   .     S
O227   Al391   1.925   .     S
O227   C434    1.280   .     S
O228   Al393   1.953   .     S
O228   C434    1.255   .     D
O229   Al401   1.919   .     S
O229   C436    1.268   .     S
O230   Al391   1.809   .     S
O230   Al392   1.795   .     S
O230   Al393   1.922   .     S
O231   Al401   1.811   .     S
O231   Al414   1.812   .     S
O231   Al424   1.897   .     S
O232   Al394   2.077   .     S
O233   Al395   1.933   .     S
O233   C441    1.289   .     D
O234   Al394   1.928   .     S
O234   C441    1.273   .     S
O235   Al398   1.917   .     S
O235   C443    1.297   .     D
O236   Al406   1.932   .     S
O236   C443    1.261   .     S
O237   Al401   1.906   .     S
O237   C446    1.282   .     D
O238   Al399   1.933   .     S
O238   C453    1.290   .     D
O239   Al406   1.901   .     S
O239   C453    1.262   .     S
O240   Al395   2.118   .     S
O241   Al394   1.907   .     S
O241   C458    1.276   .     S
O242   Al395   1.896   .     S
O242   C458    1.290   .     D
O243   Al399   1.886   .     S
O243   C462    1.299   .     S
O244   Al404   1.922   .     S
O244   C465    1.262   .     S
O245   Al406   1.892   .     S
O245   C462    1.270   .     D
O246   Al403   1.902   .     S
O246   C465    1.288   .     D
O247   Al397   1.903   .     S
O247   C510    1.278   .     S
O248   Al403   1.895   .     S
O248   C512    1.277   .     S
O249   Al400   1.928   .     S
O249   C472    1.266   .     S
O250   Al398   1.891   .     S
O250   C475    1.291   .     D
O251   Al397   1.877   .     S
O251   C472    1.284   .     D
O252   Al406   1.901   .     S
O252   C475    1.280   .     S
O253   Al397   1.921   .     S
O253   C479    1.280   .     D
O254   Al400   1.955   .     S
O254   C479    1.254   .     S
O255   Al404   1.951   .     S
O255   C480    1.253   .     D
O256   Al402   1.916   .     S
O256   C480    1.282   .     S
O257   Al402   1.966   .     S
O257   C514    1.272   .     D
O258   Al396   2.083   .     S
O259   Al396   1.928   .     S
O259   C509    1.267   .     D
O260   Al397   1.966   .     S
O260   C509    1.267   .     S
O261   Al396   1.921   .     S
O261   C481    1.279   .     D
O262   Al400   1.954   .     S
O262   C481    1.255   .     S
O263   Al404   1.951   .     S
O263   C482    1.254   .     D
O264   Al403   1.925   .     S
O264   C482    1.279   .     S
O265   Al403   1.936   .     S
O265   C514    1.262   .     S
O266   Al398   2.035   .     S
O267   Al399   1.917   .     S
O267   C484    1.274   .     S
O268   Al398   1.935   .     S
O268   C484    1.280   .     D
O269   Al394   1.900   .     S
O269   C488    1.295   .     S
O270   Al404   1.924   .     S
O270   C491    1.262   .     D
O271   Al405   1.907   .     S
O271   C488    1.276   .     D
O272   Al402   1.886   .     S
O272   C491    1.287   .     S
O273   Al396   1.912   .     S
O273   C510    1.274   .     D
O274   Al402   1.910   .     S
O274   C512    1.290   .     D
O275   Al400   1.925   .     S
O275   C498    1.261   .     S
O276   Al395   1.880   .     S
O276   C501    1.300   .     S
O277   Al396   1.910   .     S
O277   C498    1.287   .     D
O278   Al405   1.916   .     S
O278   C501    1.266   .     D
O279   Al399   2.094   .     S
O280   Al398   1.986   .     S
O280   C505    1.288   .     D
O281   Al399   1.963   .     S
O281   C505    1.276   .     S
O282   Al401   1.929   .     S
O282   C506    1.279   .     D
O283   Al395   1.948   .     S
O283   C507    1.286   .     S
O284   Al405   1.973   .     S
O284   C507    1.249   .     D
O285   Al394   1.937   .     S
O285   C508    1.280   .     S
O286   Al405   1.954   .     S
O286   C508    1.256   .     D
O287   Al396   1.810   .     S
O287   Al397   1.814   .     S
O287   Al400   1.918   .     S
O288   Al402   2.114   .     S
O289   Al402   1.802   .     S
O289   Al403   1.810   .     S
O289   Al404   1.923   .     S
O290   Al394   1.813   .     S
O290   Al395   1.793   .     S
O290   Al405   1.896   .     S
O291   Al398   1.801   .     S
O291   Al399   1.794   .     S
O291   Al406   1.895   .     S
O292   C522    1.231   .     D
O293   C527    1.235   .     D
O294   Al414   1.931   .     S
O294   C528    1.276   .     S
O295   Al407   2.102   .     S
O296   Al409   1.927   .     S
O296   C529    1.272   .     D
O297   Al407   1.921   .     S
O297   C529    1.277   .     S
O298   Al410   1.937   .     S
O298   C530    1.278   .     D
O299   Al419   1.945   .     S
O299   C530    1.254   .     S
O300   Al412   1.934   .     S
O300   C531    1.284   .     D
O301   Al419   1.975   .     S
O301   C531    1.251   .     S
O303   Al408   1.927   .     S
O303   C596    1.286   .     D
O304   Al409   2.069   .     S
O305   Al407   1.964   .     S
O305   C533    1.282   .     D
O306   Al409   1.920   .     S
O306   C533    1.272   .     S
O307   Al412   1.891   .     S
O307   C537    1.299   .     S
O308   Al417   1.928   .     S
O308   C540    1.260   .     S
O309   Al419   1.914   .     S
O309   C537    1.272   .     D
O310   Al416   1.916   .     S
O310   C540    1.286   .     D
O311   Al411   1.969   .     S
O311   C597    1.261   .     S
O312   Al416   1.908   .     S
O312   C599    1.276   .     S
O313   Al413   1.904   .     S
O313   C547    1.271   .     S
O314   Al410   1.878   .     S
O314   C550    1.300   .     D
O315   Al411   1.939   .     S
O315   C547    1.268   .     D
O316   Al419   1.899   .     S
O316   C550    1.270   .     S
O317   Al411   1.954   .     S
O317   C554    1.267   .     D
O318   Al413   1.914   .     S
O318   C554    1.265   .     S
O319   Al417   1.942   .     S
O319   C555    1.256   .     D
O320   Al415   1.893   .     S
O320   C555    1.277   .     S
O321   Al415   1.973   .     S
O321   C601    1.269   .     S
O322   Al410   2.094   .     S
O323   Al412   1.915   .     S
O323   C557    1.288   .     D
O324   Al410   1.910   .     S
O324   C557    1.275   .     S
O325   Al407   1.898   .     S
O325   C561    1.300   .     D
O326   Al417   1.930   .     S
O326   C564    1.265   .     D
O327   Al418   1.918   .     S
O327   C561    1.266   .     S
O328   Al415   1.886   .     S
O328   C564    1.282   .     S
O329   Al408   1.899   .     S
O329   C597    1.297   .     D
O330   Al415   1.919   .     S
O330   C599    1.283   .     D
O331   Al413   1.956   .     S
O331   C571    1.262   .     S
O332   Al409   1.918   .     S
O332   C574    1.293   .     S
O333   Al408   1.904   .     S
O333   C571    1.294   .     D
O334   Al418   1.892   .     S
O334   C574    1.266   .     D
O335   Al408   1.939   .     S
O335   C578    1.284   .     D
O336   Al413   1.984   .     S
O336   C578    1.251   .     S
O337   Al417   1.960   .     S
O337   C579    1.253   .     D
O338   Al416   1.928   .     S
O338   C579    1.283   .     S
O339   Al416   1.930   .     S
O339   C601    1.264   .     D
O340   Al411   1.807   .     S
O341   Al411   2.027   .     S
O341   C596    1.249   .     S
O343   Al410   1.914   .     S
O343   C580    1.276   .     S
O344   Al412   1.919   .     S
O344   C580    1.290   .     D
O345   Al409   1.936   .     S
O345   C582    1.291   .     S
O346   Al418   1.937   .     S
O346   C582    1.269   .     D
O347   Al414   1.895   .     S
O347   C585    1.287   .     D
O348   Al407   1.898   .     S
O348   C592    1.298   .     D
O349   Al418   1.894   .     S
O349   C592    1.268   .     S
O350   Al408   1.786   .     S
O350   Al411   1.898   .     S
O350   Al413   1.895   .     S
O351   Al415   2.082   .     S
O352   Al416   2.088   .     S
O353   Al415   1.811   .     S
O353   Al416   1.807   .     S
O353   Al417   1.919   .     S
O354   Al407   1.793   .     S
O354   Al409   1.795   .     S
O354   Al418   1.900   .     S
O355   Al410   1.809   .     S
O355   Al412   1.795   .     S
O355   Al419   1.910   .     S
O356   Al422   1.925   .     S
O356   C605    1.282   .     D
O357   Al426   1.962   .     S
O357   C605    1.251   .     S
O358   Al423   1.925   .     S
O358   C606    1.282   .     S
O359   Al426   1.959   .     S
O359   C606    1.252   .     D
O360   Al424   1.927   .     S
O360   C528    1.259   .     D
O361   Al424   1.923   .     S
O361   C446    1.265   .     S
O362   Al420   2.098   .     S
O363   Al421   1.910   .     S
O363   C611    1.275   .     S
O364   Al420   1.935   .     S
O364   C611    1.279   .     D
O365   Al421   2.095   .     S
O366   Al420   1.898   .     S
O366   C615    1.276   .     D
O367   Al421   1.911   .     S
O367   C615    1.275   .     S
O368   Al423   1.922   .     S
O368   C618    1.280   .     S
O369   Al426   1.951   .     S
O369   C618    1.253   .     D
O370   Al422   1.895   .     S
O370   C619    1.280   .     D
O371   Al426   1.952   .     S
O371   C619    1.255   .     S
O372   Al422   2.116   .     S
O373   Al423   1.894   .     S
O373   C621    1.278   .     D
O374   Al422   1.900   .     S
O374   C621    1.288   .     S
O375   Al420   1.888   .     S
O375   C624    1.277   .     D
O376   Al425   1.947   .     S
O376   C624    1.257   .     S
O377   Al421   1.921   .     S
O377   C625    1.282   .     D
O378   Al425   1.958   .     S
O378   C625    1.253   .     S
O379   Al421   1.927   .     S
O379   C629    1.281   .     S
O380   Al425   1.961   .     S
O380   C629    1.252   .     D
O381   Al420   1.927   .     S
O381   C630    1.282   .     D
O382   Al425   1.961   .     S
O382   C630    1.252   .     S
O383   Al424   1.947   .     S
O383   C585    1.271   .     S
O384   Al424   1.953   .     S
O384   C506    1.257   .     S
O385   Al423   2.089   .     S
O386   Al422   1.939   .     S
O386   C635    1.281   .     D
O387   Al423   1.920   .     S
O387   C635    1.271   .     S
O388   Al420   1.814   .     S
O388   Al421   1.811   .     S
O388   Al425   1.921   .     S
O389   Al422   1.809   .     S
O389   Al423   1.816   .     S
O389   Al426   1.927   .     S
O390   C639    1.247   .     D
Al393  Cl669   2.238   .     S
Al400  Cl670   2.248   .     S
Al404  Cl671   2.244   .     S
Al405  Cl672   2.257   .     S
Al406  Cl673   2.294   .     S
Al413  Cl674   2.295   .     S
Al417  Cl675   2.239   .     S
Al418  Cl676   2.294   .     S
Al419  Cl677   2.265   .     S
Al424  Cl678   2.299   .     S
Al425  Cl679   2.220   .     S
Al426  Cl680   2.216   .     S
C428   C429    1.414   .     D
C428   C438    1.431   .     S
C428   N646    1.365   .     S
C429   C440    1.389   .     S
C430   C451    1.476   .     S
C431   C432    1.384   .     S
C431   C438    1.411   .     D
C432   C440    1.409   .     D
C433   C590    1.484   .     S
C437   C438    1.478   .     S
C439   C440    1.492   .     S
C441   C603    1.481   .     S
C442   C444    1.421   .     D
C442   C445    1.406   .     S
C442   N647    1.394   .     S
C443   C444    1.480   .     S
C444   C448    1.407   .     S
C445   C447    1.392   .     D
C446   C447    1.484   .     S
C447   C449    1.403   .     S
C448   C449    1.382   .     D
C450   C451    1.410   .     S
C450   C452    1.385   .     D
C451   C455    1.427   .     D
C452   C454    1.408   .     S
C453   C454    1.487   .     S
C454   C456    1.391   .     D
C455   C456    1.408   .     S
C455   N648    1.375   .     S
C457   C459    1.411   .     S
C457   C483    1.382   .     D
C458   C459    1.474   .     S
C459   C460    1.431   .     D
C460   C486    1.415   .     S
C460   N654    1.365   .     S
C461   C463    1.428   .     D
C461   C464    1.413   .     S
C461   N649    1.362   .     S
C462   C463    1.470   .     S
C463   C467    1.411   .     S
C464   C466    1.389   .     D
C465   C466    1.487   .     S
C466   C468    1.408   .     S
C467   C468    1.381   .     D
C469   C470    1.382   .     S
C469   C511    1.410   .     D
C470   C513    1.411   .     D
C471   C473    1.412   .     D
C471   C474    1.381   .     S
C472   C473    1.491   .     S
C473   C477    1.384   .     S
C474   C476    1.414   .     D
C475   C476    1.463   .     S
C476   C478    1.435   .     S
C477   C478    1.418   .     D
C478   N650    1.354   .     S
C483   C485    1.409   .     S
C484   C485    1.489   .     S
C485   C486    1.388   .     D
C487   C489    1.413   .     S
C487   C490    1.380   .     D
C488   C489    1.464   .     S
C489   C493    1.436   .     D
C490   C492    1.412   .     S
C491   C492    1.491   .     S
C492   C494    1.386   .     D
C493   C494    1.419   .     S
C493   N651    1.356   .     S
C495   C496    1.415   .     D
C495   C511    1.389   .     S
C496   C513    1.430   .     S
C496   N653    1.361   .     S
C497   C499    1.390   .     S
C497   C500    1.410   .     D
C498   C499    1.490   .     S
C499   C503    1.407   .     D
C500   C502    1.427   .     S
C500   N652    1.377   .     S
C501   C502    1.472   .     S
C502   C504    1.412   .     D
C503   C504    1.382   .     S
C505   C632    1.491   .     S
C510   C511    1.492   .     S
C512   C513    1.472   .     S
C515   C516    1.431   .     S
C515   C520    1.404   .     D
C515   Ru681   2.306   .     S
C516   C517    1.417   .     D
C516   Ru681   2.195   .     S
C517   C518    1.426   .     S
C517   Ru681   2.200   .     S
C518   C519    1.423   .     D
C518   Ru681   2.159   .     S
C519   C520    1.436   .     S
C519   Ru681   2.174   .     S
C520   Ru681   2.264   .     S
C521   C522    1.520   .     S
C521   C523    1.541   .     S
C521   N656    1.502   .     S
C522   N657    1.415   .     S
C523   C524    1.538   .     S
C524   C525    1.526   .     S
C525   N656    1.490   .     S
C526   C527    1.525   .     S
C526   N657    1.477   .     D
C527   N655    1.369   .     S
C529   C608    1.495   .     S
C532   C534    1.390   .     S
C532   C556    1.413   .     D
C533   C534    1.494   .     S
C534   C535    1.408   .     D
C535   C559    1.383   .     S
C536   C538    1.413   .     S
C536   C539    1.377   .     D
C537   C538    1.459   .     S
C538   C542    1.435   .     D
C539   C541    1.412   .     S
C540   C541    1.491   .     S
C541   C543    1.385   .     D
C542   C543    1.419   .     S
C542   N659    1.354   .     S
C544   C545    1.386   .     S
C544   C598    1.408   .     D
C545   C600    1.408   .     D
C546   C548    1.389   .     S
C546   C549    1.406   .     D
C547   C548    1.498   .     S
C548   C552    1.406   .     D
C549   C551    1.426   .     S
C549   N660    1.389   .     S
C550   C551    1.465   .     S
C551   C553    1.414   .     D
C552   C553    1.382   .     S
C556   C558    1.429   .     S
C556   N658    1.365   .     S
C557   C558    1.477   .     S
C558   C559    1.409   .     D
C560   C562    1.426   .     D
C560   C563    1.407   .     S
C560   N661    1.384   .     S
C561   C562    1.471   .     S
C562   C566    1.412   .     S
C563   C565    1.390   .     D
C564   C565    1.494   .     S
C565   C567    1.407   .     S
C566   C567    1.383   .     D
C568   C569    1.412   .     D
C568   C598    1.428   .     S
C568   N663    1.366   .     S
C569   C600    1.392   .     S
C570   C572    1.407   .     S
C570   C573    1.387   .     D
C571   C572    1.482   .     S
C572   C576    1.426   .     D
C573   C575    1.407   .     S
C574   C575    1.482   .     S
C575   C577    1.392   .     D
C576   C577    1.409   .     S
C576   N662    1.371   .     S
C580   C627    1.478   .     S
C581   C583    1.409   .     S
C581   C584    1.385   .     D
C582   C583    1.473   .     S
C583   C587    1.436   .     D
C584   C586    1.411   .     S
C585   C586    1.490   .     S
C586   C588    1.387   .     D
C587   C588    1.419   .     S
C587   N664    1.351   .     S
C589   C590    1.391   .     S
C589   C591    1.413   .     D
C590   C594    1.407   .     D
C591   C593    1.427   .     S
C591   N665    1.366   .     S
C592   C593    1.473   .     S
C593   C595    1.410   .     D
C594   C595    1.379   .     S
C597   C598    1.485   .     S
C599   C600    1.485   .     S
C602   C603    1.426   .     D
C602   C634    1.410   .     S
C602   N668    1.378   .     S
C603   C604    1.409   .     S
C604   C637    1.384   .     D
C607   C608    1.392   .     S
C607   C631    1.401   .     D
C608   C609    1.403   .     D
C609   C633    1.387   .     S
C610   C612    1.408   .     S
C610   C626    1.383   .     D
C611   C612    1.489   .     S
C612   C613    1.389   .     D
C613   C628    1.411   .     S
C614   C616    1.410   .     D
C614   C620    1.381   .     S
C615   C616    1.490   .     S
C616   C617    1.388   .     S
C617   C623    1.415   .     D
C620   C622    1.410   .     D
C621   C622    1.471   .     S
C622   C623    1.431   .     S
C623   N666    1.363   .     S
C626   C627    1.409   .     S
C627   C628    1.429   .     D
C628   N667    1.365   .     S
C631   C632    1.426   .     S
C631   N655    1.395   .     S
C632   C633    1.408   .     D
C634   C636    1.391   .     D
C635   C636    1.491   .     S
C636   C637    1.407   .     S
C638   C639    1.500   .     S
C639   C640    1.488   .     S
C640   C641    1.407   .     S
C640   C645    1.409   .     D
C641   C642    1.395   .     D
C642   C643    1.398   .     S
C643   C644    1.402   .     D
C644   C645    1.393   .     S
N656   Ru681   2.146   .     S
N657   Ru681   2.265   .     S
