# Supplementary material for: Synthetic and computational assessment of a chiral metal–organic framework catalyst for predictive asymmetric transformation
Source: Chem Sci. 2020 Aug 6;11(33):8800–8. doi: 10.1039/d0sc03364b (PMC8163446; doi:10.1039/d0sc03364b)
Supplement: SC-011-D0SC03364B-s006 [file SC-011-D0SC03364B-s006.cif]

data_GRAFT2-Lev-SSRS-SubstratR-ROTATED-Face-Si
_audit_creation_date              2020-04-03
_audit_creation_method            'Materials Studio'
_symmetry_space_group_name_H-M    'P1'
_symmetry_Int_Tables_number       1
_symmetry_cell_setting            triclinic
loop_
_symmetry_equiv_pos_as_xyz
  x,y,z
_cell_length_a                    40.0000
_cell_length_b                    40.0000
_cell_length_c                    25.0000
_cell_angle_alpha                 90.0000
_cell_angle_beta                  90.0000
_cell_angle_gamma                 90.0000
loop_
_atom_site_label
_atom_site_type_symbol
_atom_site_fract_x
_atom_site_fract_y
_atom_site_fract_z
_atom_site_U_iso_or_equiv
_atom_site_adp_type
_atom_site_occupancy
H1     H     0.57194   1.27519  -0.05013   0.00000  Uiso   1.00
H2     H     0.56004   1.33636  -0.05238   0.00000  Uiso   1.00
C3     C     0.58336   1.29180  -0.02063   0.00000  Uiso   1.00
C4     C     0.57660   1.32620  -0.02170   0.00000  Uiso   1.00
H5     H     0.65301   1.05844   0.71194   0.00000  Uiso   1.00
H6     H     0.56774   1.12615   0.11750   0.00000  Uiso   1.00
H7     H     0.11185   1.09378   0.17567   0.00000  Uiso   1.00
H8     H     0.08771   1.07952   0.66708   0.00000  Uiso   1.00
H9     H     0.96947   1.55088   0.33268   0.00000  Uiso   1.00
H10    H     0.93347   1.53898   0.81268   0.00000  Uiso   1.00
H11    H     0.66409   1.17076   0.84987   0.00000  Uiso   1.00
H12    H     0.82660   1.46596   0.90030   0.00000  Uiso   1.00
H13    H     0.66794   1.06804   0.24613   0.00000  Uiso   1.00
H14    H     0.87534   1.48632   0.19549   0.00000  Uiso   1.00
H15    H     0.88669   1.62777   0.20369   0.00000  Uiso   1.00
H16    H     0.69518   1.18505   0.13234   0.00000  Uiso   1.00
H17    H     0.22497   1.14938   0.07871   0.00000  Uiso   1.00
H18    H     0.54001   1.10236   0.82904   0.00000  Uiso   1.00
H19    H     0.82705   1.60749   0.91519   0.00000  Uiso   1.00
H20    H     0.19172   1.12655   0.79616   0.00000  Uiso   1.00
H21    H     0.06933   1.19764   0.78022   0.00000  Uiso   1.00
H22    H     0.10398   1.22111   0.07532   0.00000  Uiso   1.00
H23    H     0.85145   1.44639   0.72450   0.00000  Uiso   1.00
H24    H     0.87743   1.44746   0.77123   0.00000  Uiso   1.00
H25    H     0.70290   1.13859   0.66528   0.00000  Uiso   1.00
H26    H     0.70618   1.15782   0.71938   0.00000  Uiso   1.00
H27    H     0.72708   1.16315   0.27338   0.00000  Uiso   1.00
H28    H     0.71483   1.18456   0.32198   0.00000  Uiso   1.00
H29    H     0.54024   1.10508   0.29114   0.00000  Uiso   1.00
H30    H     0.55716   1.08012   0.25127   0.00000  Uiso   1.00
H31    H     0.53190   1.09102   0.63771   0.00000  Uiso   1.00
H32    H     0.54013   1.06764   0.68599   0.00000  Uiso   1.00
H33    H     0.90296   1.45870   0.33114   0.00000  Uiso   1.00
H34    H     0.91698   1.47185   0.38550   0.00000  Uiso   1.00
H35    H     0.08920   1.48334   0.33569   0.00000  Uiso   1.00
H36    H     0.07595   1.47308   0.56634   0.00000  Uiso   1.00
H37    H     0.08788   1.65915   0.34456   0.00000  Uiso   1.00
H38    H     0.08196   1.66806   0.57551   0.00000  Uiso   1.00
H39    H     0.14068   1.78809   0.56375   0.00000  Uiso   1.00
H40    H     0.14311   1.78133   0.34131   0.00000  Uiso   1.00
H41    H     0.33094   1.88125   0.60418   0.00000  Uiso   1.00
H42    H     0.34737   1.89246   0.37800   0.00000  Uiso   1.00
H43    H     0.47996   1.88374   0.40078   0.00000  Uiso   1.00
H44    H     0.46411   1.87288   0.62649   0.00000  Uiso   1.00
H45    H     0.64771   1.77743   0.41246   0.00000  Uiso   1.00
H46    H     0.62850   1.76900   0.64095   0.00000  Uiso   1.00
H47    H     0.58003   1.27262   0.69734   0.00000  Uiso   1.00
H48    H     0.66553   1.17368   0.43394   0.00000  Uiso   1.00
H49    H     0.50122   1.22833   0.70436   0.00000  Uiso   1.00
H50    H     0.58020   1.10678   0.52986   0.00000  Uiso   1.00
H51    H     0.58092   1.10746   0.42962   0.00000  Uiso   1.00
H52    H     0.68104   1.19749   0.51662   0.00000  Uiso   1.00
H53    H     0.66574   1.18373   0.57782   0.00000  Uiso   1.00
H54    H     0.58212   1.33605   0.16683   0.00000  Uiso   1.00
H55    H     0.86596   1.64082   0.78462   0.00000  Uiso   1.00
H56    H     0.65745   1.29210   0.44203   0.00000  Uiso   1.00
H57    H     0.65891   1.23858   0.38944   0.00000  Uiso   1.00
H58    H     0.58274   1.32790   0.64990   0.00000  Uiso   1.00
H59    H     0.67961   1.30138   0.58835   0.00000  Uiso   1.00
H60    H     0.59331   1.52019   0.58377   0.00000  Uiso   1.00
H61    H     0.63471   1.51788   0.42503   0.00000  Uiso   1.00
H62    H     0.60022   1.46069   0.37547   0.00000  Uiso   1.00
H63    H     0.58890   1.42735   0.34627   0.00000  Uiso   1.00
H64    H     0.71424   1.49440   0.74193   0.00000  Uiso   1.00
H65    H     0.75071   1.42194   0.59160   0.00000  Uiso   1.00
H66    H     0.79340   1.44849   0.65166   0.00000  Uiso   1.00
H67    H     0.74108   1.51758   0.32136   0.00000  Uiso   1.00
H68    H     0.69340   1.48418   0.36010   0.00000  Uiso   1.00
H69    H     0.81046   1.45236   0.40052   0.00000  Uiso   1.00
H70    H     0.86769   1.49572   0.50393   0.00000  Uiso   1.00
H71    H     0.86094   1.49501   0.60359   0.00000  Uiso   1.00
H72    H     0.56710   1.43274   0.61672   0.00000  Uiso   1.00
H73    H     0.58804   1.40408   0.64308   0.00000  Uiso   1.00
H74    H     0.61314   1.65087   0.66411   0.00000  Uiso   1.00
H75    H     0.59321   1.68435   0.66605   0.00000  Uiso   1.00
H76    H     0.67657   1.61980   0.68075   0.00000  Uiso   1.00
H77    H     0.71700   1.58831   0.73872   0.00000  Uiso   1.00
H78    H     0.79635   1.65135   0.68188   0.00000  Uiso   1.00
H79    H     0.75375   1.61298   0.31283   0.00000  Uiso   1.00
H80    H     0.81515   1.65362   0.43806   0.00000  Uiso   1.00
H81    H     0.76459   1.68127   0.47780   0.00000  Uiso   1.00
H82    H     0.88380   1.60188   0.50996   0.00000  Uiso   1.00
H83    H     0.59062   1.66734   0.38236   0.00000  Uiso   1.00
H84    H     0.61350   1.69607   0.36099   0.00000  Uiso   1.00
H85    H     0.59647   1.58268   0.58263   0.00000  Uiso   1.00
H86    H     0.89803   1.62001   0.77327   0.00000  Uiso   1.00
H87    H     0.91805   1.64664   0.35027   0.00000  Uiso   1.00
H88    H     0.88651   1.65071   0.38676   0.00000  Uiso   1.00
H89    H     0.64651   1.37543   0.31276   0.00000  Uiso   1.00
H90    H     0.65678   1.35570   0.25458   0.00000  Uiso   1.00
H91    H     0.70460   1.25160   0.61786   0.00000  Uiso   1.00
H92    H     0.68397   1.22176   0.65666   0.00000  Uiso   1.00
H93    H     0.64675   1.45709   0.66412   0.00000  Uiso   1.00
H94    H     0.65798   1.48281   0.71861   0.00000  Uiso   1.00
H95    H     0.79123   1.40766   0.45026   0.00000  Uiso   1.00
H96    H     0.74933   1.39689   0.46019   0.00000  Uiso   1.00
H97    H     0.78438   1.69596   0.62586   0.00000  Uiso   1.00
H98    H     0.74497   1.70622   0.60073   0.00000  Uiso   1.00
H99    H     0.69699   1.62899   0.30895   0.00000  Uiso   1.00
H100   H     0.67734   1.65261   0.35833   0.00000  Uiso   1.00
H101   H     0.87963   1.62982   0.59300   0.00000  Uiso   1.00
H102   H     0.87261   1.60887   0.65390   0.00000  Uiso   1.00
H103   H     0.64721   1.60735   0.41543   0.00000  Uiso   1.00
H104   H     0.65607   1.56827   0.38884   0.00000  Uiso   1.00
H105   H     0.56251   1.37171   0.39696   0.00000  Uiso   1.00
H106   H     0.50606   1.30100   0.25398   0.00000  Uiso   1.00
H107   H     0.54276   1.27069   0.18682   0.00000  Uiso   1.00
H108   H     0.51775   1.34633   0.06906   0.00000  Uiso   1.00
H109   H     0.47771   1.37329   0.13426   0.00000  Uiso   1.00
H110   H     0.47161   1.34992   0.22721   0.00000  Uiso   1.00
H111   H     0.54934   1.29469   0.09536   0.00000  Uiso   1.00
H112   H     0.57866   1.39128   0.13074   0.00000  Uiso   1.00
H113   H     0.60607   1.40504   0.20084   0.00000  Uiso   1.00
H114   H     0.59489   1.46309   0.20752   0.00000  Uiso   1.00
H115   H     0.55540   1.45519   0.23718   0.00000  Uiso   1.00
H116   H     0.57276   1.45677   0.11751   0.00000  Uiso   1.00
H117   H     0.53723   1.47448   0.14960   0.00000  Uiso   1.00
H118   H     0.52928   1.41409   0.10072   0.00000  Uiso   1.00
H119   H     0.51401   1.41818   0.16757   0.00000  Uiso   1.00
H120   H     0.59092   1.35066   0.24173   0.00000  Uiso   1.00
H121   H     0.58603   1.34734   0.33365   0.00000  Uiso   1.00
H122   H     0.56348   1.31489   0.30108   0.00000  Uiso   1.00
H123   H     0.17918   1.46702   0.31067   0.00000  Uiso   1.00
H124   H     0.19055   1.42999   0.30528   0.00000  Uiso   1.00
H125   H     0.25311   1.38697   0.38078   0.00000  Uiso   1.00
H126   H     0.03892   1.18297   0.64034   0.00000  Uiso   1.00
H127   H     0.18160   1.07457   0.63756   0.00000  Uiso   1.00
H128   H     0.05751   1.19175   0.21236   0.00000  Uiso   1.00
H129   H     0.17370   1.41285   0.60697   0.00000  Uiso   1.00
H130   H     0.16023   1.44858   0.61661   0.00000  Uiso   1.00
H131   H     0.16418   1.34753   0.60901   0.00000  Uiso   1.00
H132   H     0.16168   1.29169   0.65454   0.00000  Uiso   1.00
H133   H     0.07947   1.26416   0.55281   0.00000  Uiso   1.00
H134   H     0.18523   1.30318   0.24164   0.00000  Uiso   1.00
H135   H     0.09176   1.27457   0.31217   0.00000  Uiso   1.00
H136   H     0.09016   1.32929   0.36227   0.00000  Uiso   1.00
H137   H     0.09636   1.16586   0.37276   0.00000  Uiso   1.00
H138   H     0.08838   1.16313   0.47252   0.00000  Uiso   1.00
H139   H     0.23612   1.25146   0.64778   0.00000  Uiso   1.00
H140   H     0.31496   1.17817   0.54891   0.00000  Uiso   1.00
H141   H     0.26300   1.15398   0.59032   0.00000  Uiso   1.00
H142   H     0.25993   1.26039   0.24505   0.00000  Uiso   1.00
H143   H     0.30772   1.28147   0.30152   0.00000  Uiso   1.00
H144   H     0.31930   1.18266   0.36715   0.00000  Uiso   1.00
H145   H     0.19275   1.13926   0.49006   0.00000  Uiso   1.00
H146   H     0.37040   1.33666   0.59669   0.00000  Uiso   1.00
H147   H     0.36258   1.30205   0.62248   0.00000  Uiso   1.00
H148   H     0.05302   1.19869   0.58774   0.00000  Uiso   1.00
H149   H     0.19268   1.09412   0.58632   0.00000  Uiso   1.00
H150   H     0.48293   1.27601   0.32901   0.00000  Uiso   1.00
H151   H     0.50398   1.15409   0.32418   0.00000  Uiso   1.00
H152   H     0.50183   1.14893   0.58830   0.00000  Uiso   1.00
H153   H     0.45701   1.17849   0.53671   0.00000  Uiso   1.00
H154   H     0.19613   1.08871   0.24184   0.00000  Uiso   1.00
H155   H     0.22118   1.10043   0.19843   0.00000  Uiso   1.00
H156   H     0.41445   1.31410   0.32207   0.00000  Uiso   1.00
H157   H     0.37580   1.31038   0.31578   0.00000  Uiso   1.00
H158   H     0.30914   1.35966   0.55198   0.00000  Uiso   1.00
H159   H     0.30663   1.35448   0.38030   0.00000  Uiso   1.00
H160   H     0.26784   1.39151   0.59715   0.00000  Uiso   1.00
H161   H     0.23304   1.40840   0.56392   0.00000  Uiso   1.00
H162   H     0.07061   1.34469   0.48722   0.00000  Uiso   1.00
H163   H     0.05666   1.30347   0.49434   0.00000  Uiso   1.00
H164   H     0.21352   1.34855   0.27846   0.00000  Uiso   1.00
H165   H     0.19724   1.37493   0.32593   0.00000  Uiso   1.00
H166   H     0.30411   1.29412   0.58167   0.00000  Uiso   1.00
H167   H     0.26702   1.29753   0.61660   0.00000  Uiso   1.00
H168   H     0.25696   1.14468   0.28049   0.00000  Uiso   1.00
H169   H     0.28888   1.13814   0.32726   0.00000  Uiso   1.00
H170   H     0.22729   1.14069   0.41314   0.00000  Uiso   1.00
H171   H     0.21131   1.14327   0.34852   0.00000  Uiso   1.00
H172   H     0.45690   1.14527   0.37469   0.00000  Uiso   1.00
H173   H     0.43010   1.17606   0.39941   0.00000  Uiso   1.00
H174   H     0.46179   1.27282   0.69349   0.00000  Uiso   1.00
H175   H     0.43562   1.27608   0.63722   0.00000  Uiso   1.00
H176   H     0.31574   1.76198   0.55781   0.00000  Uiso   1.00
H177   H     0.64259   1.29469   0.24509   0.00000  Uiso   1.00
H178   H     0.42379   1.81522   0.33665   0.00000  Uiso   1.00
H179   H     0.42636   1.78182   0.36864   0.00000  Uiso   1.00
H180   H     0.19355   1.53399   0.38666   0.00000  Uiso   1.00
H181   H     0.52037   1.39045   0.56454   0.00000  Uiso   1.00
H182   H     0.37073   1.79797   0.63924   0.00000  Uiso   1.00
H183   H     0.40944   1.79796   0.64715   0.00000  Uiso   1.00
H184   H     0.49225   1.77235   0.42069   0.00000  Uiso   1.00
H185   H     0.46754   1.73992   0.57978   0.00000  Uiso   1.00
H186   H     0.52079   1.70684   0.58258   0.00000  Uiso   1.00
H187   H     0.47638   1.33970   0.39792   0.00000  Uiso   1.00
H188   H     0.46481   1.36177   0.56517   0.00000  Uiso   1.00
H189   H     0.19450   1.59671   0.38357   0.00000  Uiso   1.00
H190   H     0.17612   1.59910   0.55289   0.00000  Uiso   1.00
H191   H     0.16940   1.68078   0.61712   0.00000  Uiso   1.00
H192   H     0.20296   1.66906   0.59119   0.00000  Uiso   1.00
H193   H     0.53377   1.25361   0.28148   0.00000  Uiso   1.00
H194   H     0.17905   1.66774   0.31276   0.00000  Uiso   1.00
H195   H     0.19293   1.70410   0.30878   0.00000  Uiso   1.00
H196   H     0.25986   1.73383   0.55226   0.00000  Uiso   1.00
H197   H     0.26419   1.74028   0.38078   0.00000  Uiso   1.00
H198   H     0.30984   1.76797   0.34035   0.00000  Uiso   1.00
H199   H     0.34373   1.78407   0.37687   0.00000  Uiso   1.00
H200   H     0.17225   1.50923   0.56767   0.00000  Uiso   1.00
H201   H     0.16866   1.54827   0.59930   0.00000  Uiso   1.00
H202   H     0.54577   1.76077   0.38826   0.00000  Uiso   1.00
H203   H     0.57345   1.73344   0.41769   0.00000  Uiso   1.00
H204   H     0.58635   1.37416   0.01526   0.00000  Uiso   1.00
H205   H     0.63636   1.28909   0.08549   0.00000  Uiso   1.00
H206   H     0.60949   1.25191   0.02015   0.00000  Uiso   1.00
H207   H     0.64825   1.32440   0.15424   0.00000  Uiso   1.00
H208   H     0.66643   1.36563   0.15286   0.00000  Uiso   1.00
H209   H     0.67755   1.33474   0.10399   0.00000  Uiso   1.00
O210   O     0.87074   1.45877   0.73827   0.00000  Uiso   1.00
O211   O     0.69666   1.15932   0.68334   0.00000  Uiso   1.00
O212   O     0.71243   1.16278   0.30468   0.00000  Uiso   1.00
O213   O     0.56081   1.09253   0.28445   0.00000  Uiso   1.00
O214   O     0.55020   1.07911   0.65541   0.00000  Uiso   1.00
O215   O     0.89640   1.46903   0.36504   0.00000  Uiso   1.00
O216   O     0.60803   1.08099   0.70572   0.00000  Uiso   1.00
O217   O     0.66432   1.15712   0.77191   0.00000  Uiso   1.00
O218   O     0.62013   1.18110   0.81408   0.00000  Uiso   1.00
O219   O     0.62497   1.09292   0.26114   0.00000  Uiso   1.00
O220   O     0.64098   1.15428   0.62585   0.00000  Uiso   1.00
O221   O     0.65325   1.14962   0.34546   0.00000  Uiso   1.00
O222   O     0.59685   1.21889   0.72405   0.00000  Uiso   1.00
O223   O     0.64783   1.20235   0.69633   0.00000  Uiso   1.00
O224   O     0.65761   1.10832   0.70086   0.00000  Uiso   1.00
O225   O     0.59675   1.11970   0.61840   0.00000  Uiso   1.00
O226   O     0.59968   1.13215   0.34072   0.00000  Uiso   1.00
O227   O     0.54105   1.18395   0.72303   0.00000  Uiso   1.00
O228   O     0.54180   1.14254   0.66186   0.00000  Uiso   1.00
O229   O     0.55306   1.10365   0.75091   0.00000  Uiso   1.00
O230   O     0.56306   1.14559   0.81011   0.00000  Uiso   1.00
O231   O     0.67594   1.11749   0.25614   0.00000  Uiso   1.00
O232   O     0.60170   1.15082   0.71965   0.00000  Uiso   1.00
O233   O     0.62258   1.16343   0.24646   0.00000  Uiso   1.00
O234   O     0.59557   1.66352   0.64576   0.00000  Uiso   1.00
O235   O     0.58444   1.69382   0.46739   0.00000  Uiso   1.00
O236   O     0.57807   1.69530   0.55704   0.00000  Uiso   1.00
O237   O     0.63697   1.38078   0.39183   0.00000  Uiso   1.00
O238   O     0.66140   1.34877   0.45554   0.00000  Uiso   1.00
O239   O     0.66535   1.20706   0.30236   0.00000  Uiso   1.00
O240   O     0.61295   1.37246   0.59172   0.00000  Uiso   1.00
O241   O     0.66218   1.35338   0.56072   0.00000  Uiso   1.00
O242   O     0.61392   1.67427   0.37875   0.00000  Uiso   1.00
O243   O     0.61242   1.63664   0.55215   0.00000  Uiso   1.00
O244   O     0.62675   1.63931   0.46512   0.00000  Uiso   1.00
O245   O     0.65391   1.42669   0.60453   0.00000  Uiso   1.00
O246   O     0.76873   1.51320   0.76528   0.00000  Uiso   1.00
O247   O     0.69860   1.41127   0.55506   0.00000  Uiso   1.00
O248   O     0.81042   1.47986   0.73610   0.00000  Uiso   1.00
O249   O     0.87715   1.52280   0.41686   0.00000  Uiso   1.00
O250   O     0.85705   1.51602   0.69112   0.00000  Uiso   1.00
O251   O     0.80070   1.53195   0.31105   0.00000  Uiso   1.00
O252   O     0.66607   1.44192   0.41243   0.00000  Uiso   1.00
O253   O     0.83657   1.49431   0.34651   0.00000  Uiso   1.00
O254   O     0.70111   1.40425   0.44866   0.00000  Uiso   1.00
O255   O     0.88634   1.49527   0.27318   0.00000  Uiso   1.00
O256   O     0.84652   1.52296   0.22609   0.00000  Uiso   1.00
O257   O     0.80372   1.56929   0.87821   0.00000  Uiso   1.00
O258   O     0.84214   1.60280   0.83823   0.00000  Uiso   1.00
O259   O     0.89396   1.56928   0.79848   0.00000  Uiso   1.00
O260   O     0.90565   1.63618   0.37947   0.00000  Uiso   1.00
O261   O     0.92966   1.58181   0.33680   0.00000  Uiso   1.00
O262   O     0.92633   1.52533   0.34239   0.00000  Uiso   1.00
O263   O     0.88711   1.61908   0.28334   0.00000  Uiso   1.00
O264   O     0.85655   1.58930   0.22332   0.00000  Uiso   1.00
O265   O     0.80040   1.50290   0.86502   0.00000  Uiso   1.00
O266   O     0.84665   1.47895   0.82899   0.00000  Uiso   1.00
O267   O     0.89414   1.51344   0.78293   0.00000  Uiso   1.00
O268   O     0.60757   1.43824   0.36546   0.00000  Uiso   1.00
O269   O     0.61162   1.46326   0.54757   0.00000  Uiso   1.00
O270   O     0.61096   1.46361   0.45730   0.00000  Uiso   1.00
O271   O     0.65740   1.66087   0.61790   0.00000  Uiso   1.00
O272   O     0.77153   1.57868   0.77954   0.00000  Uiso   1.00
O273   O     0.69651   1.69819   0.59335   0.00000  Uiso   1.00
O274   O     0.81462   1.60484   0.73877   0.00000  Uiso   1.00
O275   O     0.88608   1.57848   0.42054   0.00000  Uiso   1.00
O276   O     0.86563   1.57135   0.70075   0.00000  Uiso   1.00
O277   O     0.81034   1.59766   0.30612   0.00000  Uiso   1.00
O278   O     0.67320   1.67812   0.42383   0.00000  Uiso   1.00
O279   O     0.84465   1.61762   0.37003   0.00000  Uiso   1.00
O280   O     0.70863   1.69559   0.48817   0.00000  Uiso   1.00
O281   O     0.58959   1.42682   0.62850   0.00000  Uiso   1.00
O282   O     0.58188   1.39977   0.44318   0.00000  Uiso   1.00
O283   O     0.57285   1.40857   0.53100   0.00000  Uiso   1.00
O284   O     0.68831   1.17591   0.21115   0.00000  Uiso   1.00
O285   O     0.63043   1.73021   0.42284   0.00000  Uiso   1.00
O286   O     0.67063   1.75429   0.47395   0.00000  Uiso   1.00
O287   O     0.62247   1.71998   0.62349   0.00000  Uiso   1.00
O288   O     0.65739   1.75497   0.57878   0.00000  Uiso   1.00
O289   O     0.86436   1.55647   0.31927   0.00000  Uiso   1.00
O290   O     0.87614   1.62581   0.75838   0.00000  Uiso   1.00
O291   O     0.82911   1.54154   0.78567   0.00000  Uiso   1.00
O292   O     0.64440   1.69754   0.52264   0.00000  Uiso   1.00
O293   O     0.64023   1.40601   0.49980   0.00000  Uiso   1.00
O294   O     0.56118   1.40953   0.29973   0.00000  Uiso   1.00
O295   O     0.50388   1.34493   0.32172   0.00000  Uiso   1.00
O296   O     0.58088   1.11699   0.19421   0.00000  Uiso   1.00
O297   O     0.38057   1.31523   0.60608   0.00000  Uiso   1.00
O298   O     0.42145   1.32724   0.43323   0.00000  Uiso   1.00
O299   O     0.42260   1.32087   0.52331   0.00000  Uiso   1.00
O300   O     0.13473   1.46606   0.35746   0.00000  Uiso   1.00
O301   O     0.08561   1.44739   0.39180   0.00000  Uiso   1.00
O302   O     0.12194   1.45263   0.55777   0.00000  Uiso   1.00
O303   O     0.07978   1.44695   0.49764   0.00000  Uiso   1.00
O304   O     0.21491   1.10394   0.23596   0.00000  Uiso   1.00
O305   O     0.15345   1.11407   0.20848   0.00000  Uiso   1.00
O306   O     0.39310   1.32200   0.33652   0.00000  Uiso   1.00
O307   O     0.35576   1.32832   0.51211   0.00000  Uiso   1.00
O308   O     0.35351   1.32507   0.42195   0.00000  Uiso   1.00
O309   O     0.14999   1.39037   0.54689   0.00000  Uiso   1.00
O310   O     0.13775   1.23828   0.67301   0.00000  Uiso   1.00
O311   O     0.10265   1.38107   0.50065   0.00000  Uiso   1.00
O312   O     0.10166   1.21834   0.61151   0.00000  Uiso   1.00
O313   O     0.12498   1.16593   0.29052   0.00000  Uiso   1.00
O314   O     0.10993   1.15990   0.56734   0.00000  Uiso   1.00
O315   O     0.15951   1.25493   0.20207   0.00000  Uiso   1.00
O316   O     0.15671   1.40059   0.35584   0.00000  Uiso   1.00
O317   O     0.12270   1.23026   0.25846   0.00000  Uiso   1.00
O318   O     0.10955   1.38126   0.39404   0.00000  Uiso   1.00
O319   O     0.10290   1.20883   0.15370   0.00000  Uiso   1.00
O320   O     0.15026   1.22063   0.10696   0.00000  Uiso   1.00
O321   O     0.17858   1.17005   0.76120   0.00000  Uiso   1.00
O322   O     0.17973   1.12004   0.71834   0.00000  Uiso   1.00
O323   O     0.13286   1.10031   0.65236   0.00000  Uiso   1.00
O324   O     0.19356   1.45012   0.32724   0.00000  Uiso   1.00
O325   O     0.20355   1.41801   0.50584   0.00000  Uiso   1.00
O326   O     0.20677   1.41608   0.41600   0.00000  Uiso   1.00
O327   O     0.34534   1.27074   0.55769   0.00000  Uiso   1.00
O328   O     0.19727   1.20904   0.67126   0.00000  Uiso   1.00
O329   O     0.35255   1.22001   0.52052   0.00000  Uiso   1.00
O330   O     0.20884   1.15746   0.63925   0.00000  Uiso   1.00
O331   O     0.17842   1.14820   0.29346   0.00000  Uiso   1.00
O332   O     0.16165   1.13788   0.57320   0.00000  Uiso   1.00
O333   O     0.21728   1.22351   0.21844   0.00000  Uiso   1.00
O334   O     0.35946   1.27059   0.36339   0.00000  Uiso   1.00
O335   O     0.22781   1.16904   0.23434   0.00000  Uiso   1.00
O336   O     0.34862   1.22541   0.41477   0.00000  Uiso   1.00
O337   O     0.20325   1.13698   0.14922   0.00000  Uiso   1.00
O338   O     0.20901   1.19007   0.11884   0.00000  Uiso   1.00
O339   O     0.11815   1.19915   0.76036   0.00000  Uiso   1.00
O340   O     0.07630   1.18845   0.70138   0.00000  Uiso   1.00
O341   O     0.08427   1.12939   0.65633   0.00000  Uiso   1.00
O342   O     0.07245   1.18824   0.24243   0.00000  Uiso   1.00
O343   O     0.10711   1.14362   0.18604   0.00000  Uiso   1.00
O344   O     0.17848   1.43648   0.59908   0.00000  Uiso   1.00
O345   O     0.18417   1.48016   0.42266   0.00000  Uiso   1.00
O346   O     0.17439   1.47845   0.51159   0.00000  Uiso   1.00
O347   O     0.42872   1.27393   0.37469   0.00000  Uiso   1.00
O348   O     0.41692   1.22281   0.40674   0.00000  Uiso   1.00
O349   O     0.55489   1.15611   0.27331   0.00000  Uiso   1.00
O350   O     0.41314   1.26225   0.57167   0.00000  Uiso   1.00
O351   O     0.42138   1.22031   0.51260   0.00000  Uiso   1.00
O352   O     0.16130   1.18558   0.20052   0.00000  Uiso   1.00
O353   O     0.19489   1.09358   0.62529   0.00000  Uiso   1.00
O354   O     0.05168   1.17780   0.60795   0.00000  Uiso   1.00
O355   O     0.14128   1.17015   0.66769   0.00000  Uiso   1.00
O356   O     0.38691   1.27092   0.46762   0.00000  Uiso   1.00
O357   O     0.14059   1.42956   0.45390   0.00000  Uiso   1.00
O358   O     0.44523   1.84702   0.40448   0.00000  Uiso   1.00
O359   O     0.44422   1.89412   0.45507   0.00000  Uiso   1.00
O360   O     0.42917   1.83930   0.60331   0.00000  Uiso   1.00
O361   O     0.43888   1.88869   0.56146   0.00000  Uiso   1.00
O362   O     0.58376   1.16794   0.15469   0.00000  Uiso   1.00
O363   O     0.63239   1.23195   0.24072   0.00000  Uiso   1.00
O364   O     0.18904   1.68871   0.59742   0.00000  Uiso   1.00
O365   O     0.18553   1.65332   0.42278   0.00000  Uiso   1.00
O366   O     0.17644   1.65330   0.51191   0.00000  Uiso   1.00
O367   O     0.19496   1.68328   0.32913   0.00000  Uiso   1.00
O368   O     0.21197   1.71023   0.50561   0.00000  Uiso   1.00
O369   O     0.21199   1.71656   0.41598   0.00000  Uiso   1.00
O370   O     0.36159   1.84199   0.58999   0.00000  Uiso   1.00
O371   O     0.36797   1.89337   0.55306   0.00000  Uiso   1.00
O372   O     0.37857   1.85353   0.39103   0.00000  Uiso   1.00
O373   O     0.37326   1.89814   0.44658   0.00000  Uiso   1.00
O374   O     0.41090   1.79978   0.35882   0.00000  Uiso   1.00
O375   O     0.36432   1.78951   0.52813   0.00000  Uiso   1.00
O376   O     0.36892   1.79601   0.43895   0.00000  Uiso   1.00
O377   O     0.16341   1.74352   0.55279   0.00000  Uiso   1.00
O378   O     0.11523   1.75916   0.51174   0.00000  Uiso   1.00
O379   O     0.16084   1.73494   0.35684   0.00000  Uiso   1.00
O380   O     0.11964   1.76033   0.40423   0.00000  Uiso   1.00
O381   O     0.13556   1.67170   0.36260   0.00000  Uiso   1.00
O382   O     0.08982   1.69567   0.40006   0.00000  Uiso   1.00
O383   O     0.12905   1.68534   0.56459   0.00000  Uiso   1.00
O384   O     0.08616   1.69444   0.50710   0.00000  Uiso   1.00
O385   O     0.57008   1.20770   0.24594   0.00000  Uiso   1.00
O386   O     0.64690   1.19073   0.15367   0.00000  Uiso   1.00
O387   O     0.39158   1.78926   0.62425   0.00000  Uiso   1.00
O388   O     0.43648   1.78940   0.45155   0.00000  Uiso   1.00
O389   O     0.43239   1.78669   0.54147   0.00000  Uiso   1.00
O390   O     0.14698   1.70754   0.45942   0.00000  Uiso   1.00
O391   O     0.40351   1.84515   0.49760   0.00000  Uiso   1.00
O392   O     0.61834   1.38653   0.09963   0.00000  Uiso   1.00
Al393  Al    0.57799   1.11740   0.68890   0.00000  Uiso   1.00
Al394  Al    0.64501   1.15553   0.70182   0.00000  Uiso   1.00
Al395  Al    0.58064   1.18220   0.76685   0.00000  Uiso   1.00
Al396  Al    0.62162   1.68032   0.57899   0.00000  Uiso   1.00
Al397  Al    0.63162   1.68623   0.45632   0.00000  Uiso   1.00
Al398  Al    0.88341   1.59339   0.34799   0.00000  Uiso   1.00
Al399  Al    0.87822   1.51561   0.34160   0.00000  Uiso   1.00
Al400  Al    0.62684   1.41983   0.43468   0.00000  Uiso   1.00
Al401  Al    0.61762   1.41629   0.55961   0.00000  Uiso   1.00
Al402  Al    0.82892   1.56027   0.26796   0.00000  Uiso   1.00
Al403  Al    0.66433   1.16262   0.27442   0.00000  Uiso   1.00
Al404  Al    0.84948   1.58070   0.77111   0.00000  Uiso   1.00
Al405  Al    0.84848   1.50322   0.76275   0.00000  Uiso   1.00
Al406  Al    0.78655   1.54085   0.82109   0.00000  Uiso   1.00
Al407  Al    0.68289   1.72443   0.53351   0.00000  Uiso   1.00
Al408  Al    0.68008   1.38067   0.50538   0.00000  Uiso   1.00
Al409  Al    0.38517   1.29114   0.53156   0.00000  Uiso   1.00
Al410  Al    0.18535   1.14967   0.21840   0.00000  Uiso   1.00
Al411  Al    0.38999   1.29503   0.40710   0.00000  Uiso   1.00
Al412  Al    0.16647   1.43877   0.39649   0.00000  Uiso   1.00
Al413  Al    0.11572   1.18814   0.22167   0.00000  Uiso   1.00
Al414  Al    0.15905   1.43331   0.51909   0.00000  Uiso   1.00
Al415  Al    0.18250   1.22110   0.16350   0.00000  Uiso   1.00
Al416  Al    0.59428   1.13002   0.26519   0.00000  Uiso   1.00
Al417  Al    0.16768   1.13529   0.64924   0.00000  Uiso   1.00
Al418  Al    0.10006   1.17359   0.63863   0.00000  Uiso   1.00
Al419  Al    0.15810   1.20362   0.71556   0.00000  Uiso   1.00
Al420  Al    0.38475   1.22357   0.46416   0.00000  Uiso   1.00
Al421  Al    0.09594   1.41362   0.44535   0.00000  Uiso   1.00
Al422  Al    0.16699   1.70018   0.52347   0.00000  Uiso   1.00
Al423  Al    0.16999   1.69616   0.39979   0.00000  Uiso   1.00
Al424  Al    0.40615   1.82525   0.43275   0.00000  Uiso   1.00
Al425  Al    0.39756   1.81851   0.55566   0.00000  Uiso   1.00
Al426  Al    0.60839   1.19821   0.20051   0.00000  Uiso   1.00
Al427  Al    0.10333   1.72737   0.45588   0.00000  Uiso   1.00
Al428  Al    0.40591   1.89309   0.50404   0.00000  Uiso   1.00
C429   C     0.64929   1.16981   0.81248   0.00000  Uiso   1.00
C430   C     0.64593   1.16037   0.51195   0.00000  Uiso   1.00
C431   C     0.64654   1.15940   0.45543   0.00000  Uiso   1.00
C432   C     0.62365   1.22394   0.69852   0.00000  Uiso   1.00
C433   C     0.59857   1.12164   0.50814   0.00000  Uiso   1.00
C434   C     0.59890   1.12186   0.45282   0.00000  Uiso   1.00
C435   C     0.53057   1.17039   0.68056   0.00000  Uiso   1.00
C436   C     0.55205   1.11733   0.79716   0.00000  Uiso   1.00
C437   C     0.63957   1.08236   0.70628   0.00000  Uiso   1.00
C438   C     0.65635   1.09261   0.25436   0.00000  Uiso   1.00
C439   C     0.61945   1.13795   0.59761   0.00000  Uiso   1.00
C440   C     0.62160   1.14023   0.53883   0.00000  Uiso   1.00
C441   C     0.62563   1.14085   0.36688   0.00000  Uiso   1.00
C442   C     0.62364   1.14069   0.42637   0.00000  Uiso   1.00
C443   C     0.56812   1.70197   0.50989   0.00000  Uiso   1.00
C444   C     0.64677   1.32469   0.31710   0.00000  Uiso   1.00
C445   C     0.64946   1.35291   0.40936   0.00000  Uiso   1.00
C446   C     0.64966   1.32323   0.37364   0.00000  Uiso   1.00
C447   C     0.64655   1.29451   0.28833   0.00000  Uiso   1.00
C448   C     0.64951   1.23224   0.28321   0.00000  Uiso   1.00
C449   C     0.65105   1.26396   0.31416   0.00000  Uiso   1.00
C450   C     0.65438   1.29209   0.39872   0.00000  Uiso   1.00
C451   C     0.65550   1.26265   0.36977   0.00000  Uiso   1.00
C452   C     0.60164   1.27943   0.67307   0.00000  Uiso   1.00
C453   C     0.62777   1.25585   0.66963   0.00000  Uiso   1.00
C454   C     0.60320   1.31000   0.64720   0.00000  Uiso   1.00
C455   C     0.63583   1.34986   0.58788   0.00000  Uiso   1.00
C456   C     0.63180   1.31759   0.61677   0.00000  Uiso   1.00
C457   C     0.65664   1.26343   0.63839   0.00000  Uiso   1.00
C458   C     0.65782   1.29466   0.61245   0.00000  Uiso   1.00
C459   C     0.60463   1.56809   0.54820   0.00000  Uiso   1.00
C460   C     0.61891   1.62263   0.50750   0.00000  Uiso   1.00
C461   C     0.61722   1.58587   0.50383   0.00000  Uiso   1.00
C462   C     0.62874   1.56765   0.45814   0.00000  Uiso   1.00
C463   C     0.69730   1.46307   0.67609   0.00000  Uiso   1.00
C464   C     0.68585   1.42597   0.59523   0.00000  Uiso   1.00
C465   C     0.70859   1.44261   0.63287   0.00000  Uiso   1.00
C466   C     0.72177   1.47813   0.70895   0.00000  Uiso   1.00
C467   C     0.77978   1.48981   0.73638   0.00000  Uiso   1.00
C468   C     0.75564   1.47274   0.70036   0.00000  Uiso   1.00
C469   C     0.74320   1.43775   0.62503   0.00000  Uiso   1.00
C470   C     0.76674   1.45219   0.65820   0.00000  Uiso   1.00
C471   C     0.86983   1.51849   0.52752   0.00000  Uiso   1.00
C472   C     0.86608   1.51828   0.58245   0.00000  Uiso   1.00
C473   C     0.74526   1.49616   0.34745   0.00000  Uiso   1.00
C474   C     0.80712   1.50574   0.33751   0.00000  Uiso   1.00
C475   C     0.77835   1.48649   0.35966   0.00000  Uiso   1.00
C476   C     0.71933   1.47763   0.36864   0.00000  Uiso   1.00
C477   C     0.69586   1.43110   0.42211   0.00000  Uiso   1.00
C478   C     0.72478   1.44942   0.40159   0.00000  Uiso   1.00
C479   C     0.78456   1.45908   0.39196   0.00000  Uiso   1.00
C480   C     0.75839   1.43949   0.41385   0.00000  Uiso   1.00
C481   C     0.86925   1.50159   0.23110   0.00000  Uiso   1.00
C482   C     0.82412   1.59307   0.87769   0.00000  Uiso   1.00
C483   C     0.87670   1.61194   0.23632   0.00000  Uiso   1.00
C484   C     0.82435   1.48267   0.86519   0.00000  Uiso   1.00
C485   C     0.60265   1.53358   0.54892   0.00000  Uiso   1.00
C486   C     0.61172   1.47839   0.50270   0.00000  Uiso   1.00
C487   C     0.61309   1.51563   0.50339   0.00000  Uiso   1.00
C488   C     0.62584   1.53239   0.45921   0.00000  Uiso   1.00
C489   C     0.70288   1.62684   0.68207   0.00000  Uiso   1.00
C490   C     0.68778   1.67199   0.61881   0.00000  Uiso   1.00
C491   C     0.71296   1.65431   0.65045   0.00000  Uiso   1.00
C492   C     0.72492   1.60916   0.71370   0.00000  Uiso   1.00
C493   C     0.78326   1.59930   0.74620   0.00000  Uiso   1.00
C494   C     0.75893   1.61851   0.71308   0.00000  Uiso   1.00
C495   C     0.74747   1.66413   0.65023   0.00000  Uiso   1.00
C496   C     0.76981   1.64498   0.68188   0.00000  Uiso   1.00
C497   C     0.87879   1.57852   0.53106   0.00000  Uiso   1.00
C498   C     0.87493   1.57880   0.58731   0.00000  Uiso   1.00
C499   C     0.75562   1.62813   0.34912   0.00000  Uiso   1.00
C500   C     0.81581   1.61461   0.34773   0.00000  Uiso   1.00
C501   C     0.78683   1.63200   0.37276   0.00000  Uiso   1.00
C502   C     0.72685   1.64302   0.37128   0.00000  Uiso   1.00
C503   C     0.70276   1.67974   0.44534   0.00000  Uiso   1.00
C504   C     0.73070   1.66256   0.41862   0.00000  Uiso   1.00
C505   C     0.79060   1.65109   0.41965   0.00000  Uiso   1.00
C506   C     0.76270   1.66609   0.44171   0.00000  Uiso   1.00
C507   C     0.56372   1.39723   0.48558   0.00000  Uiso   1.00
C508   C     0.67669   1.18392   0.16524   0.00000  Uiso   1.00
C509   C     0.64985   1.75434   0.43664   0.00000  Uiso   1.00
C510   C     0.63622   1.74829   0.61431   0.00000  Uiso   1.00
C511   C     0.94200   1.55266   0.33722   0.00000  Uiso   1.00
C512   C     0.88011   1.55031   0.44237   0.00000  Uiso   1.00
C513   C     0.87631   1.54915   0.50170   0.00000  Uiso   1.00
C514   C     0.86341   1.54483   0.67159   0.00000  Uiso   1.00
C515   C     0.86844   1.54766   0.61345   0.00000  Uiso   1.00
C516   C     0.90738   1.54045   0.79816   0.00000  Uiso   1.00
C517   C     0.48732   1.33763   0.19754   0.00000  Uiso   1.00
C518   C     0.50708   1.30928   0.21256   0.00000  Uiso   1.00
C519   C     0.52777   1.29233   0.17546   0.00000  Uiso   1.00
C520   C     0.53157   1.30600   0.12303   0.00000  Uiso   1.00
C521   C     0.51373   1.33537   0.10847   0.00000  Uiso   1.00
C522   C     0.49107   1.35063   0.14575   0.00000  Uiso   1.00
C523   C     0.57923   1.41043   0.20653   0.00000  Uiso   1.00
C524   C     0.56872   1.39418   0.25877   0.00000  Uiso   1.00
C525   C     0.57195   1.44826   0.20384   0.00000  Uiso   1.00
C526   C     0.55439   1.45306   0.14970   0.00000  Uiso   1.00
C527   C     0.53640   1.41980   0.14212   0.00000  Uiso   1.00
C528   C     0.56390   1.34191   0.30917   0.00000  Uiso   1.00
C529   C     0.53204   1.35049   0.33985   0.00000  Uiso   1.00
C530   C     0.57744   1.13714   0.15501   0.00000  Uiso   1.00
C531   C     0.43455   1.33148   0.47910   0.00000  Uiso   1.00
C532   C     0.10289   1.46560   0.36171   0.00000  Uiso   1.00
C533   C     0.09217   1.45762   0.54029   0.00000  Uiso   1.00
C534   C     0.29680   1.36590   0.51433   0.00000  Uiso   1.00
C535   C     0.34231   1.33502   0.46679   0.00000  Uiso   1.00
C536   C     0.31106   1.35542   0.46646   0.00000  Uiso   1.00
C537   C     0.29539   1.36300   0.41752   0.00000  Uiso   1.00
C538   C     0.14527   1.32921   0.59777   0.00000  Uiso   1.00
C539   C     0.12491   1.37148   0.53361   0.00000  Uiso   1.00
C540   C     0.12220   1.33836   0.55759   0.00000  Uiso   1.00
C541   C     0.14447   1.29846   0.62252   0.00000  Uiso   1.00
C542   C     0.11991   1.24160   0.63180   0.00000  Uiso   1.00
C543   C     0.12031   1.27503   0.60549   0.00000  Uiso   1.00
C544   C     0.09705   1.31493   0.54114   0.00000  Uiso   1.00
C545   C     0.09762   1.28292   0.56561   0.00000  Uiso   1.00
C546   C     0.11708   1.15967   0.39939   0.00000  Uiso   1.00
C547   C     0.11267   1.15837   0.45435   0.00000  Uiso   1.00
C548   C     0.16482   1.30919   0.26911   0.00000  Uiso   1.00
C549   C     0.14033   1.25466   0.24262   0.00000  Uiso   1.00
C550   C     0.13874   1.28646   0.27417   0.00000  Uiso   1.00
C551   C     0.16536   1.33902   0.29883   0.00000  Uiso   1.00
C552   C     0.13423   1.37755   0.36259   0.00000  Uiso   1.00
C553   C     0.13734   1.34641   0.33207   0.00000  Uiso   1.00
C554   C     0.11170   1.29300   0.30858   0.00000  Uiso   1.00
C555   C     0.11108   1.32289   0.33625   0.00000  Uiso   1.00
C556   C     0.11901   1.21677   0.11196   0.00000  Uiso   1.00
C557   C     0.18334   1.13903   0.75898   0.00000  Uiso   1.00
C558   C     0.26647   1.38398   0.51576   0.00000  Uiso   1.00
C559   C     0.21849   1.40955   0.46229   0.00000  Uiso   1.00
C560   C     0.25054   1.39141   0.46597   0.00000  Uiso   1.00
C561   C     0.26574   1.38075   0.41810   0.00000  Uiso   1.00
C562   C     0.28247   1.24987   0.60250   0.00000  Uiso   1.00
C563   C     0.33593   1.24006   0.54931   0.00000  Uiso   1.00
C564   C     0.30494   1.22827   0.57482   0.00000  Uiso   1.00
C565   C     0.25365   1.23575   0.62562   0.00000  Uiso   1.00
C566   C     0.21536   1.18860   0.64570   0.00000  Uiso   1.00
C567   C     0.24674   1.20181   0.62105   0.00000  Uiso   1.00
C568   C     0.29732   1.19390   0.57070   0.00000  Uiso   1.00
C569   C     0.26873   1.18053   0.59327   0.00000  Uiso   1.00
C570   C     0.17638   1.14567   0.40819   0.00000  Uiso   1.00
C571   C     0.17146   1.14461   0.46409   0.00000  Uiso   1.00
C572   C     0.27364   1.24379   0.27186   0.00000  Uiso   1.00
C573   C     0.23430   1.20055   0.23978   0.00000  Uiso   1.00
C574   C     0.26337   1.21016   0.27318   0.00000  Uiso   1.00
C575   C     0.29996   1.25536   0.30279   0.00000  Uiso   1.00
C576   C     0.34301   1.24362   0.37433   0.00000  Uiso   1.00
C577   C     0.31597   1.23284   0.33764   0.00000  Uiso   1.00
C578   C     0.28058   1.18698   0.30666   0.00000  Uiso   1.00
C579   C     0.30637   1.19941   0.33951   0.00000  Uiso   1.00
C580   C     0.21247   1.15908   0.11509   0.00000  Uiso   1.00
C581   C     0.08808   1.19512   0.74788   0.00000  Uiso   1.00
C582   C     0.18121   1.49437   0.46808   0.00000  Uiso   1.00
C583   C     0.48780   1.24917   0.32712   0.00000  Uiso   1.00
C584   C     0.43522   1.24245   0.37963   0.00000  Uiso   1.00
C585   C     0.46467   1.22797   0.35280   0.00000  Uiso   1.00
C586   C     0.51583   1.23713   0.30091   0.00000  Uiso   1.00
C587   C     0.55074   1.18802   0.27104   0.00000  Uiso   1.00
C588   C     0.52130   1.20228   0.29954   0.00000  Uiso   1.00
C589   C     0.47050   1.19253   0.35283   0.00000  Uiso   1.00
C590   C     0.49919   1.18092   0.32511   0.00000  Uiso   1.00
C591   C     0.49130   1.21775   0.66732   0.00000  Uiso   1.00
C592   C     0.50376   1.18727   0.64951   0.00000  Uiso   1.00
C593   C     0.46639   1.23507   0.63826   0.00000  Uiso   1.00
C594   C     0.42809   1.23513   0.55609   0.00000  Uiso   1.00
C595   C     0.45420   1.22016   0.59019   0.00000  Uiso   1.00
C596   C     0.49173   1.17271   0.60197   0.00000  Uiso   1.00
C597   C     0.46724   1.18916   0.57334   0.00000  Uiso   1.00
C598   C     0.12369   1.11725   0.18977   0.00000  Uiso   1.00
C599   C     0.15035   1.15618   0.31607   0.00000  Uiso   1.00
C600   C     0.14824   1.15340   0.37523   0.00000  Uiso   1.00
C601   C     0.13699   1.14945   0.54610   0.00000  Uiso   1.00
C602   C     0.14033   1.15068   0.48698   0.00000  Uiso   1.00
C603   C     0.10150   1.10294   0.65869   0.00000  Uiso   1.00
C604   C     0.52864   1.73917   0.45661   0.00000  Uiso   1.00
C605   C     0.53634   1.72048   0.50359   0.00000  Uiso   1.00
C606   C     0.51396   1.72113   0.54709   0.00000  Uiso   1.00
C607   C     0.45660   1.87529   0.42034   0.00000  Uiso   1.00
C608   C     0.44425   1.86727   0.59699   0.00000  Uiso   1.00
C609   C     0.48611   1.35090   0.43430   0.00000  Uiso   1.00
C610   C     0.46713   1.34970   0.48098   0.00000  Uiso   1.00
C611   C     0.47952   1.36357   0.52857   0.00000  Uiso   1.00
C612   C     0.19074   1.58331   0.42099   0.00000  Uiso   1.00
C613   C     0.18242   1.63847   0.46760   0.00000  Uiso   1.00
C614   C     0.18522   1.60135   0.46854   0.00000  Uiso   1.00
C615   C     0.18064   1.58458   0.51665   0.00000  Uiso   1.00
C616   C     0.27343   1.74121   0.51641   0.00000  Uiso   1.00
C617   C     0.22550   1.71965   0.46194   0.00000  Uiso   1.00
C618   C     0.25915   1.73545   0.46569   0.00000  Uiso   1.00
C619   C     0.27585   1.74505   0.41951   0.00000  Uiso   1.00
C620   C     0.35335   1.87255   0.58230   0.00000  Uiso   1.00
C621   C     0.36624   1.88167   0.40538   0.00000  Uiso   1.00
C622   C     0.30417   1.75682   0.51923   0.00000  Uiso   1.00
C623   C     0.35341   1.78513   0.48059   0.00000  Uiso   1.00
C624   C     0.32165   1.76719   0.47314   0.00000  Uiso   1.00
C625   C     0.30735   1.76107   0.42160   0.00000  Uiso   1.00
C626   C     0.13960   1.76381   0.54260   0.00000  Uiso   1.00
C627   C     0.14098   1.75918   0.36763   0.00000  Uiso   1.00
C628   C     0.19031   1.54874   0.42294   0.00000  Uiso   1.00
C629   C     0.18484   1.53108   0.47091   0.00000  Uiso   1.00
C630   C     0.18065   1.54936   0.51956   0.00000  Uiso   1.00
C631   C     0.10404   1.67552   0.36920   0.00000  Uiso   1.00
C632   C     0.09866   1.68254   0.54887   0.00000  Uiso   1.00
C633   C     0.51811   1.36512   0.43439   0.00000  Uiso   1.00
C634   C     0.53051   1.38057   0.48184   0.00000  Uiso   1.00
C635   C     0.51049   1.37918   0.52815   0.00000  Uiso   1.00
C636   C     0.49841   1.75732   0.45580   0.00000  Uiso   1.00
C637   C     0.44640   1.77919   0.49744   0.00000  Uiso   1.00
C638   C     0.47682   1.75773   0.49942   0.00000  Uiso   1.00
C639   C     0.48456   1.73936   0.54580   0.00000  Uiso   1.00
C640   C     0.59128   1.34733   0.01572   0.00000  Uiso   1.00
C641   C     0.61344   1.33442   0.05439   0.00000  Uiso   1.00
C642   C     0.62018   1.29992   0.05499   0.00000  Uiso   1.00
C643   C     0.60491   1.27873   0.01805   0.00000  Uiso   1.00
C644   C     0.62858   1.35729   0.09399   0.00000  Uiso   1.00
C645   C     0.65704   1.34491   0.12838   0.00000  Uiso   1.00
N646   N     0.66886   1.17971   0.53795   0.00000  Uiso   1.00
N647   N     0.64318   1.35484   0.28903   0.00000  Uiso   1.00
N648   N     0.68280   1.24161   0.63117   0.00000  Uiso   1.00
N649   N     0.66440   1.46902   0.68627   0.00000  Uiso   1.00
N650   N     0.76671   1.41301   0.44492   0.00000  Uiso   1.00
N651   N     0.75996   1.68993   0.62126   0.00000  Uiso   1.00
N652   N     0.69640   1.63719   0.34737   0.00000  Uiso   1.00
N653   N     0.87791   1.60829   0.61410   0.00000  Uiso   1.00
N654   N     0.64202   1.58248   0.41380   0.00000  Uiso   1.00
N655   N     0.53906   1.36205   0.39015   0.00000  Uiso   1.00
N656   N     0.56096   1.39432   0.16081   0.00000  Uiso   1.00
N657   N     0.56832   1.35872   0.25692   0.00000  Uiso   1.00
N658   N     0.25334   1.39305   0.56404   0.00000  Uiso   1.00
N659   N     0.07343   1.32149   0.50379   0.00000  Uiso   1.00
N660   N     0.19290   1.35997   0.29375   0.00000  Uiso   1.00
N661   N     0.28780   1.28386   0.60825   0.00000  Uiso   1.00
N662   N     0.27220   1.15380   0.30981   0.00000  Uiso   1.00
N663   N     0.20741   1.13885   0.38817   0.00000  Uiso   1.00
N664   N     0.45053   1.16974   0.37669   0.00000  Uiso   1.00
N665   N     0.45553   1.26545   0.65606   0.00000  Uiso   1.00
N666   N     0.32286   1.76954   0.37499   0.00000  Uiso   1.00
N667   N     0.17689   1.53428   0.56819   0.00000  Uiso   1.00
N668   N     0.54923   1.74067   0.41248   0.00000  Uiso   1.00
Cl669  Cl    0.55741   1.21941   0.82287   0.00000  Uiso   1.00
Cl670  Cl    0.78669   1.56527   0.20917   0.00000  Uiso   1.00
Cl671  Cl    0.73626   1.53955   0.86088   0.00000  Uiso   1.00
Cl672  Cl    0.72915   1.75568   0.54656   0.00000  Uiso   1.00
Cl673  Cl    0.72753   1.34862   0.50978   0.00000  Uiso   1.00
Cl674  Cl    0.21181   1.26324   0.12216   0.00000  Uiso   1.00
Cl675  Cl    0.17757   1.24368   0.76979   0.00000  Uiso   1.00
Cl676  Cl    0.38459   1.16639   0.45708   0.00000  Uiso   1.00
Cl677  Cl    0.04300   1.39409   0.43905   0.00000  Uiso   1.00
Cl678  Cl    0.59316   1.24054   0.14497   0.00000  Uiso   1.00
Cl679  Cl    0.05279   1.75012   0.45127   0.00000  Uiso   1.00
Cl680  Cl    0.40929   1.94822   0.51117   0.00000  Uiso   1.00
Ru681  Ru    0.54345   1.34492   0.17964   0.00000  Uiso   1.00
loop_
_geom_bond_atom_site_label_1
_geom_bond_atom_site_label_2
_geom_bond_distance
_geom_bond_site_symmetry_2
_ccdc_geom_bond_type
H1     C3      1.093   .     S
H2     C4      1.092   .     S
C3     C4      1.403   .     D
C3     C643    1.397   .     S
C4     C640    1.391   .     S
H5     C437    1.107   .     S
H6     C530    1.106   .     S
H7     C598    1.109   .     S
H8     C603    1.107   .     S
H9     C511    1.107   .     S
H10    C516    1.106   .     S
H11    C429    1.107   .     S
H12    C484    1.107   .     S
H13    C438    1.106   .     S
H14    C481    1.107   .     S
H15    C483    1.107   .     S
H16    C508    1.107   .     S
H17    C580    1.108   .     S
H18    C436    1.107   .     S
H19    C482    1.107   .     S
H20    C557    1.107   .     S
H21    C581    1.107   .     S
H22    C556    1.109   .     S
H23    O210    0.979   .     S
H24    O210    0.977   .     S
H25    O211    0.977   .     S
H26    O211    0.980   .     S
H27    O212    0.978   .     S
H28    O212    0.977   .     S
H29    O213    0.978   .     S
H30    O213    0.978   .     S
H31    O214    0.979   .     S
H32    O214    0.978   .     S
H33    O215    0.979   .     S
H34    O215    0.976   .     S
H35    C532    1.107   .     S
H36    C533    1.108   .     S
H37    C631    1.107   .     S
H38    C632    1.107   .     S
H39    C626    1.107   .     S
H40    C627    1.107   .     S
H41    C620    1.106   .     S
H42    C621    1.107   .     S
H43    C607    1.107   .     S
H44    C608    1.107   .     S
H45    C509    1.107   .     S
H46    C510    1.107   .     S
H47    C452    1.091   .     S
H48    C431    1.092   .     S
H49    C591    1.093   .     S
H50    C433    1.090   .     S
H51    C434    1.089   .     S
H52    N646    1.014   .     S
H53    N646    1.017   .     S
H54    Ru681   1.619   .     S
H55    O290    0.978   .     S
H56    C450    1.090   .     S
H57    C451    1.090   .     S
H58    C454    1.089   .     S
H59    C458    1.093   .     S
H60    C485    1.089   .     S
H61    C488    1.092   .     S
H62    O268    0.977   .     S
H63    O268    0.989   .     S
H64    C466    1.093   .     S
H65    C469    1.090   .     S
H66    C470    1.089   .     S
H67    C473    1.090   .     S
H68    C476    1.091   .     S
H69    C479    1.091   .     S
H70    C471    1.088   .     S
H71    C472    1.090   .     S
H72    O281    0.976   .     S
H73    O281    0.982   .     S
H74    O234    0.980   .     S
H75    O234    0.980   .     S
H76    C489    1.090   .     S
H77    C492    1.090   .     S
H78    C496    1.092   .     S
H79    C499    1.094   .     S
H80    C505    1.089   .     S
H81    C506    1.090   .     S
H82    C497    1.092   .     S
H83    O242    0.977   .     S
H84    O242    0.979   .     S
H85    C459    1.090   .     S
H86    O290    0.979   .     S
H87    O260    0.977   .     S
H88    O260    0.978   .     S
H89    N647    1.024   .     S
H90    N647    1.019   .     S
H91    N648    1.015   .     S
H92    N648    1.019   .     S
H93    N649    1.016   .     S
H94    N649    1.012   .     S
H95    N650    1.013   .     S
H96    N650    1.022   .     S
H97    N651    1.013   .     S
H98    N651    1.023   .     S
H99    N652    1.015   .     S
H100   N652    1.018   .     S
H101   N653    1.012   .     S
H102   N653    1.018   .     S
H103   N654    1.017   .     S
H104   N654    1.014   .     S
H105   N655    1.029   .     S
H106   C518    1.088   .     S
H107   C519    1.091   .     S
H108   C521    1.090   .     S
H109   C522    1.091   .     S
H110   C517    1.089   .     S
H111   C520    1.090   .     S
H112   N656    1.040   .     S
H113   C523    1.104   .     S
H114   C525    1.097   .     S
H115   C525    1.100   .     S
H116   C526    1.100   .     S
H117   C526    1.098   .     S
H118   C527    1.097   .     S
H119   C527    1.101   .     S
H120   N657    1.032   .     S
H121   C528    1.098   .     S
H122   C528    1.100   .     S
H123   O324    0.980   .     S
H124   O324    0.982   .     S
H125   C561    1.090   .     S
H126   O354    0.979   .     S
H127   O353    0.977   .     S
H128   O342    0.971   .     S
H129   O344    0.984   .     S
H130   O344    0.979   .     S
H131   C538    1.090   .     S
H132   C541    1.090   .     S
H133   C545    1.092   .     S
H134   C548    1.094   .     S
H135   C554    1.090   .     S
H136   C555    1.090   .     S
H137   C546    1.092   .     S
H138   C547    1.089   .     S
H139   C565    1.092   .     S
H140   C568    1.091   .     S
H141   C569    1.089   .     S
H142   C572    1.091   .     S
H143   C575    1.090   .     S
H144   C579    1.093   .     S
H145   C571    1.092   .     S
H146   O297    0.977   .     S
H147   O297    0.982   .     S
H148   O354    0.978   .     S
H149   O353    0.978   .     S
H150   C583    1.092   .     S
H151   C590    1.090   .     S
H152   C596    1.088   .     S
H153   C597    1.090   .     S
H154   O304    0.978   .     S
H155   O304    0.981   .     S
H156   O306    0.980   .     S
H157   O306    0.982   .     S
H158   C534    1.092   .     S
H159   C537    1.088   .     S
H160   N658    1.013   .     S
H161   N658    1.018   .     S
H162   N659    1.023   .     S
H163   N659    1.013   .     S
H164   N660    1.017   .     S
H165   N660    1.018   .     S
H166   N661    1.018   .     S
H167   N661    1.017   .     S
H168   N662    1.021   .     S
H169   N662    1.014   .     S
H170   N663    1.014   .     S
H171   N663    1.019   .     S
H172   N664    1.013   .     S
H173   N664    1.027   .     S
H174   N665    1.013   .     S
H175   N665    1.018   .     S
H176   C622    1.090   .     S
H177   C447    1.093   .     S
H178   O374    0.977   .     S
H179   O374    0.979   .     S
H180   C628    1.090   .     S
H181   C635    1.090   .     S
H182   O387    0.978   .     S
H183   O387    0.979   .     S
H184   C636    1.092   .     S
H185   C639    1.089   .     S
H186   C606    1.090   .     S
H187   C609    1.086   .     S
H188   C611    1.090   .     S
H189   C612    1.089   .     S
H190   C615    1.091   .     S
H191   O364    0.980   .     S
H192   O364    0.976   .     S
H193   C586    1.089   .     S
H194   O367    0.979   .     S
H195   O367    0.979   .     S
H196   C616    1.089   .     S
H197   C619    1.092   .     S
H198   N666    1.012   .     S
H199   N666    1.018   .     S
H200   N667    1.019   .     S
H201   N667    1.013   .     S
H202   N668    1.016   .     S
H203   N668    1.019   .     S
H204   C640    1.091   .     S
H205   C642    1.090   .     S
H206   C643    1.090   .     S
H207   C645    1.102   .     S
H208   C645    1.097   .     S
H209   C645    1.100   .     S
O210   Al405   2.081   .     S
O211   Al394   2.122   .     S
O212   Al403   2.067   .     S
O213   Al416   2.067   .     S
O214   Al393   2.069   .     S
O215   Al399   2.084   .     S
O216   Al393   1.934   .     S
O216   C437    1.263   .     D
O217   Al394   1.916   .     S
O217   C429    1.284   .     D
O218   Al395   1.973   .     S
O218   C429    1.251   .     S
O219   Al416   1.929   .     S
O219   C438    1.267   .     D
O220   Al394   1.907   .     S
O220   C439    1.291   .     D
O221   Al403   1.903   .     S
O221   C441    1.277   .     D
O222   Al395   1.929   .     S
O222   C432    1.264   .     S
O223   Al394   1.881   .     S
O223   C432    1.298   .     D
O224   Al394   1.955   .     S
O224   C437    1.272   .     S
O225   Al393   1.918   .     S
O225   C439    1.276   .     S
O226   Al416   1.902   .     S
O226   C441    1.275   .     S
O227   Al395   1.927   .     S
O227   C435    1.264   .     D
O228   Al393   1.888   .     S
O228   C435    1.289   .     S
O229   Al393   1.924   .     S
O229   C436    1.280   .     D
O230   Al395   1.952   .     S
O230   C436    1.256   .     S
O231   Al403   1.919   .     S
O231   C438    1.267   .     S
O232   Al393   1.810   .     S
O232   Al394   1.799   .     S
O232   Al395   1.918   .     S
O233   Al403   1.811   .     S
O233   Al416   1.813   .     S
O233   Al426   1.891   .     S
O234   Al396   2.079   .     S
O235   Al397   1.931   .     S
O235   C443    1.289   .     D
O236   Al396   1.922   .     S
O236   C443    1.272   .     S
O237   Al400   1.937   .     S
O237   C445    1.298   .     D
O238   Al408   1.934   .     S
O238   C445    1.260   .     S
O239   Al403   1.910   .     S
O239   C448    1.283   .     D
O240   Al401   1.937   .     S
O240   C455    1.290   .     D
O241   Al408   1.902   .     S
O241   C455    1.262   .     S
O242   Al397   2.119   .     S
O243   Al396   1.907   .     S
O243   C460    1.276   .     S
O244   Al397   1.900   .     S
O244   C460    1.291   .     D
O245   Al401   1.882   .     S
O245   C464    1.299   .     S
O246   Al406   1.918   .     S
O246   C467    1.262   .     S
O247   Al408   1.895   .     S
O247   C464    1.271   .     D
O248   Al405   1.906   .     S
O248   C467    1.289   .     D
O249   Al399   1.904   .     S
O249   C512    1.277   .     S
O250   Al405   1.894   .     S
O250   C514    1.277   .     S
O251   Al402   1.928   .     S
O251   C474    1.266   .     S
O252   Al400   1.885   .     S
O252   C477    1.291   .     D
O253   Al399   1.875   .     S
O253   C474    1.283   .     D
O254   Al408   1.899   .     S
O254   C477    1.280   .     S
O255   Al399   1.922   .     S
O255   C481    1.280   .     D
O256   Al402   1.954   .     S
O256   C481    1.254   .     S
O257   Al406   1.951   .     S
O257   C482    1.253   .     D
O258   Al404   1.919   .     S
O258   C482    1.282   .     S
O259   Al404   1.960   .     S
O259   C516    1.272   .     D
O260   Al398   2.083   .     S
O261   Al398   1.928   .     S
O261   C511    1.266   .     D
O262   Al399   1.963   .     S
O262   C511    1.267   .     S
O263   Al398   1.921   .     S
O263   C483    1.279   .     D
O264   Al402   1.953   .     S
O264   C483    1.255   .     S
O265   Al406   1.954   .     S
O265   C484    1.254   .     D
O266   Al405   1.921   .     S
O266   C484    1.279   .     S
O267   Al405   1.938   .     S
O267   C516    1.262   .     S
O268   Al400   2.032   .     S
O269   Al401   1.918   .     S
O269   C486    1.275   .     S
O270   Al400   1.947   .     S
O270   C486    1.280   .     D
O271   Al396   1.897   .     S
O271   C490    1.294   .     S
O272   Al406   1.931   .     S
O272   C493    1.263   .     S
O273   Al407   1.907   .     S
O273   C490    1.275   .     D
O274   Al404   1.879   .     S
O274   C493    1.287   .     D
O275   Al398   1.912   .     S
O275   C512    1.275   .     D
O276   Al404   1.911   .     S
O276   C514    1.290   .     D
O277   Al402   1.923   .     S
O277   C500    1.261   .     S
O278   Al397   1.879   .     S
O278   C503    1.301   .     S
O279   Al398   1.910   .     S
O279   C500    1.287   .     D
O280   Al407   1.917   .     S
O280   C503    1.266   .     D
O281   Al401   2.098   .     S
O282   Al400   1.981   .     S
O282   C507    1.289   .     D
O283   Al401   1.953   .     S
O283   C507    1.276   .     S
O284   Al403   1.925   .     S
O284   C508    1.279   .     D
O285   Al397   1.949   .     S
O285   C509    1.286   .     S
O286   Al407   1.971   .     S
O286   C509    1.249   .     D
O287   Al396   1.938   .     S
O287   C510    1.280   .     S
O288   Al407   1.953   .     S
O288   C510    1.256   .     D
O289   Al398   1.810   .     S
O289   Al399   1.814   .     S
O289   Al402   1.918   .     S
O290   Al404   2.120   .     S
O291   Al404   1.803   .     S
O291   Al405   1.811   .     S
O291   Al406   1.919   .     S
O292   Al396   1.814   .     S
O292   Al397   1.793   .     S
O292   Al407   1.898   .     S
O293   Al400   1.801   .     S
O293   Al401   1.795   .     S
O293   Al408   1.894   .     S
O294   C524    1.231   .     D
O295   C529    1.234   .     D
O296   Al416   1.926   .     S
O296   C530    1.276   .     S
O297   Al409   2.106   .     S
O298   Al411   1.916   .     S
O298   C531    1.272   .     D
O299   Al409   1.923   .     S
O299   C531    1.277   .     S
O300   Al412   1.938   .     S
O300   C532    1.278   .     S
O301   Al421   1.946   .     S
O301   C532    1.255   .     D
O302   Al414   1.933   .     S
O302   C533    1.284   .     D
O303   Al421   1.976   .     S
O303   C533    1.251   .     S
O305   Al410   1.928   .     S
O305   C598    1.285   .     D
O306   Al411   2.072   .     S
O307   Al409   1.958   .     S
O307   C535    1.283   .     D
O308   Al411   1.926   .     S
O308   C535    1.271   .     S
O309   Al414   1.888   .     S
O309   C539    1.299   .     D
O310   Al419   1.928   .     S
O310   C542    1.260   .     S
O311   Al421   1.918   .     S
O311   C539    1.272   .     S
O312   Al418   1.915   .     S
O312   C542    1.287   .     D
O313   Al413   1.972   .     S
O313   C599    1.261   .     S
O314   Al418   1.906   .     S
O314   C601    1.276   .     S
O315   Al415   1.899   .     S
O315   C549    1.271   .     S
O316   Al412   1.876   .     S
O316   C552    1.299   .     S
O317   Al413   1.940   .     S
O317   C549    1.268   .     D
O318   Al421   1.902   .     S
O318   C552    1.271   .     D
O319   Al413   1.958   .     S
O319   C556    1.267   .     D
O320   Al415   1.913   .     S
O320   C556    1.266   .     S
O321   Al419   1.943   .     S
O321   C557    1.257   .     D
O322   Al417   1.894   .     S
O322   C557    1.277   .     S
O323   Al417   1.976   .     S
O323   C603    1.269   .     D
O324   Al412   2.092   .     S
O325   Al414   1.911   .     S
O325   C559    1.287   .     D
O326   Al412   1.913   .     S
O326   C559    1.276   .     S
O327   Al409   1.905   .     S
O327   C563    1.301   .     D
O328   Al419   1.931   .     S
O328   C566    1.265   .     D
O329   Al420   1.914   .     S
O329   C563    1.266   .     S
O330   Al417   1.887   .     S
O330   C566    1.283   .     S
O331   Al410   1.898   .     S
O331   C599    1.297   .     D
O332   Al417   1.919   .     S
O332   C601    1.283   .     D
O333   Al415   1.957   .     S
O333   C573    1.262   .     D
O334   Al411   1.908   .     S
O334   C576    1.293   .     S
O335   Al410   1.909   .     S
O335   C573    1.294   .     S
O336   Al420   1.902   .     S
O336   C576    1.266   .     D
O337   Al410   1.939   .     S
O337   C580    1.283   .     D
O338   Al415   1.978   .     S
O338   C580    1.251   .     S
O339   Al419   1.960   .     S
O339   C581    1.253   .     D
O340   Al418   1.928   .     S
O340   C581    1.282   .     S
O341   Al418   1.929   .     S
O341   C603    1.264   .     S
O342   Al413   1.807   .     S
O343   Al413   2.021   .     S
O343   C598    1.249   .     S
O345   Al412   1.916   .     S
O345   C582    1.275   .     S
O346   Al414   1.916   .     S
O346   C582    1.290   .     D
O347   Al411   1.941   .     S
O347   C584    1.292   .     S
O348   Al420   1.928   .     S
O348   C584    1.270   .     D
O349   Al416   1.901   .     S
O349   C587    1.288   .     D
O350   Al409   1.895   .     S
O350   C594    1.299   .     D
O351   Al420   1.905   .     S
O351   C594    1.267   .     S
O352   Al410   1.786   .     S
O352   Al413   1.901   .     S
O352   Al415   1.896   .     S
O353   Al417   2.080   .     S
O354   Al418   2.088   .     S
O355   Al417   1.809   .     S
O355   Al418   1.807   .     S
O355   Al419   1.918   .     S
O356   Al409   1.793   .     S
O356   Al411   1.798   .     S
O356   Al420   1.898   .     S
O357   Al412   1.808   .     S
O357   Al414   1.795   .     S
O357   Al421   1.908   .     S
O358   Al424   1.924   .     S
O358   C607    1.282   .     D
O359   Al428   1.962   .     S
O359   C607    1.252   .     S
O360   Al425   1.926   .     S
O360   C608    1.281   .     S
O361   Al428   1.957   .     S
O361   C608    1.253   .     D
O362   Al426   1.936   .     S
O362   C530    1.258   .     D
O363   Al426   1.937   .     S
O363   C448    1.264   .     S
O364   Al422   2.099   .     S
O365   Al423   1.911   .     S
O365   C613    1.274   .     S
O366   Al422   1.935   .     S
O366   C613    1.279   .     D
O367   Al423   2.094   .     S
O368   Al422   1.897   .     S
O368   C617    1.275   .     D
O369   Al423   1.911   .     S
O369   C617    1.276   .     S
O370   Al425   1.921   .     S
O370   C620    1.281   .     S
O371   Al428   1.951   .     S
O371   C620    1.253   .     D
O372   Al424   1.893   .     S
O372   C621    1.280   .     D
O373   Al428   1.952   .     S
O373   C621    1.254   .     S
O374   Al424   2.119   .     S
O375   Al425   1.894   .     S
O375   C623    1.278   .     D
O376   Al424   1.900   .     S
O376   C623    1.288   .     S
O377   Al422   1.888   .     S
O377   C626    1.277   .     D
O378   Al427   1.948   .     S
O378   C626    1.257   .     S
O379   Al423   1.922   .     S
O379   C627    1.282   .     D
O380   Al427   1.957   .     S
O380   C627    1.252   .     S
O381   Al423   1.928   .     S
O381   C631    1.281   .     S
O382   Al427   1.961   .     S
O382   C631    1.252   .     D
O383   Al422   1.927   .     S
O383   C632    1.282   .     D
O384   Al427   1.961   .     S
O384   C632    1.252   .     S
O385   Al426   1.945   .     S
O385   C587    1.270   .     S
O386   Al426   1.958   .     S
O386   C508    1.256   .     S
O387   Al425   2.090   .     S
O388   Al424   1.936   .     S
O388   C637    1.281   .     D
O389   Al425   1.920   .     S
O389   C637    1.271   .     S
O390   Al422   1.814   .     S
O390   Al423   1.810   .     S
O390   Al427   1.920   .     S
O391   Al424   1.809   .     S
O391   Al425   1.816   .     S
O391   Al428   1.927   .     S
O392   C644    1.247   .     D
Al395  Cl669   2.245   .     S
Al402  Cl670   2.248   .     S
Al406  Cl671   2.245   .     S
Al407  Cl672   2.257   .     S
Al408  Cl673   2.293   .     S
Al415  Cl674   2.299   .     S
Al419  Cl675   2.239   .     S
Al420  Cl676   2.294   .     S
Al421  Cl677   2.263   .     S
Al426  Cl678   2.273   .     S
Al427  Cl679   2.220   .     S
Al428  Cl680   2.217   .     S
C430   C431    1.414   .     D
C430   C440    1.431   .     S
C430   N646    1.365   .     S
C431   C442    1.388   .     S
C432   C453    1.476   .     S
C433   C434    1.383   .     S
C433   C440    1.411   .     D
C434   C442    1.408   .     D
C435   C592    1.486   .     S
C439   C440    1.475   .     S
C441   C442    1.489   .     S
C443   C605    1.480   .     S
C444   C446    1.419   .     D
C444   C447    1.405   .     S
C444   N647    1.403   .     S
C445   C446    1.486   .     S
C446   C450    1.407   .     S
C447   C449    1.394   .     D
C448   C449    1.487   .     S
C449   C451    1.403   .     S
C450   C451    1.383   .     D
C452   C453    1.410   .     S
C452   C454    1.385   .     D
C453   C457    1.427   .     D
C454   C456    1.407   .     S
C455   C456    1.488   .     S
C456   C458    1.391   .     D
C457   C458    1.408   .     S
C457   N648    1.375   .     S
C459   C461    1.411   .     S
C459   C485    1.383   .     D
C460   C461    1.475   .     S
C461   C462    1.431   .     D
C462   C488    1.415   .     S
C462   N654    1.365   .     S
C463   C465    1.429   .     D
C463   C466    1.413   .     S
C463   N649    1.361   .     S
C464   C465    1.468   .     S
C465   C469    1.412   .     S
C466   C468    1.389   .     D
C467   C468    1.486   .     S
C468   C470    1.408   .     S
C469   C470    1.381   .     D
C471   C472    1.381   .     S
C471   C513    1.410   .     D
C472   C515    1.411   .     D
C473   C475    1.412   .     D
C473   C476    1.381   .     S
C474   C475    1.491   .     S
C475   C479    1.384   .     S
C476   C478    1.414   .     D
C477   C478    1.462   .     S
C478   C480    1.435   .     S
C479   C480    1.417   .     D
C480   N650    1.355   .     S
C485   C487    1.409   .     S
C486   C487    1.491   .     S
C487   C488    1.389   .     D
C489   C491    1.412   .     S
C489   C492    1.379   .     D
C490   C491    1.463   .     S
C491   C495    1.435   .     D
C492   C494    1.411   .     S
C493   C494    1.491   .     S
C494   C496    1.385   .     D
C495   C496    1.418   .     S
C495   N651    1.356   .     S
C497   C498    1.415   .     D
C497   C513    1.389   .     S
C498   C515    1.430   .     S
C498   N653    1.362   .     S
C499   C501    1.390   .     S
C499   C502    1.409   .     D
C500   C501    1.490   .     S
C501   C505    1.407   .     D
C502   C504    1.427   .     S
C502   N652    1.377   .     S
C503   C504    1.472   .     S
C504   C506    1.411   .     D
C505   C506    1.382   .     S
C507   C634    1.489   .     S
C512   C513    1.492   .     S
C514   C515    1.472   .     S
C517   C518    1.432   .     S
C517   C522    1.403   .     D
C518   C519    1.416   .     D
C518   Ru681   2.197   .     S
C519   C520    1.428   .     S
C519   Ru681   2.198   .     S
C520   C521    1.422   .     D
C520   Ru681   2.157   .     S
C521   C522    1.436   .     S
C521   Ru681   2.174   .     S
C523   C524    1.518   .     S
C523   C525    1.542   .     S
C523   N656    1.502   .     S
C524   N657    1.419   .     S
C525   C526    1.537   .     S
C526   C527    1.524   .     S
C527   N656    1.491   .     S
C528   C529    1.526   .     S
C528   N657    1.480   .     S
C529   N655    1.369   .     S
C531   C610    1.494   .     S
C534   C536    1.390   .     S
C534   C558    1.413   .     D
C535   C536    1.493   .     S
C536   C537    1.408   .     D
C537   C561    1.382   .     S
C538   C540    1.412   .     S
C538   C541    1.377   .     D
C539   C540    1.458   .     S
C540   C544    1.435   .     D
C541   C543    1.412   .     S
C542   C543    1.490   .     S
C543   C545    1.385   .     D
C544   C545    1.419   .     S
C544   N659    1.354   .     S
C546   C547    1.386   .     S
C546   C600    1.408   .     D
C547   C602    1.409   .     D
C548   C550    1.390   .     S
C548   C551    1.406   .     D
C549   C550    1.498   .     S
C550   C554    1.407   .     D
C551   C553    1.426   .     S
C551   N660    1.390   .     S
C552   C553    1.466   .     S
C553   C555    1.414   .     D
C554   C555    1.382   .     S
C558   C560    1.430   .     S
C558   N658    1.365   .     S
C559   C560    1.476   .     S
C560   C561    1.408   .     D
C562   C564    1.426   .     D
C562   C565    1.408   .     S
C562   N661    1.384   .     S
C563   C564    1.472   .     S
C564   C568    1.412   .     S
C565   C567    1.390   .     D
C566   C567    1.495   .     S
C567   C569    1.407   .     S
C568   C569    1.383   .     D
C570   C571    1.412   .     D
C570   C600    1.429   .     S
C570   N663    1.366   .     S
C571   C602    1.392   .     S
C572   C574    1.407   .     S
C572   C575    1.386   .     D
C573   C574    1.482   .     S
C574   C578    1.426   .     D
C575   C577    1.407   .     S
C576   C577    1.482   .     S
C577   C579    1.392   .     D
C578   C579    1.409   .     S
C578   N662    1.371   .     S
C582   C629    1.477   .     S
C583   C585    1.410   .     S
C583   C586    1.385   .     D
C584   C585    1.474   .     S
C585   C589    1.437   .     D
C586   C588    1.411   .     S
C587   C588    1.490   .     S
C588   C590    1.386   .     D
C589   C590    1.419   .     S
C589   N664    1.351   .     S
C591   C592    1.390   .     S
C591   C593    1.414   .     D
C592   C596    1.408   .     D
C593   C595    1.427   .     S
C593   N665    1.365   .     S
C594   C595    1.475   .     S
C595   C597    1.410   .     D
C596   C597    1.380   .     S
C599   C600    1.486   .     S
C601   C602    1.485   .     S
C604   C605    1.426   .     D
C604   C636    1.411   .     S
C604   N668    1.378   .     S
C605   C606    1.409   .     S
C606   C639    1.384   .     D
C609   C610    1.393   .     S
C609   C633    1.401   .     D
C610   C611    1.403   .     D
C611   C635    1.387   .     S
C612   C614    1.408   .     S
C612   C628    1.384   .     D
C613   C614    1.489   .     S
C614   C615    1.389   .     D
C615   C630    1.411   .     S
C616   C618    1.410   .     D
C616   C622    1.381   .     S
C617   C618    1.490   .     S
C618   C619    1.388   .     S
C619   C625    1.415   .     D
C622   C624    1.410   .     D
C623   C624    1.471   .     S
C624   C625    1.431   .     S
C625   N666    1.363   .     S
C628   C629    1.409   .     S
C629   C630    1.429   .     D
C630   N667    1.365   .     S
C633   C634    1.427   .     S
C633   N655    1.393   .     S
C634   C635    1.409   .     D
C636   C638    1.391   .     D
C637   C638    1.490   .     S
C638   C639    1.407   .     S
C640   C641    1.410   .     D
C641   C642    1.406   .     S
C641   C644    1.478   .     S
C642   C643    1.394   .     D
C644   C645    1.510   .     S
N656   Ru681   2.149   .     S
