# Supplementary material for: Synthetic and computational assessment of a chiral metal–organic framework catalyst for predictive asymmetric transformation
Source: Chem Sci. 2020 Aug 6;11(33):8800–8. doi: 10.1039/d0sc03364b (PMC8163446; doi:10.1039/d0sc03364b)
Supplement: SC-011-D0SC03364B-s007 [file SC-011-D0SC03364B-s007.cif]

data_VARIANT-1-Graft2_Lev-SSRS-CHECK-OK-PUBLI
_audit_creation_date              2020-04-03
_audit_creation_method            'Materials Studio'
_symmetry_space_group_name_H-M    'P1'
_symmetry_Int_Tables_number       1
_symmetry_cell_setting            triclinic
loop_
_symmetry_equiv_pos_as_xyz
  x,y,z
_cell_length_a                    40.0000
_cell_length_b                    40.0000
_cell_length_c                    25.0000
_cell_angle_alpha                 90.0000
_cell_angle_beta                  90.0000
_cell_angle_gamma                 90.0000
loop_
_atom_site_label
_atom_site_type_symbol
_atom_site_fract_x
_atom_site_fract_y
_atom_site_fract_z
_atom_site_U_iso_or_equiv
_atom_site_adp_type
_atom_site_occupancy
H1     H     0.56809   0.12969   0.11240   0.00000  Uiso   1.00
H2     H     0.66048   0.17076   0.84739   0.00000  Uiso   1.00
H3     H     0.82617   0.46706   0.90004   0.00000  Uiso   1.00
H4     H     0.87664   0.48572   0.19501   0.00000  Uiso   1.00
H5     H     0.88672   0.62720   0.20260   0.00000  Uiso   1.00
H6     H     0.69649   0.18761   0.13043   0.00000  Uiso   1.00
H7     H     0.22219   0.14406   0.07826   0.00000  Uiso   1.00
H8     H     0.53758   0.10001   0.82273   0.00000  Uiso   1.00
H9     H     0.83095   0.60774   0.91561   0.00000  Uiso   1.00
H10    H     0.19724   0.12728   0.79637   0.00000  Uiso   1.00
H11    H     0.07293   0.19663   0.78313   0.00000  Uiso   1.00
H12    H     0.10181   0.21534   0.07614   0.00000  Uiso   1.00
H13    H     0.84954   0.44727   0.72323   0.00000  Uiso   1.00
H14    H     0.87490   0.44706   0.77082   0.00000  Uiso   1.00
H15    H     0.70183   0.13797   0.66539   0.00000  Uiso   1.00
H16    H     0.70370   0.15774   0.71916   0.00000  Uiso   1.00
H17    H     0.72707   0.16619   0.27036   0.00000  Uiso   1.00
H18    H     0.71499   0.18584   0.32086   0.00000  Uiso   1.00
H19    H     0.54022   0.10690   0.28318   0.00000  Uiso   1.00
H20    H     0.55837   0.08167   0.24525   0.00000  Uiso   1.00
H21    H     0.53185   0.08779   0.63183   0.00000  Uiso   1.00
H22    H     0.54042   0.06481   0.68044   0.00000  Uiso   1.00
H23    H     0.90263   0.45782   0.33077   0.00000  Uiso   1.00
H24    H     0.91882   0.47193   0.38283   0.00000  Uiso   1.00
H25    H     0.57779   0.27171   0.69401   0.00000  Uiso   1.00
H26    H     0.66513   0.17438   0.43133   0.00000  Uiso   1.00
H27    H     0.50132   0.22560   0.69836   0.00000  Uiso   1.00
H28    H     0.58117   0.10479   0.52530   0.00000  Uiso   1.00
H29    H     0.58183   0.10654   0.42509   0.00000  Uiso   1.00
H30    H     0.68017   0.19768   0.51466   0.00000  Uiso   1.00
H31    H     0.66489   0.18310   0.57547   0.00000  Uiso   1.00
H32    H     0.57929   0.35623   0.15599   0.00000  Uiso   1.00
H33    H     0.86909   0.64144   0.78292   0.00000  Uiso   1.00
H34    H     0.65745   0.29261   0.44156   0.00000  Uiso   1.00
H35    H     0.65861   0.23945   0.38794   0.00000  Uiso   1.00
H36    H     0.58134   0.32764   0.64877   0.00000  Uiso   1.00
H37    H     0.67916   0.30179   0.59036   0.00000  Uiso   1.00
H38    H     0.59524   0.52011   0.58547   0.00000  Uiso   1.00
H39    H     0.63309   0.51838   0.42445   0.00000  Uiso   1.00
H40    H     0.60364   0.46170   0.37298   0.00000  Uiso   1.00
H41    H     0.58762   0.42903   0.34882   0.00000  Uiso   1.00
H42    H     0.71329   0.49736   0.74154   0.00000  Uiso   1.00
H43    H     0.75006   0.42309   0.59363   0.00000  Uiso   1.00
H44    H     0.79255   0.45022   0.65317   0.00000  Uiso   1.00
H45    H     0.74196   0.51724   0.32172   0.00000  Uiso   1.00
H46    H     0.69416   0.48440   0.36114   0.00000  Uiso   1.00
H47    H     0.81109   0.45113   0.39954   0.00000  Uiso   1.00
H48    H     0.86807   0.49561   0.50350   0.00000  Uiso   1.00
H49    H     0.86139   0.49515   0.60318   0.00000  Uiso   1.00
H50    H     0.56614   0.43287   0.61573   0.00000  Uiso   1.00
H51    H     0.58698   0.40460   0.64328   0.00000  Uiso   1.00
H52    H     0.61512   0.65079   0.66459   0.00000  Uiso   1.00
H53    H     0.59556   0.68447   0.66764   0.00000  Uiso   1.00
H54    H     0.67880   0.62135   0.68230   0.00000  Uiso   1.00
H55    H     0.71955   0.59082   0.74095   0.00000  Uiso   1.00
H56    H     0.79855   0.65318   0.68087   0.00000  Uiso   1.00
H57    H     0.75353   0.61119   0.31277   0.00000  Uiso   1.00
H58    H     0.81533   0.65282   0.43660   0.00000  Uiso   1.00
H59    H     0.76492   0.68069   0.47637   0.00000  Uiso   1.00
H60    H     0.88385   0.60185   0.50879   0.00000  Uiso   1.00
H61    H     0.59002   0.66740   0.38406   0.00000  Uiso   1.00
H62    H     0.61326   0.69536   0.36120   0.00000  Uiso   1.00
H63    H     0.59860   0.58266   0.58471   0.00000  Uiso   1.00
H64    H     0.90086   0.61978   0.77307   0.00000  Uiso   1.00
H65    H     0.91748   0.64641   0.34831   0.00000  Uiso   1.00
H66    H     0.88640   0.65002   0.38589   0.00000  Uiso   1.00
H67    H     0.64795   0.37701   0.31292   0.00000  Uiso   1.00
H68    H     0.65615   0.35684   0.25424   0.00000  Uiso   1.00
H69    H     0.70363   0.25160   0.61916   0.00000  Uiso   1.00
H70    H     0.68229   0.22125   0.65595   0.00000  Uiso   1.00
H71    H     0.64612   0.45899   0.66439   0.00000  Uiso   1.00
H72    H     0.65705   0.48502   0.71848   0.00000  Uiso   1.00
H73    H     0.79164   0.40663   0.44943   0.00000  Uiso   1.00
H74    H     0.74971   0.39646   0.46065   0.00000  Uiso   1.00
H75    H     0.78611   0.69711   0.62361   0.00000  Uiso   1.00
H76    H     0.74654   0.70689   0.59870   0.00000  Uiso   1.00
H77    H     0.69681   0.62740   0.30890   0.00000  Uiso   1.00
H78    H     0.67738   0.65149   0.35789   0.00000  Uiso   1.00
H79    H     0.88001   0.62998   0.59182   0.00000  Uiso   1.00
H80    H     0.87321   0.60904   0.65289   0.00000  Uiso   1.00
H81    H     0.64566   0.60772   0.41507   0.00000  Uiso   1.00
H82    H     0.65392   0.56874   0.38774   0.00000  Uiso   1.00
H83    H     0.56347   0.37323   0.39579   0.00000  Uiso   1.00
H84    H     0.50824   0.30854   0.25543   0.00000  Uiso   1.00
H85    H     0.55274   0.28042   0.19735   0.00000  Uiso   1.00
H86    H     0.52028   0.34099   0.06325   0.00000  Uiso   1.00
H87    H     0.47514   0.36634   0.12009   0.00000  Uiso   1.00
H88    H     0.46728   0.34810   0.21589   0.00000  Uiso   1.00
H89    H     0.55931   0.29779   0.10378   0.00000  Uiso   1.00
H90    H     0.55625   0.40856   0.12654   0.00000  Uiso   1.00
H91    H     0.59040   0.42268   0.19129   0.00000  Uiso   1.00
H92    H     0.57155   0.47855   0.20181   0.00000  Uiso   1.00
H93    H     0.54011   0.46474   0.24667   0.00000  Uiso   1.00
H94    H     0.53609   0.47115   0.12463   0.00000  Uiso   1.00
H95    H     0.50449   0.48048   0.17224   0.00000  Uiso   1.00
H96    H     0.49990   0.42125   0.11938   0.00000  Uiso   1.00
H97    H     0.49579   0.41998   0.19046   0.00000  Uiso   1.00
H98    H     0.58834   0.36504   0.23438   0.00000  Uiso   1.00
H99    H     0.58662   0.35814   0.32650   0.00000  Uiso   1.00
H100   H     0.56680   0.32466   0.29264   0.00000  Uiso   1.00
H101   H     0.17746   0.46527   0.30753   0.00000  Uiso   1.00
H102   H     0.18992   0.42861   0.30255   0.00000  Uiso   1.00
H103   H     0.25311   0.38812   0.37827   0.00000  Uiso   1.00
H104   H     0.04118   0.18120   0.64400   0.00000  Uiso   1.00
H105   H     0.18598   0.07398   0.63847   0.00000  Uiso   1.00
H106   H     0.05717   0.18754   0.21554   0.00000  Uiso   1.00
H107   H     0.17264   0.41308   0.60498   0.00000  Uiso   1.00
H108   H     0.15769   0.44840   0.61243   0.00000  Uiso   1.00
H109   H     0.16391   0.34727   0.60868   0.00000  Uiso   1.00
H110   H     0.16208   0.29182   0.65555   0.00000  Uiso   1.00
H111   H     0.08139   0.26170   0.55276   0.00000  Uiso   1.00
H112   H     0.18507   0.30008   0.23928   0.00000  Uiso   1.00
H113   H     0.09165   0.27218   0.31077   0.00000  Uiso   1.00
H114   H     0.09040   0.32713   0.36023   0.00000  Uiso   1.00
H115   H     0.09754   0.16415   0.37499   0.00000  Uiso   1.00
H116   H     0.08995   0.16172   0.47491   0.00000  Uiso   1.00
H117   H     0.23742   0.25170   0.64583   0.00000  Uiso   1.00
H118   H     0.31623   0.17848   0.54670   0.00000  Uiso   1.00
H119   H     0.26477   0.15406   0.58947   0.00000  Uiso   1.00
H120   H     0.25986   0.25843   0.23929   0.00000  Uiso   1.00
H121   H     0.30730   0.28079   0.29522   0.00000  Uiso   1.00
H122   H     0.31952   0.18318   0.36494   0.00000  Uiso   1.00
H123   H     0.19454   0.13876   0.49164   0.00000  Uiso   1.00
H124   H     0.37286   0.33735   0.59357   0.00000  Uiso   1.00
H125   H     0.36278   0.30291   0.61804   0.00000  Uiso   1.00
H126   H     0.05466   0.19657   0.59072   0.00000  Uiso   1.00
H127   H     0.19578   0.09404   0.58706   0.00000  Uiso   1.00
H128   H     0.47976   0.27641   0.31900   0.00000  Uiso   1.00
H129   H     0.50777   0.15600   0.32730   0.00000  Uiso   1.00
H130   H     0.50122   0.14760   0.57991   0.00000  Uiso   1.00
H131   H     0.45699   0.17842   0.52883   0.00000  Uiso   1.00
H132   H     0.19677   0.08668   0.24530   0.00000  Uiso   1.00
H133   H     0.22149   0.09787   0.20105   0.00000  Uiso   1.00
H134   H     0.41448   0.31467   0.31871   0.00000  Uiso   1.00
H135   H     0.37586   0.31115   0.31171   0.00000  Uiso   1.00
H136   H     0.30920   0.35910   0.54868   0.00000  Uiso   1.00
H137   H     0.30686   0.35605   0.37687   0.00000  Uiso   1.00
H138   H     0.26736   0.38979   0.59482   0.00000  Uiso   1.00
H139   H     0.23239   0.40669   0.56190   0.00000  Uiso   1.00
H140   H     0.07160   0.34127   0.48458   0.00000  Uiso   1.00
H141   H     0.05835   0.29992   0.49277   0.00000  Uiso   1.00
H142   H     0.21368   0.34556   0.27545   0.00000  Uiso   1.00
H143   H     0.19727   0.37254   0.32220   0.00000  Uiso   1.00
H144   H     0.30437   0.29456   0.57741   0.00000  Uiso   1.00
H145   H     0.26745   0.29778   0.61277   0.00000  Uiso   1.00
H146   H     0.25740   0.14324   0.28028   0.00000  Uiso   1.00
H147   H     0.28944   0.13787   0.32725   0.00000  Uiso   1.00
H148   H     0.22888   0.14049   0.41458   0.00000  Uiso   1.00
H149   H     0.21279   0.14288   0.34998   0.00000  Uiso   1.00
H150   H     0.46132   0.14669   0.37906   0.00000  Uiso   1.00
H151   H     0.43235   0.17676   0.39947   0.00000  Uiso   1.00
H152   H     0.46275   0.27083   0.68829   0.00000  Uiso   1.00
H153   H     0.43666   0.27503   0.63224   0.00000  Uiso   1.00
H154   H     0.31706   0.76018   0.55842   0.00000  Uiso   1.00
H155   H     0.64248   0.29668   0.24463   0.00000  Uiso   1.00
H156   H     0.42476   0.81492   0.33797   0.00000  Uiso   1.00
H157   H     0.42709   0.78147   0.36981   0.00000  Uiso   1.00
H158   H     0.18922   0.53381   0.38263   0.00000  Uiso   1.00
H159   H     0.52068   0.38851   0.56349   0.00000  Uiso   1.00
H160   H     0.37027   0.79755   0.63920   0.00000  Uiso   1.00
H161   H     0.40885   0.79859   0.64857   0.00000  Uiso   1.00
H162   H     0.49247   0.77176   0.42181   0.00000  Uiso   1.00
H163   H     0.46902   0.74124   0.58232   0.00000  Uiso   1.00
H164   H     0.52229   0.70818   0.58505   0.00000  Uiso   1.00
H165   H     0.47755   0.34044   0.39418   0.00000  Uiso   1.00
H166   H     0.46510   0.35978   0.56212   0.00000  Uiso   1.00
H167   H     0.19093   0.59649   0.38084   0.00000  Uiso   1.00
H168   H     0.17727   0.59769   0.55133   0.00000  Uiso   1.00
H169   H     0.16965   0.67901   0.61683   0.00000  Uiso   1.00
H170   H     0.20311   0.66725   0.59066   0.00000  Uiso   1.00
H171   H     0.53076   0.25470   0.27118   0.00000  Uiso   1.00
H172   H     0.17901   0.66879   0.31181   0.00000  Uiso   1.00
H173   H     0.19440   0.70458   0.30925   0.00000  Uiso   1.00
H174   H     0.26126   0.73184   0.55293   0.00000  Uiso   1.00
H175   H     0.26473   0.73976   0.38160   0.00000  Uiso   1.00
H176   H     0.30996   0.76808   0.34122   0.00000  Uiso   1.00
H177   H     0.34400   0.78398   0.37761   0.00000  Uiso   1.00
H178   H     0.17320   0.50766   0.56453   0.00000  Uiso   1.00
H179   H     0.17089   0.54649   0.59731   0.00000  Uiso   1.00
H180   H     0.54579   0.75990   0.38875   0.00000  Uiso   1.00
H181   H     0.57365   0.73290   0.41846   0.00000  Uiso   1.00
O182   O     0.86920   0.45873   0.73770   0.00000  Uiso   1.00
O183   O     0.69512   0.15888   0.68244   0.00000  Uiso   1.00
O184   O     0.71280   0.16453   0.30203   0.00000  Uiso   1.00
O185   O     0.56100   0.09433   0.27843   0.00000  Uiso   1.00
O186   O     0.55035   0.07645   0.64991   0.00000  Uiso   1.00
O187   O     0.89740   0.46870   0.36483   0.00000  Uiso   1.00
O188   O     0.60720   0.07947   0.70254   0.00000  Uiso   1.00
O189   O     0.66191   0.15654   0.76966   0.00000  Uiso   1.00
O190   O     0.61695   0.18036   0.80979   0.00000  Uiso   1.00
O191   O     0.62521   0.09486   0.25504   0.00000  Uiso   1.00
O192   O     0.64030   0.15327   0.62279   0.00000  Uiso   1.00
O193   O     0.65342   0.15110   0.34227   0.00000  Uiso   1.00
O194   O     0.59376   0.21715   0.71842   0.00000  Uiso   1.00
O195   O     0.64561   0.20147   0.69366   0.00000  Uiso   1.00
O196   O     0.65645   0.10747   0.69874   0.00000  Uiso   1.00
O197   O     0.59703   0.11761   0.61426   0.00000  Uiso   1.00
O198   O     0.60017   0.13282   0.33646   0.00000  Uiso   1.00
O199   O     0.53873   0.18018   0.71759   0.00000  Uiso   1.00
O200   O     0.54113   0.14004   0.65443   0.00000  Uiso   1.00
O201   O     0.55120   0.10195   0.74489   0.00000  Uiso   1.00
O202   O     0.56111   0.14323   0.80532   0.00000  Uiso   1.00
O203   O     0.67626   0.11948   0.25274   0.00000  Uiso   1.00
O204   O     0.59996   0.14921   0.71527   0.00000  Uiso   1.00
O205   O     0.62310   0.16554   0.24289   0.00000  Uiso   1.00
O206   O     0.59759   0.66382   0.64683   0.00000  Uiso   1.00
O207   O     0.58494   0.69389   0.46862   0.00000  Uiso   1.00
O208   O     0.57928   0.69571   0.55840   0.00000  Uiso   1.00
O209   O     0.63755   0.38165   0.39277   0.00000  Uiso   1.00
O210   O     0.66189   0.34932   0.45609   0.00000  Uiso   1.00
O211   O     0.66540   0.20876   0.30043   0.00000  Uiso   1.00
O212   O     0.61265   0.37295   0.59288   0.00000  Uiso   1.00
O213   O     0.66167   0.35354   0.56168   0.00000  Uiso   1.00
O214   O     0.61343   0.67373   0.37950   0.00000  Uiso   1.00
O215   O     0.61349   0.63679   0.55339   0.00000  Uiso   1.00
O216   O     0.62688   0.63937   0.46596   0.00000  Uiso   1.00
O217   O     0.65321   0.42766   0.60592   0.00000  Uiso   1.00
O218   O     0.76863   0.51590   0.76546   0.00000  Uiso   1.00
O219   O     0.69806   0.41173   0.55725   0.00000  Uiso   1.00
O220   O     0.80965   0.48178   0.73623   0.00000  Uiso   1.00
O221   O     0.87740   0.52247   0.41628   0.00000  Uiso   1.00
O222   O     0.85728   0.51644   0.69058   0.00000  Uiso   1.00
O223   O     0.80138   0.53084   0.31008   0.00000  Uiso   1.00
O224   O     0.66656   0.44239   0.41335   0.00000  Uiso   1.00
O225   O     0.83736   0.49346   0.34596   0.00000  Uiso   1.00
O226   O     0.70137   0.40497   0.45089   0.00000  Uiso   1.00
O227   O     0.88730   0.49483   0.27276   0.00000  Uiso   1.00
O228   O     0.84741   0.52215   0.22528   0.00000  Uiso   1.00
O229   O     0.80615   0.57055   0.87851   0.00000  Uiso   1.00
O230   O     0.84556   0.60294   0.83849   0.00000  Uiso   1.00
O231   O     0.89618   0.56872   0.79654   0.00000  Uiso   1.00
O232   O     0.90570   0.63582   0.37806   0.00000  Uiso   1.00
O233   O     0.93005   0.58149   0.33567   0.00000  Uiso   1.00
O234   O     0.92696   0.52505   0.34252   0.00000  Uiso   1.00
O235   O     0.88729   0.61856   0.28228   0.00000  Uiso   1.00
O236   O     0.85689   0.58852   0.22240   0.00000  Uiso   1.00
O237   O     0.80072   0.50456   0.86476   0.00000  Uiso   1.00
O238   O     0.84637   0.47957   0.82862   0.00000  Uiso   1.00
O239   O     0.89452   0.51278   0.78211   0.00000  Uiso   1.00
O240   O     0.60823   0.43825   0.36486   0.00000  Uiso   1.00
O241   O     0.61105   0.46342   0.54775   0.00000  Uiso   1.00
O242   O     0.61137   0.46401   0.45743   0.00000  Uiso   1.00
O243   O     0.65931   0.66118   0.61758   0.00000  Uiso   1.00
O244   O     0.77395   0.58124   0.78050   0.00000  Uiso   1.00
O245   O     0.69808   0.69866   0.59217   0.00000  Uiso   1.00
O246   O     0.81713   0.60703   0.73957   0.00000  Uiso   1.00
O247   O     0.88652   0.57813   0.41956   0.00000  Uiso   1.00
O248   O     0.86644   0.57171   0.69981   0.00000  Uiso   1.00
O249   O     0.81049   0.59653   0.30523   0.00000  Uiso   1.00
O250   O     0.67334   0.67750   0.42313   0.00000  Uiso   1.00
O251   O     0.84475   0.61681   0.36897   0.00000  Uiso   1.00
O252   O     0.70913   0.69522   0.48678   0.00000  Uiso   1.00
O253   O     0.58852   0.42726   0.62839   0.00000  Uiso   1.00
O254   O     0.58240   0.40038   0.44317   0.00000  Uiso   1.00
O255   O     0.57264   0.40840   0.53096   0.00000  Uiso   1.00
O256   O     0.68907   0.17834   0.20911   0.00000  Uiso   1.00
O257   O     0.63072   0.72977   0.42229   0.00000  Uiso   1.00
O258   O     0.67136   0.75399   0.47231   0.00000  Uiso   1.00
O259   O     0.62446   0.72034   0.62362   0.00000  Uiso   1.00
O260   O     0.65880   0.75520   0.57746   0.00000  Uiso   1.00
O261   O     0.86489   0.55580   0.31838   0.00000  Uiso   1.00
O262   O     0.87914   0.62572   0.75767   0.00000  Uiso   1.00
O263   O     0.83027   0.54268   0.78535   0.00000  Uiso   1.00
O264   O     0.64533   0.69758   0.52242   0.00000  Uiso   1.00
O265   O     0.64022   0.40640   0.50091   0.00000  Uiso   1.00
O266   O     0.55558   0.41879   0.30020   0.00000  Uiso   1.00
O267   O     0.50438   0.35117   0.31767   0.00000  Uiso   1.00
O268   O     0.58112   0.11968   0.18899   0.00000  Uiso   1.00
O269   O     0.38158   0.31517   0.60214   0.00000  Uiso   1.00
O270   O     0.42200   0.32738   0.42905   0.00000  Uiso   1.00
O271   O     0.42296   0.32081   0.51914   0.00000  Uiso   1.00
O272   O     0.13262   0.46191   0.35250   0.00000  Uiso   1.00
O273   O     0.08388   0.44446   0.38959   0.00000  Uiso   1.00
O274   O     0.12052   0.45163   0.55386   0.00000  Uiso   1.00
O275   O     0.07812   0.44337   0.49495   0.00000  Uiso   1.00
O276   O     0.21540   0.10197   0.23850   0.00000  Uiso   1.00
O277   O     0.15362   0.11108   0.21331   0.00000  Uiso   1.00
O278   O     0.39307   0.32271   0.33271   0.00000  Uiso   1.00
O279   O     0.35615   0.32875   0.50818   0.00000  Uiso   1.00
O280   O     0.35365   0.32575   0.41802   0.00000  Uiso   1.00
O281   O     0.14920   0.38945   0.54536   0.00000  Uiso   1.00
O282   O     0.13958   0.23775   0.67407   0.00000  Uiso   1.00
O283   O     0.10296   0.37823   0.49744   0.00000  Uiso   1.00
O284   O     0.10335   0.21708   0.61344   0.00000  Uiso   1.00
O285   O     0.12571   0.16376   0.29251   0.00000  Uiso   1.00
O286   O     0.11188   0.15871   0.56956   0.00000  Uiso   1.00
O287   O     0.15893   0.25167   0.20034   0.00000  Uiso   1.00
O288   O     0.15781   0.39771   0.35416   0.00000  Uiso   1.00
O289   O     0.12233   0.22750   0.25773   0.00000  Uiso   1.00
O290   O     0.10974   0.37925   0.39058   0.00000  Uiso   1.00
O291   O     0.10167   0.20420   0.15494   0.00000  Uiso   1.00
O292   O     0.14842   0.21577   0.10652   0.00000  Uiso   1.00
O293   O     0.18253   0.17023   0.76141   0.00000  Uiso   1.00
O294   O     0.18369   0.11993   0.71938   0.00000  Uiso   1.00
O295   O     0.13631   0.09935   0.65494   0.00000  Uiso   1.00
O296   O     0.19235   0.44890   0.32428   0.00000  Uiso   1.00
O297   O     0.20273   0.41668   0.50410   0.00000  Uiso   1.00
O298   O     0.20665   0.41672   0.41426   0.00000  Uiso   1.00
O299   O     0.34588   0.27119   0.55394   0.00000  Uiso   1.00
O300   O     0.19925   0.20909   0.67068   0.00000  Uiso   1.00
O301   O     0.35296   0.22046   0.51664   0.00000  Uiso   1.00
O302   O     0.21121   0.15739   0.63948   0.00000  Uiso   1.00
O303   O     0.17951   0.14709   0.29519   0.00000  Uiso   1.00
O304   O     0.16376   0.13702   0.57478   0.00000  Uiso   1.00
O305   O     0.21718   0.22085   0.21482   0.00000  Uiso   1.00
O306   O     0.35890   0.27127   0.35905   0.00000  Uiso   1.00
O307   O     0.22802   0.16675   0.23313   0.00000  Uiso   1.00
O308   O     0.34811   0.22630   0.41092   0.00000  Uiso   1.00
O309   O     0.20210   0.13301   0.15053   0.00000  Uiso   1.00
O310   O     0.20727   0.18553   0.11740   0.00000  Uiso   1.00
O311   O     0.12153   0.19865   0.76218   0.00000  Uiso   1.00
O312   O     0.07926   0.18732   0.70421   0.00000  Uiso   1.00
O313   O     0.08741   0.12796   0.65932   0.00000  Uiso   1.00
O314   O     0.07251   0.18428   0.24515   0.00000  Uiso   1.00
O315   O     0.10704   0.13965   0.18919   0.00000  Uiso   1.00
O316   O     0.17669   0.43672   0.59619   0.00000  Uiso   1.00
O317   O     0.18072   0.47976   0.41808   0.00000  Uiso   1.00
O318   O     0.17339   0.47724   0.50762   0.00000  Uiso   1.00
O319   O     0.42816   0.27427   0.37003   0.00000  Uiso   1.00
O320   O     0.41614   0.22300   0.40117   0.00000  Uiso   1.00
O321   O     0.55559   0.15799   0.26954   0.00000  Uiso   1.00
O322   O     0.41370   0.26197   0.56654   0.00000  Uiso   1.00
O323   O     0.42161   0.22055   0.50640   0.00000  Uiso   1.00
O324   O     0.16096   0.18240   0.20115   0.00000  Uiso   1.00
O325   O     0.19841   0.09349   0.62596   0.00000  Uiso   1.00
O326   O     0.05378   0.17588   0.61152   0.00000  Uiso   1.00
O327   O     0.14391   0.16944   0.66931   0.00000  Uiso   1.00
O328   O     0.38688   0.27133   0.46319   0.00000  Uiso   1.00
O329   O     0.13969   0.42769   0.45103   0.00000  Uiso   1.00
O330   O     0.44567   0.84672   0.40539   0.00000  Uiso   1.00
O331   O     0.44391   0.89417   0.45504   0.00000  Uiso   1.00
O332   O     0.42843   0.83993   0.60457   0.00000  Uiso   1.00
O333   O     0.43909   0.88868   0.56146   0.00000  Uiso   1.00
O334   O     0.58519   0.17075   0.15023   0.00000  Uiso   1.00
O335   O     0.63268   0.23405   0.23885   0.00000  Uiso   1.00
O336   O     0.18937   0.68697   0.59736   0.00000  Uiso   1.00
O337   O     0.18482   0.65278   0.42157   0.00000  Uiso   1.00
O338   O     0.17683   0.65242   0.51097   0.00000  Uiso   1.00
O339   O     0.19546   0.68344   0.32891   0.00000  Uiso   1.00
O340   O     0.21269   0.70935   0.50633   0.00000  Uiso   1.00
O341   O     0.21304   0.71535   0.41663   0.00000  Uiso   1.00
O342   O     0.36088   0.84137   0.58942   0.00000  Uiso   1.00
O343   O     0.36806   0.89302   0.55387   0.00000  Uiso   1.00
O344   O     0.37899   0.85312   0.39166   0.00000  Uiso   1.00
O345   O     0.37302   0.89765   0.44722   0.00000  Uiso   1.00
O346   O     0.41169   0.79943   0.35980   0.00000  Uiso   1.00
O347   O     0.36524   0.78857   0.52861   0.00000  Uiso   1.00
O348   O     0.36938   0.79560   0.43950   0.00000  Uiso   1.00
O349   O     0.16413   0.74233   0.55423   0.00000  Uiso   1.00
O350   O     0.11668   0.75939   0.51243   0.00000  Uiso   1.00
O351   O     0.16271   0.73581   0.35807   0.00000  Uiso   1.00
O352   O     0.12099   0.76077   0.40490   0.00000  Uiso   1.00
O353   O     0.13567   0.67322   0.36130   0.00000  Uiso   1.00
O354   O     0.09020   0.69656   0.40051   0.00000  Uiso   1.00
O355   O     0.12946   0.68416   0.56410   0.00000  Uiso   1.00
O356   O     0.08664   0.69504   0.50729   0.00000  Uiso   1.00
O357   O     0.57042   0.20970   0.24222   0.00000  Uiso   1.00
O358   O     0.64814   0.19362   0.15110   0.00000  Uiso   1.00
O359   O     0.39157   0.78933   0.62511   0.00000  Uiso   1.00
O360   O     0.43688   0.78914   0.45311   0.00000  Uiso   1.00
O361   O     0.43322   0.78716   0.54314   0.00000  Uiso   1.00
O362   O     0.14770   0.70746   0.45964   0.00000  Uiso   1.00
O363   O     0.40366   0.84493   0.49829   0.00000  Uiso   1.00
Al364  Al    0.57708   0.11546   0.68387   0.00000  Uiso   1.00
Al365  Al    0.64334   0.15460   0.69892   0.00000  Uiso   1.00
Al366  Al    0.57794   0.18023   0.76187   0.00000  Uiso   1.00
Al367  Al    0.62311   0.68057   0.57950   0.00000  Uiso   1.00
Al368  Al    0.63204   0.68608   0.45644   0.00000  Uiso   1.00
Al369  Al    0.88372   0.59284   0.34694   0.00000  Uiso   1.00
Al370  Al    0.87888   0.51508   0.34113   0.00000  Uiso   1.00
Al371  Al    0.62734   0.42028   0.43552   0.00000  Uiso   1.00
Al372  Al    0.61733   0.41661   0.56051   0.00000  Uiso   1.00
Al373  Al    0.82943   0.55928   0.26702   0.00000  Uiso   1.00
Al374  Al    0.66466   0.16458   0.27156   0.00000  Uiso   1.00
Al375  Al    0.85155   0.58134   0.77073   0.00000  Uiso   1.00
Al376  Al    0.84854   0.50386   0.76229   0.00000  Uiso   1.00
Al377  Al    0.78781   0.54294   0.82131   0.00000  Uiso   1.00
Al378  Al    0.68396   0.72442   0.53215   0.00000  Uiso   1.00
Al379  Al    0.68001   0.38102   0.50696   0.00000  Uiso   1.00
Al380  Al    0.38556   0.29126   0.52738   0.00000  Uiso   1.00
Al381  Al    0.18548   0.14698   0.21991   0.00000  Uiso   1.00
Al382  Al    0.38980   0.29547   0.40285   0.00000  Uiso   1.00
Al383  Al    0.16538   0.43705   0.39347   0.00000  Uiso   1.00
Al384  Al    0.11560   0.18472   0.22312   0.00000  Uiso   1.00
Al385  Al    0.15803   0.43212   0.51623   0.00000  Uiso   1.00
Al386  Al    0.18139   0.21731   0.16192   0.00000  Uiso   1.00
Al387  Al    0.59476   0.13193   0.26041   0.00000  Uiso   1.00
Al388  Al    0.17051   0.13474   0.65066   0.00000  Uiso   1.00
Al389  Al    0.10246   0.17238   0.64108   0.00000  Uiso   1.00
Al390  Al    0.16084   0.20339   0.71629   0.00000  Uiso   1.00
Al391  Al    0.38451   0.22394   0.45937   0.00000  Uiso   1.00
Al392  Al    0.09534   0.41072   0.44257   0.00000  Uiso   1.00
Al393  Al    0.16756   0.69930   0.52362   0.00000  Uiso   1.00
Al394  Al    0.17055   0.69624   0.39975   0.00000  Uiso   1.00
Al395  Al    0.40657   0.82493   0.43358   0.00000  Uiso   1.00
Al396  Al    0.39768   0.81839   0.55643   0.00000  Uiso   1.00
Al397  Al    0.60925   0.20075   0.19701   0.00000  Uiso   1.00
Al398  Al    0.10427   0.72794   0.45642   0.00000  Uiso   1.00
Al399  Al    0.40582   0.89291   0.50449   0.00000  Uiso   1.00
C400   C     0.64623   0.16936   0.80951   0.00000  Uiso   1.00
C401   C     0.64570   0.15997   0.50891   0.00000  Uiso   1.00
C402   C     0.64641   0.15950   0.45236   0.00000  Uiso   1.00
C403   C     0.62118   0.22281   0.69499   0.00000  Uiso   1.00
C404   C     0.59921   0.12028   0.50401   0.00000  Uiso   1.00
C405   C     0.59953   0.12106   0.44868   0.00000  Uiso   1.00
C406   C     0.52937   0.16749   0.67381   0.00000  Uiso   1.00
C407   C     0.54998   0.11520   0.79147   0.00000  Uiso   1.00
C408   C     0.61938   0.13650   0.59399   0.00000  Uiso   1.00
C409   C     0.62176   0.13910   0.53524   0.00000  Uiso   1.00
C410   C     0.62588   0.14160   0.36315   0.00000  Uiso   1.00
C411   C     0.62387   0.14068   0.42271   0.00000  Uiso   1.00
C412   C     0.56900   0.70226   0.51138   0.00000  Uiso   1.00
C413   C     0.64666   0.32618   0.31722   0.00000  Uiso   1.00
C414   C     0.64988   0.35362   0.40996   0.00000  Uiso   1.00
C415   C     0.64970   0.32425   0.37375   0.00000  Uiso   1.00
C416   C     0.64630   0.29619   0.28790   0.00000  Uiso   1.00
C417   C     0.64954   0.23402   0.28157   0.00000  Uiso   1.00
C418   C     0.65080   0.26548   0.31321   0.00000  Uiso   1.00
C419   C     0.65429   0.29291   0.39827   0.00000  Uiso   1.00
C420   C     0.65525   0.26370   0.36881   0.00000  Uiso   1.00
C421   C     0.59980   0.27882   0.67088   0.00000  Uiso   1.00
C422   C     0.62588   0.25520   0.66759   0.00000  Uiso   1.00
C423   C     0.60182   0.30977   0.64623   0.00000  Uiso   1.00
C424   C     0.63529   0.35011   0.58881   0.00000  Uiso   1.00
C425   C     0.63090   0.31769   0.61716   0.00000  Uiso   1.00
C426   C     0.65534   0.26322   0.63805   0.00000  Uiso   1.00
C427   C     0.65699   0.29481   0.61333   0.00000  Uiso   1.00
C428   C     0.60592   0.56813   0.54973   0.00000  Uiso   1.00
C429   C     0.61942   0.62276   0.50858   0.00000  Uiso   1.00
C430   C     0.61756   0.58603   0.50482   0.00000  Uiso   1.00
C431   C     0.62799   0.56797   0.45832   0.00000  Uiso   1.00
C432   C     0.69653   0.46550   0.67619   0.00000  Uiso   1.00
C433   C     0.68518   0.42699   0.59673   0.00000  Uiso   1.00
C434   C     0.70783   0.44435   0.63384   0.00000  Uiso   1.00
C435   C     0.72092   0.48080   0.70898   0.00000  Uiso   1.00
C436   C     0.77918   0.49221   0.73669   0.00000  Uiso   1.00
C437   C     0.75481   0.47517   0.70092   0.00000  Uiso   1.00
C438   C     0.74244   0.43937   0.62642   0.00000  Uiso   1.00
C439   C     0.76589   0.45415   0.65935   0.00000  Uiso   1.00
C440   C     0.87012   0.51847   0.52692   0.00000  Uiso   1.00
C441   C     0.86639   0.51837   0.58185   0.00000  Uiso   1.00
C442   C     0.74606   0.49571   0.34759   0.00000  Uiso   1.00
C443   C     0.80787   0.50477   0.33685   0.00000  Uiso   1.00
C444   C     0.77910   0.48565   0.35926   0.00000  Uiso   1.00
C445   C     0.72006   0.47750   0.36921   0.00000  Uiso   1.00
C446   C     0.69632   0.43143   0.42336   0.00000  Uiso   1.00
C447   C     0.72535   0.44924   0.40209   0.00000  Uiso   1.00
C448   C     0.78520   0.45811   0.39133   0.00000  Uiso   1.00
C449   C     0.75892   0.43883   0.41366   0.00000  Uiso   1.00
C450   C     0.87030   0.50099   0.23052   0.00000  Uiso   1.00
C451   C     0.82735   0.59362   0.87798   0.00000  Uiso   1.00
C452   C     0.87689   0.61132   0.23529   0.00000  Uiso   1.00
C453   C     0.82422   0.48379   0.86490   0.00000  Uiso   1.00
C454   C     0.60383   0.53363   0.55025   0.00000  Uiso   1.00
C455   C     0.61170   0.47862   0.50297   0.00000  Uiso   1.00
C456   C     0.61319   0.51584   0.50395   0.00000  Uiso   1.00
C457   C     0.62503   0.53274   0.45928   0.00000  Uiso   1.00
C458   C     0.70511   0.62846   0.68302   0.00000  Uiso   1.00
C459   C     0.68960   0.67259   0.61823   0.00000  Uiso   1.00
C460   C     0.71499   0.65547   0.65026   0.00000  Uiso   1.00
C461   C     0.72734   0.61129   0.71504   0.00000  Uiso   1.00
C462   C     0.78574   0.60167   0.74697   0.00000  Uiso   1.00
C463   C     0.76134   0.62067   0.71365   0.00000  Uiso   1.00
C464   C     0.74946   0.66539   0.64936   0.00000  Uiso   1.00
C465   C     0.77202   0.64674   0.68142   0.00000  Uiso   1.00
C466   C     0.87891   0.57852   0.53004   0.00000  Uiso   1.00
C467   C     0.87509   0.57894   0.58629   0.00000  Uiso   1.00
C468   C     0.75553   0.62660   0.34874   0.00000  Uiso   1.00
C469   C     0.81590   0.61351   0.34682   0.00000  Uiso   1.00
C470   C     0.78684   0.63074   0.37197   0.00000  Uiso   1.00
C471   C     0.72685   0.64171   0.37082   0.00000  Uiso   1.00
C472   C     0.70300   0.67910   0.44431   0.00000  Uiso   1.00
C473   C     0.73081   0.66163   0.41773   0.00000  Uiso   1.00
C474   C     0.79071   0.65013   0.41852   0.00000  Uiso   1.00
C475   C     0.76288   0.66528   0.44055   0.00000  Uiso   1.00
C476   C     0.56405   0.39728   0.48521   0.00000  Uiso   1.00
C477   C     0.67779   0.18656   0.16302   0.00000  Uiso   1.00
C478   C     0.88040   0.55004   0.44158   0.00000  Uiso   1.00
C479   C     0.87650   0.54907   0.50089   0.00000  Uiso   1.00
C480   C     0.86384   0.54515   0.67084   0.00000  Uiso   1.00
C481   C     0.86870   0.54785   0.61264   0.00000  Uiso   1.00
C482   C     0.48645   0.33683   0.19076   0.00000  Uiso   1.00
C483   C     0.50967   0.31376   0.21276   0.00000  Uiso   1.00
C484   C     0.53506   0.29856   0.18111   0.00000  Uiso   1.00
C485   C     0.53876   0.30839   0.12689   0.00000  Uiso   1.00
C486   C     0.51693   0.33277   0.10445   0.00000  Uiso   1.00
C487   C     0.49116   0.34695   0.13703   0.00000  Uiso   1.00
C488   C     0.56401   0.42410   0.20406   0.00000  Uiso   1.00
C489   C     0.56115   0.40528   0.25672   0.00000  Uiso   1.00
C490   C     0.55120   0.46048   0.20702   0.00000  Uiso   1.00
C491   C     0.52470   0.46293   0.16253   0.00000  Uiso   1.00
C492   C     0.51244   0.42698   0.15727   0.00000  Uiso   1.00
C493   C     0.56448   0.35128   0.30303   0.00000  Uiso   1.00
C494   C     0.53265   0.35595   0.33596   0.00000  Uiso   1.00
C495   C     0.57813   0.14015   0.15009   0.00000  Uiso   1.00
C496   C     0.43507   0.33131   0.47498   0.00000  Uiso   1.00
C497   C     0.29681   0.36568   0.51122   0.00000  Uiso   1.00
C498   C     0.34255   0.33556   0.46305   0.00000  Uiso   1.00
C499   C     0.31119   0.35587   0.46310   0.00000  Uiso   1.00
C500   C     0.29552   0.36398   0.41436   0.00000  Uiso   1.00
C501   C     0.14548   0.32847   0.59745   0.00000  Uiso   1.00
C502   C     0.12490   0.36968   0.53163   0.00000  Uiso   1.00
C503   C     0.12265   0.33675   0.55644   0.00000  Uiso   1.00
C504   C     0.14503   0.29796   0.62301   0.00000  Uiso   1.00
C505   C     0.12149   0.24065   0.63305   0.00000  Uiso   1.00
C506   C     0.12147   0.27389   0.60607   0.00000  Uiso   1.00
C507   C     0.09814   0.31265   0.53998   0.00000  Uiso   1.00
C508   C     0.09903   0.28095   0.56546   0.00000  Uiso   1.00
C509   C     0.11840   0.15828   0.40151   0.00000  Uiso   1.00
C510   C     0.11419   0.15712   0.45651   0.00000  Uiso   1.00
C511   C     0.16475   0.30626   0.26682   0.00000  Uiso   1.00
C512   C     0.13996   0.25173   0.24117   0.00000  Uiso   1.00
C513   C     0.13859   0.28369   0.27229   0.00000  Uiso   1.00
C514   C     0.16553   0.33620   0.29628   0.00000  Uiso   1.00
C515   C     0.13477   0.37508   0.36004   0.00000  Uiso   1.00
C516   C     0.13766   0.34385   0.32970   0.00000  Uiso   1.00
C517   C     0.11167   0.29049   0.30684   0.00000  Uiso   1.00
C518   C     0.11126   0.32050   0.33421   0.00000  Uiso   1.00
C519   C     0.11727   0.21172   0.11250   0.00000  Uiso   1.00
C520   C     0.18781   0.13929   0.75946   0.00000  Uiso   1.00
C521   C     0.26630   0.38347   0.51313   0.00000  Uiso   1.00
C522   C     0.21809   0.40933   0.46038   0.00000  Uiso   1.00
C523   C     0.25035   0.39143   0.46358   0.00000  Uiso   1.00
C524   C     0.26574   0.38152   0.41543   0.00000  Uiso   1.00
C525   C     0.28343   0.25024   0.59970   0.00000  Uiso   1.00
C526   C     0.33654   0.24046   0.54578   0.00000  Uiso   1.00
C527   C     0.30587   0.22862   0.57203   0.00000  Uiso   1.00
C528   C     0.25495   0.23601   0.62362   0.00000  Uiso   1.00
C529   C     0.21737   0.18865   0.64519   0.00000  Uiso   1.00
C530   C     0.24837   0.20198   0.61972   0.00000  Uiso   1.00
C531   C     0.29860   0.19416   0.56860   0.00000  Uiso   1.00
C532   C     0.27031   0.18068   0.59192   0.00000  Uiso   1.00
C533   C     0.17792   0.14495   0.40987   0.00000  Uiso   1.00
C534   C     0.17316   0.14390   0.46579   0.00000  Uiso   1.00
C535   C     0.27361   0.24236   0.26690   0.00000  Uiso   1.00
C536   C     0.23443   0.19836   0.23700   0.00000  Uiso   1.00
C537   C     0.26353   0.20870   0.26970   0.00000  Uiso   1.00
C538   C     0.29976   0.25465   0.29752   0.00000  Uiso   1.00
C539   C     0.34260   0.24424   0.37013   0.00000  Uiso   1.00
C540   C     0.31582   0.23284   0.33343   0.00000  Uiso   1.00
C541   C     0.28082   0.18621   0.30426   0.00000  Uiso   1.00
C542   C     0.30650   0.19937   0.33658   0.00000  Uiso   1.00
C543   C     0.21058   0.15447   0.11489   0.00000  Uiso   1.00
C544   C     0.09139   0.19424   0.75038   0.00000  Uiso   1.00
C545   C     0.17900   0.49353   0.46402   0.00000  Uiso   1.00
C546   C     0.48615   0.24989   0.31989   0.00000  Uiso   1.00
C547   C     0.43475   0.24278   0.37486   0.00000  Uiso   1.00
C548   C     0.46457   0.22867   0.34880   0.00000  Uiso   1.00
C549   C     0.51431   0.23826   0.29370   0.00000  Uiso   1.00
C550   C     0.55129   0.18989   0.26734   0.00000  Uiso   1.00
C551   C     0.52171   0.20380   0.29601   0.00000  Uiso   1.00
C552   C     0.47234   0.19369   0.35241   0.00000  Uiso   1.00
C553   C     0.50134   0.18246   0.32509   0.00000  Uiso   1.00
C554   C     0.49139   0.21570   0.66084   0.00000  Uiso   1.00
C555   C     0.50332   0.18516   0.64232   0.00000  Uiso   1.00
C556   C     0.46703   0.23380   0.63194   0.00000  Uiso   1.00
C557   C     0.42855   0.23498   0.55016   0.00000  Uiso   1.00
C558   C     0.45469   0.21953   0.58352   0.00000  Uiso   1.00
C559   C     0.49143   0.17138   0.59414   0.00000  Uiso   1.00
C560   C     0.46731   0.18854   0.56579   0.00000  Uiso   1.00
C561   C     0.15139   0.15470   0.31795   0.00000  Uiso   1.00
C562   C     0.14956   0.15227   0.37715   0.00000  Uiso   1.00
C563   C     0.13891   0.14845   0.54801   0.00000  Uiso   1.00
C564   C     0.14204   0.14970   0.48888   0.00000  Uiso   1.00
C565   C     0.52916   0.73906   0.45803   0.00000  Uiso   1.00
C566   C     0.53723   0.72087   0.50536   0.00000  Uiso   1.00
C567   C     0.51519   0.72207   0.54928   0.00000  Uiso   1.00
C568   C     0.48709   0.35103   0.43116   0.00000  Uiso   1.00
C569   C     0.46788   0.34918   0.47753   0.00000  Uiso   1.00
C570   C     0.48001   0.36225   0.52585   0.00000  Uiso   1.00
C571   C     0.18800   0.58283   0.41819   0.00000  Uiso   1.00
C572   C     0.18197   0.63773   0.46626   0.00000  Uiso   1.00
C573   C     0.18409   0.60055   0.46645   0.00000  Uiso   1.00
C574   C     0.18055   0.58344   0.51447   0.00000  Uiso   1.00
C575   C     0.27465   0.73957   0.51710   0.00000  Uiso   1.00
C576   C     0.22640   0.71852   0.46267   0.00000  Uiso   1.00
C577   C     0.26012   0.73421   0.46645   0.00000  Uiso   1.00
C578   C     0.27659   0.74423   0.42028   0.00000  Uiso   1.00
C579   C     0.30534   0.75529   0.51986   0.00000  Uiso   1.00
C580   C     0.35416   0.78433   0.48115   0.00000  Uiso   1.00
C581   C     0.32253   0.76615   0.47378   0.00000  Uiso   1.00
C582   C     0.30803   0.76037   0.42230   0.00000  Uiso   1.00
C583   C     0.18713   0.54826   0.41943   0.00000  Uiso   1.00
C584   C     0.18281   0.53023   0.46736   0.00000  Uiso   1.00
C585   C     0.18022   0.54819   0.51662   0.00000  Uiso   1.00
C586   C     0.51900   0.36547   0.43226   0.00000  Uiso   1.00
C587   C     0.53109   0.38013   0.48050   0.00000  Uiso   1.00
C588   C     0.51096   0.37787   0.52653   0.00000  Uiso   1.00
C589   C     0.49891   0.75718   0.45726   0.00000  Uiso   1.00
C590   C     0.44707   0.77938   0.49912   0.00000  Uiso   1.00
C591   C     0.47763   0.75807   0.50123   0.00000  Uiso   1.00
C592   C     0.48577   0.74028   0.54802   0.00000  Uiso   1.00
N593   N     0.66814   0.17957   0.53550   0.00000  Uiso   1.00
N594   N     0.64348   0.35649   0.28958   0.00000  Uiso   1.00
N595   N     0.68160   0.24148   0.63118   0.00000  Uiso   1.00
N596   N     0.66357   0.47204   0.68532   0.00000  Uiso   1.00
N597   N     0.76713   0.41215   0.44433   0.00000  Uiso   1.00
N598   N     0.76172   0.69084   0.61934   0.00000  Uiso   1.00
N599   N     0.69630   0.63581   0.34720   0.00000  Uiso   1.00
N600   N     0.87792   0.60849   0.61290   0.00000  Uiso   1.00
N601   N     0.64022   0.58290   0.41327   0.00000  Uiso   1.00
N602   N     0.54002   0.36389   0.38785   0.00000  Uiso   1.00
N603   N     0.54354   0.40653   0.16202   0.00000  Uiso   1.00
N604   N     0.56549   0.37003   0.25190   0.00000  Uiso   1.00
N605   N     0.25302   0.39179   0.56161   0.00000  Uiso   1.00
N606   N     0.07484   0.31829   0.50174   0.00000  Uiso   1.00
N607   N     0.19307   0.35702   0.29068   0.00000  Uiso   1.00
N608   N     0.28842   0.28435   0.60461   0.00000  Uiso   1.00
N609   N     0.27264   0.15306   0.30902   0.00000  Uiso   1.00
N610   N     0.20898   0.13850   0.38967   0.00000  Uiso   1.00
N611   N     0.45407   0.17095   0.37971   0.00000  Uiso   1.00
N612   N     0.45682   0.26433   0.65028   0.00000  Uiso   1.00
N613   N     0.32323   0.76931   0.37566   0.00000  Uiso   1.00
N614   N     0.17775   0.53273   0.56512   0.00000  Uiso   1.00
N615   N     0.54940   0.74007   0.41345   0.00000  Uiso   1.00
Cl616  Cl    0.55314   0.21715   0.81597   0.00000  Uiso   1.00
Cl617  Cl    0.78726   0.56397   0.20804   0.00000  Uiso   1.00
Cl618  Cl    0.73766   0.54308   0.86169   0.00000  Uiso   1.00
Cl619  Cl    0.73043   0.75564   0.54361   0.00000  Uiso   1.00
Cl620  Cl    0.72757   0.34938   0.51221   0.00000  Uiso   1.00
Cl621  Cl    0.20954   0.25895   0.11729   0.00000  Uiso   1.00
Cl622  Cl    0.18059   0.24393   0.76939   0.00000  Uiso   1.00
Cl623  Cl    0.38387   0.16679   0.45231   0.00000  Uiso   1.00
Cl624  Cl    0.04301   0.38951   0.43596   0.00000  Uiso   1.00
Cl625  Cl    0.59392   0.24332   0.14236   0.00000  Uiso   1.00
Cl626  Cl    0.05409   0.75144   0.45219   0.00000  Uiso   1.00
Cl627  Cl    0.40889   0.94802   0.51153   0.00000  Uiso   1.00
Ru628  Ru    0.54057   0.35338   0.17585   0.00000  Uiso   1.00
loop_
_geom_bond_atom_site_label_1
_geom_bond_atom_site_label_2
_geom_bond_distance
_geom_bond_site_symmetry_2
_ccdc_geom_bond_type
H1     C495    1.106   .     S
H2     C400    1.107   .     S
H3     C453    1.107   .     S
H4     C450    1.107   .     S
H5     C452    1.107   .     S
H6     C477    1.107   .     S
H7     C543    1.108   .     S
H8     C407    1.107   .     S
H9     C451    1.107   .     S
H10    C520    1.107   .     S
H11    C544    1.107   .     S
H12    C519    1.109   .     S
H13    O182    0.979   .     S
H14    O182    0.977   .     S
H15    O183    0.976   .     S
H16    O183    0.981   .     S
H17    O184    0.978   .     S
H18    O184    0.978   .     S
H19    O185    0.979   .     S
H20    O185    0.978   .     S
H21    O186    0.979   .     S
H22    O186    0.978   .     S
H23    O187    0.979   .     S
H24    O187    0.976   .     S
H25    C421    1.091   .     S
H26    C402    1.092   .     S
H27    C554    1.093   .     S
H28    C404    1.090   .     S
H29    C405    1.089   .     S
H30    N593    1.014   .     S
H31    N593    1.018   .     S
H32    Ru628   1.630   .     S
H33    O262    0.977   .     S
H34    C419    1.090   .     S
H35    C420    1.090   .     S
H36    C423    1.089   .     S
H37    C427    1.093   .     S
H38    C454    1.089   .     S
H39    C457    1.092   .     S
H40    O240    0.977   .     S
H41    O240    0.988   .     S
H42    C435    1.093   .     S
H43    C438    1.090   .     S
H44    C439    1.089   .     S
H45    C442    1.089   .     S
H46    C445    1.091   .     S
H47    C448    1.092   .     S
H48    C440    1.089   .     S
H49    C441    1.090   .     S
H50    O253    0.976   .     S
H51    O253    0.982   .     S
H52    O206    0.980   .     S
H53    O206    0.980   .     S
H54    C458    1.090   .     S
H55    C461    1.090   .     S
H56    C465    1.092   .     S
H57    C468    1.093   .     S
H58    C474    1.089   .     S
H59    C475    1.090   .     S
H60    C466    1.092   .     S
H61    O214    0.977   .     S
H62    O214    0.979   .     S
H63    C428    1.090   .     S
H64    O262    0.980   .     S
H65    O232    0.977   .     S
H66    O232    0.978   .     S
H67    N594    1.023   .     S
H68    N594    1.019   .     S
H69    N595    1.015   .     S
H70    N595    1.019   .     S
H71    N596    1.017   .     S
H72    N596    1.012   .     S
H73    N597    1.013   .     S
H74    N597    1.023   .     S
H75    N598    1.013   .     S
H76    N598    1.023   .     S
H77    N599    1.015   .     S
H78    N599    1.019   .     S
H79    N600    1.012   .     S
H80    N600    1.018   .     S
H81    N601    1.017   .     S
H82    N601    1.014   .     S
H83    N602    1.029   .     S
H84    C483    1.088   .     S
H85    C484    1.092   .     S
H86    C486    1.089   .     S
H87    C487    1.092   .     S
H88    C482    1.089   .     S
H89    C485    1.091   .     S
H90    N603    1.026   .     S
H91    C488    1.104   .     S
H92    C490    1.096   .     S
H93    C490    1.099   .     S
H94    C491    1.102   .     S
H95    C491    1.098   .     S
H96    C492    1.096   .     S
H97    C492    1.100   .     S
H98    N604    1.033   .     S
H99    C493    1.097   .     S
H100   C493    1.100   .     S
H101   O296    0.979   .     S
H102   O296    0.981   .     S
H103   C524    1.090   .     S
H104   O326    0.979   .     S
H105   O325    0.977   .     S
H106   O314    0.970   .     S
H107   O316    0.984   .     S
H108   O316    0.980   .     S
H109   C501    1.090   .     S
H110   C504    1.090   .     S
H111   C508    1.092   .     S
H112   C511    1.094   .     S
H113   C517    1.090   .     S
H114   C518    1.091   .     S
H115   C509    1.091   .     S
H116   C510    1.089   .     S
H117   C528    1.093   .     S
H118   C531    1.091   .     S
H119   C532    1.089   .     S
H120   C535    1.092   .     S
H121   C538    1.090   .     S
H122   C542    1.092   .     S
H123   C534    1.091   .     S
H124   O269    0.977   .     S
H125   O269    0.982   .     S
H126   O326    0.978   .     S
H127   O325    0.978   .     S
H128   C546    1.091   .     S
H129   C553    1.091   .     S
H130   C559    1.088   .     S
H131   C560    1.090   .     S
H132   O276    0.979   .     S
H133   O276    0.981   .     S
H134   O278    0.979   .     S
H135   O278    0.981   .     S
H136   C497    1.092   .     S
H137   C500    1.088   .     S
H138   N605    1.012   .     S
H139   N605    1.018   .     S
H140   N606    1.023   .     S
H141   N606    1.013   .     S
H142   N607    1.017   .     S
H143   N607    1.017   .     S
H144   N608    1.018   .     S
H145   N608    1.017   .     S
H146   N609    1.021   .     S
H147   N609    1.014   .     S
H148   N610    1.014   .     S
H149   N610    1.019   .     S
H150   N611    1.013   .     S
H151   N611    1.026   .     S
H152   N612    1.013   .     S
H153   N612    1.018   .     S
H154   C579    1.090   .     S
H155   C416    1.093   .     S
H156   O346    0.977   .     S
H157   O346    0.979   .     S
H158   C583    1.090   .     S
H159   C588    1.089   .     S
H160   O359    0.979   .     S
H161   O359    0.979   .     S
H162   C589    1.092   .     S
H163   C592    1.089   .     S
H164   C567    1.090   .     S
H165   C568    1.086   .     S
H166   C570    1.090   .     S
H167   C571    1.088   .     S
H168   C574    1.091   .     S
H169   O336    0.980   .     S
H170   O336    0.976   .     S
H171   C549    1.087   .     S
H172   O339    0.979   .     S
H173   O339    0.979   .     S
H174   C575    1.089   .     S
H175   C578    1.092   .     S
H176   N613    1.013   .     S
H177   N613    1.018   .     S
H178   N614    1.019   .     S
H179   N614    1.013   .     S
H180   N615    1.016   .     S
H181   N615    1.019   .     S
O182   Al376   2.078   .     S
O183   Al365   2.119   .     S
O184   Al374   2.071   .     S
O185   Al387   2.071   .     S
O186   Al364   2.073   .     S
O187   Al370   2.084   .     S
O188   Al364   1.934   .     S
O189   Al365   1.920   .     S
O189   C400    1.284   .     D
O190   Al366   1.967   .     S
O190   C400    1.251   .     S
O191   Al387   1.924   .     S
O192   Al365   1.908   .     S
O192   C408    1.292   .     D
O193   Al374   1.902   .     S
O193   C410    1.277   .     D
O194   Al366   1.939   .     S
O194   C403    1.264   .     S
O195   Al365   1.882   .     S
O195   C403    1.298   .     D
O196   Al365   1.957   .     S
O197   Al364   1.916   .     S
O197   C408    1.276   .     S
O198   Al387   1.914   .     S
O198   C410    1.275   .     S
O199   Al366   1.920   .     S
O199   C406    1.263   .     D
O200   Al364   1.891   .     S
O200   C406    1.289   .     S
O201   Al364   1.921   .     S
O201   C407    1.280   .     S
O202   Al366   1.955   .     S
O202   C407    1.255   .     D
O203   Al374   1.921   .     S
O204   Al364   1.810   .     S
O204   Al365   1.796   .     S
O204   Al366   1.916   .     S
O205   Al374   1.811   .     S
O205   Al387   1.812   .     S
O205   Al397   1.899   .     S
O206   Al367   2.079   .     S
O207   Al368   1.934   .     S
O207   C412    1.289   .     D
O208   Al367   1.928   .     S
O208   C412    1.273   .     S
O209   Al371   1.923   .     S
O209   C414    1.298   .     D
O210   Al379   1.937   .     S
O210   C414    1.261   .     S
O211   Al374   1.909   .     S
O211   C417    1.283   .     D
O212   Al372   1.934   .     S
O212   C424    1.290   .     D
O213   Al379   1.902   .     S
O213   C424    1.262   .     S
O214   Al368   2.121   .     S
O215   Al367   1.908   .     S
O215   C429    1.275   .     S
O216   Al368   1.895   .     S
O216   C429    1.291   .     D
O217   Al372   1.883   .     S
O217   C433    1.300   .     S
O218   Al377   1.926   .     S
O218   C436    1.262   .     S
O219   Al379   1.900   .     S
O219   C433    1.270   .     D
O220   Al376   1.904   .     S
O220   C436    1.288   .     D
O221   Al370   1.903   .     S
O221   C478    1.277   .     S
O222   Al376   1.895   .     S
O222   C480    1.277   .     S
O223   Al373   1.927   .     S
O223   C443    1.266   .     S
O224   Al371   1.884   .     S
O224   C446    1.293   .     D
O225   Al370   1.876   .     S
O225   C443    1.284   .     D
O226   Al379   1.901   .     S
O226   C446    1.279   .     S
O227   Al370   1.921   .     S
O227   C450    1.280   .     D
O228   Al373   1.952   .     S
O228   C450    1.254   .     S
O229   Al377   1.950   .     S
O229   C451    1.253   .     D
O230   Al375   1.917   .     S
O230   C451    1.282   .     S
O231   Al375   1.964   .     S
O232   Al369   2.082   .     S
O233   Al369   1.929   .     S
O234   Al370   1.964   .     S
O235   Al369   1.921   .     S
O235   C452    1.279   .     D
O236   Al373   1.954   .     S
O236   C452    1.255   .     S
O237   Al377   1.950   .     S
O237   C453    1.255   .     D
O238   Al376   1.924   .     S
O238   C453    1.279   .     S
O239   Al376   1.938   .     S
O240   Al371   2.055   .     S
O241   Al372   1.916   .     S
O241   C455    1.274   .     S
O242   Al371   1.941   .     S
O242   C455    1.280   .     D
O243   Al367   1.899   .     S
O243   C459    1.295   .     S
O244   Al377   1.922   .     S
O244   C462    1.262   .     S
O245   Al378   1.906   .     S
O245   C459    1.276   .     D
O246   Al375   1.886   .     S
O246   C462    1.287   .     D
O247   Al369   1.912   .     S
O247   C478    1.275   .     D
O248   Al375   1.910   .     S
O248   C480    1.290   .     D
O249   Al373   1.925   .     S
O249   C469    1.261   .     S
O250   Al368   1.882   .     S
O250   C472    1.301   .     S
O251   Al369   1.911   .     S
O251   C469    1.287   .     D
O252   Al378   1.914   .     S
O252   C472    1.266   .     D
O253   Al372   2.095   .     S
O254   C476    1.288   .     D
O254   Al371   1.975   .     S
O255   C476    1.274   .     S
O255   Al372   1.962   .     S
O256   Al374   1.922   .     S
O256   C477    1.280   .     D
O257   Al368   1.946   .     S
O258   Al378   1.973   .     S
O259   Al367   1.937   .     S
O260   Al378   1.952   .     S
O261   Al369   1.809   .     S
O261   Al370   1.814   .     S
O261   Al373   1.918   .     S
O262   Al375   2.116   .     S
O263   Al375   1.803   .     S
O263   Al376   1.810   .     S
O263   Al377   1.922   .     S
O264   Al367   1.814   .     S
O264   Al368   1.793   .     S
O264   Al378   1.897   .     S
O265   Al371   1.802   .     S
O265   Al372   1.796   .     S
O265   Al379   1.894   .     S
O266   C489    1.234   .     D
O267   C494    1.235   .     D
O268   Al387   1.930   .     S
O268   C495    1.277   .     S
O269   Al380   2.106   .     S
O270   C496    1.271   .     D
O270   Al382   1.928   .     S
O271   C496    1.277   .     S
O271   Al380   1.918   .     S
O272   Al383   1.938   .     S
O273   Al392   1.946   .     S
O274   Al385   1.935   .     S
O275   Al392   1.974   .     S
O277   Al381   1.927   .     S
O278   Al382   2.069   .     S
O279   Al380   1.965   .     S
O279   C498    1.282   .     D
O280   Al382   1.924   .     S
O280   C498    1.272   .     S
O281   Al385   1.889   .     S
O281   C502    1.299   .     S
O282   Al390   1.930   .     S
O282   C505    1.260   .     S
O283   Al392   1.914   .     S
O283   C502    1.272   .     D
O284   Al389   1.917   .     S
O284   C505    1.287   .     D
O285   Al384   1.969   .     S
O285   C561    1.261   .     S
O286   Al389   1.907   .     S
O286   C563    1.276   .     S
O287   Al386   1.902   .     S
O287   C512    1.272   .     S
O288   Al383   1.880   .     S
O288   C515    1.300   .     D
O289   Al384   1.936   .     S
O289   C512    1.268   .     D
O290   Al392   1.899   .     S
O290   C515    1.270   .     S
O291   Al384   1.955   .     S
O291   C519    1.267   .     D
O292   Al386   1.913   .     S
O292   C519    1.265   .     S
O293   Al390   1.945   .     S
O293   C520    1.256   .     D
O294   Al388   1.892   .     S
O294   C520    1.277   .     S
O295   Al388   1.971   .     S
O296   Al383   2.093   .     S
O297   Al385   1.916   .     S
O297   C522    1.288   .     D
O298   Al383   1.912   .     S
O298   C522    1.275   .     S
O299   Al380   1.899   .     S
O299   C526    1.301   .     D
O300   Al390   1.927   .     S
O300   C529    1.265   .     D
O301   Al391   1.914   .     S
O301   C526    1.266   .     S
O302   Al388   1.884   .     S
O302   C529    1.282   .     S
O303   Al381   1.897   .     S
O303   C561    1.297   .     D
O304   Al388   1.918   .     S
O304   C563    1.283   .     D
O305   Al386   1.954   .     S
O305   C536    1.262   .     S
O306   Al382   1.914   .     S
O306   C539    1.293   .     S
O307   Al381   1.905   .     S
O307   C536    1.294   .     D
O308   Al391   1.896   .     S
O308   C539    1.266   .     D
O309   Al381   1.940   .     S
O309   C543    1.283   .     S
O310   Al386   1.982   .     S
O310   C543    1.251   .     D
O311   Al390   1.956   .     S
O311   C544    1.254   .     D
O312   Al389   1.926   .     S
O312   C544    1.282   .     S
O313   Al389   1.931   .     S
O314   Al384   1.810   .     S
O315   Al384   2.022   .     S
O317   Al383   1.917   .     S
O317   C545    1.276   .     S
O318   Al385   1.919   .     S
O318   C545    1.290   .     D
O319   Al382   1.936   .     S
O319   C547    1.293   .     S
O320   Al391   1.929   .     S
O320   C547    1.270   .     D
O321   Al387   1.896   .     S
O321   C550    1.289   .     D
O322   Al380   1.897   .     S
O322   C557    1.298   .     D
O323   Al391   1.898   .     S
O323   C557    1.268   .     S
O324   Al381   1.786   .     S
O324   Al384   1.898   .     S
O324   Al386   1.892   .     S
O325   Al388   2.085   .     S
O326   Al389   2.087   .     S
O327   Al388   1.810   .     S
O327   Al389   1.806   .     S
O327   Al390   1.919   .     S
O328   Al380   1.793   .     S
O328   Al382   1.795   .     S
O328   Al391   1.900   .     S
O329   Al383   1.807   .     S
O329   Al385   1.796   .     S
O329   Al392   1.911   .     S
O330   Al395   1.924   .     S
O331   Al399   1.963   .     S
O332   Al396   1.924   .     S
O333   Al399   1.957   .     S
O334   Al397   1.932   .     S
O334   C495    1.256   .     D
O335   Al397   1.936   .     S
O335   C417    1.263   .     S
O336   Al393   2.098   .     S
O337   Al394   1.909   .     S
O337   C572    1.274   .     S
O338   Al393   1.937   .     S
O338   C572    1.279   .     D
O339   Al394   2.096   .     S
O340   Al393   1.899   .     S
O340   C576    1.275   .     D
O341   Al394   1.911   .     S
O341   C576    1.275   .     S
O342   Al396   1.921   .     S
O343   Al399   1.951   .     S
O344   Al395   1.894   .     S
O345   Al399   1.951   .     S
O346   Al395   2.118   .     S
O347   Al396   1.895   .     S
O347   C580    1.278   .     D
O348   Al395   1.900   .     S
O348   C580    1.288   .     S
O349   Al393   1.889   .     S
O350   Al398   1.947   .     S
O351   Al394   1.921   .     S
O352   Al398   1.957   .     S
O353   Al394   1.928   .     S
O354   Al398   1.961   .     S
O355   Al393   1.927   .     S
O356   Al398   1.961   .     S
O357   Al397   1.954   .     S
O357   C550    1.268   .     S
O358   Al397   1.954   .     S
O358   C477    1.255   .     S
O359   Al396   2.088   .     S
O360   Al395   1.938   .     S
O360   C590    1.281   .     D
O361   Al396   1.921   .     S
O361   C590    1.271   .     S
O362   Al393   1.815   .     S
O362   Al394   1.811   .     S
O362   Al398   1.922   .     S
O363   Al395   1.808   .     S
O363   Al396   1.816   .     S
O363   Al399   1.927   .     S
Al366  Cl616   2.235   .     S
Al373  Cl617   2.248   .     S
Al377  Cl618   2.246   .     S
Al378  Cl619   2.258   .     S
Al379  Cl620   2.289   .     S
Al386  Cl621   2.299   .     S
Al390  Cl622   2.240   .     S
Al391  Cl623   2.293   .     S
Al392  Cl624   2.265   .     S
Al397  Cl625   2.268   .     S
Al398  Cl626   2.219   .     S
Al399  Cl627   2.215   .     S
C401   C402    1.414   .     D
C401   C409    1.431   .     S
C401   N593    1.365   .     S
C402   C411    1.389   .     S
C403   C422    1.478   .     S
C404   C405    1.384   .     S
C404   C409    1.411   .     D
C405   C411    1.409   .     D
C406   C555    1.485   .     S
C408   C409    1.476   .     S
C410   C411    1.492   .     S
C412   C566    1.480   .     S
C413   C415    1.421   .     D
C413   C416    1.406   .     S
C413   N594    1.401   .     S
C414   C415    1.483   .     S
C415   C419    1.407   .     S
C416   C418    1.393   .     D
C417   C418    1.487   .     S
C418   C420    1.403   .     S
C419   C420    1.382   .     D
C421   C422    1.410   .     S
C421   C423    1.385   .     D
C422   C426    1.427   .     D
C423   C425    1.408   .     S
C424   C425    1.488   .     S
C425   C427    1.391   .     D
C426   C427    1.408   .     S
C426   N595    1.374   .     S
C428   C430    1.411   .     S
C428   C454    1.383   .     D
C429   C430    1.474   .     S
C430   C431    1.431   .     D
C431   C457    1.414   .     S
C431   N601    1.365   .     S
C432   C434    1.429   .     D
C432   C435    1.414   .     S
C432   N596    1.363   .     S
C433   C434    1.471   .     S
C434   C438    1.411   .     S
C435   C437    1.389   .     D
C436   C437    1.488   .     S
C437   C439    1.408   .     S
C438   C439    1.381   .     D
C440   C441    1.381   .     S
C440   C479    1.410   .     D
C441   C481    1.411   .     D
C442   C444    1.412   .     D
C442   C445    1.380   .     S
C443   C444    1.491   .     S
C444   C448    1.384   .     S
C445   C447    1.414   .     D
C446   C447    1.462   .     S
C447   C449    1.435   .     S
C448   C449    1.418   .     D
C449   N597    1.354   .     S
C454   C456    1.409   .     S
C455   C456    1.490   .     S
C456   C457    1.389   .     D
C458   C460    1.412   .     S
C458   C461    1.380   .     D
C459   C460    1.463   .     S
C460   C464    1.435   .     D
C461   C463    1.411   .     S
C462   C463    1.491   .     S
C463   C465    1.385   .     D
C464   C465    1.419   .     S
C464   N598    1.356   .     S
C466   C467    1.415   .     D
C466   C479    1.389   .     S
C467   C481    1.430   .     S
C467   N600    1.361   .     S
C468   C470    1.390   .     S
C468   C471    1.409   .     D
C469   C470    1.490   .     S
C470   C474    1.407   .     D
C471   C473    1.427   .     S
C471   N599    1.378   .     S
C472   C473    1.472   .     S
C473   C475    1.412   .     D
C474   C475    1.382   .     S
C476   C587    1.491   .     S
C478   C479    1.491   .     S
C480   C481    1.472   .     S
C482   C483    1.420   .     S
C482   C487    1.416   .     D
C482   Ru628   2.294   .     S
C483   C484    1.424   .     D
C483   Ru628   2.212   .     S
C484   C485    1.419   .     S
C484   Ru628   2.208   .     S
C485   C486    1.424   .     D
C485   Ru628   2.178   .     S
C486   C487    1.431   .     S
C486   Ru628   2.182   .     S
C487   Ru628   2.217   .     S
C488   C489    1.521   .     S
C488   C490    1.545   .     S
C488   N603    1.506   .     S
C489   N604    1.426   .     S
C490   C491    1.540   .     S
C491   C492    1.525   .     S
C492   N603    1.494   .     S
C493   C494    1.528   .     S
C493   N604    1.483   .     S
C494   N602    1.368   .     S
C496   C569    1.496   .     S
C497   C499    1.390   .     S
C497   C521    1.414   .     D
C498   C499    1.494   .     S
C499   C500    1.408   .     D
C500   C524    1.383   .     S
C501   C503    1.412   .     S
C501   C504    1.378   .     D
C502   C503    1.459   .     S
C503   C507    1.435   .     D
C504   C506    1.412   .     S
C505   C506    1.491   .     S
C506   C508    1.384   .     D
C507   C508    1.419   .     S
C507   N606    1.354   .     S
C509   C510    1.386   .     S
C509   C562    1.408   .     D
C510   C564    1.409   .     D
C511   C513    1.389   .     S
C511   C514    1.406   .     D
C512   C513    1.498   .     S
C513   C517    1.407   .     D
C514   C516    1.426   .     S
C514   N607    1.388   .     S
C515   C516    1.466   .     S
C516   C518    1.414   .     D
C517   C518    1.382   .     S
C521   C523    1.429   .     S
C521   N605    1.365   .     S
C522   C523    1.478   .     S
C523   C524    1.409   .     D
C525   C527    1.426   .     D
C525   C528    1.407   .     S
C525   N608    1.384   .     S
C526   C527    1.470   .     S
C527   C531    1.411   .     S
C528   C530    1.390   .     D
C529   C530    1.492   .     S
C530   C532    1.407   .     S
C531   C532    1.382   .     D
C533   C534    1.412   .     D
C533   C562    1.429   .     S
C533   N610    1.366   .     S
C534   C564    1.392   .     S
C535   C537    1.407   .     S
C535   C538    1.386   .     D
C536   C537    1.481   .     S
C537   C541    1.426   .     D
C538   C540    1.407   .     S
C539   C540    1.482   .     S
C540   C542    1.392   .     D
C541   C542    1.409   .     S
C541   N609    1.371   .     S
C545   C584    1.478   .     S
C546   C548    1.410   .     S
C546   C549    1.383   .     D
C547   C548    1.472   .     S
C548   C552    1.436   .     D
C549   C551    1.411   .     S
C550   C551    1.491   .     S
C551   C553    1.386   .     D
C552   C553    1.419   .     S
C552   N611    1.352   .     S
C554   C555    1.391   .     S
C554   C556    1.413   .     D
C555   C559    1.407   .     D
C556   C558    1.426   .     S
C556   N612    1.367   .     S
C557   C558    1.473   .     S
C558   C560    1.410   .     D
C559   C560    1.380   .     S
C561   C562    1.485   .     S
C563   C564    1.484   .     S
C565   C566    1.426   .     D
C565   C589    1.411   .     S
C565   N615    1.378   .     S
C566   C567    1.409   .     S
C567   C592    1.384   .     D
C568   C569    1.393   .     S
C568   C586    1.401   .     D
C569   C570    1.403   .     D
C570   C588    1.387   .     S
C571   C573    1.408   .     S
C571   C583    1.384   .     D
C572   C573    1.490   .     S
C573   C574    1.389   .     D
C574   C585    1.411   .     S
C575   C577    1.410   .     D
C575   C579    1.381   .     S
C576   C577    1.491   .     S
C577   C578    1.388   .     S
C578   C582    1.415   .     D
C579   C581    1.410   .     D
C580   C581    1.471   .     S
C581   C582    1.430   .     S
C582   N613    1.363   .     S
C583   C584    1.409   .     S
C584   C585    1.429   .     D
C585   N614    1.365   .     S
C586   C587    1.426   .     S
C586   N602    1.394   .     S
C587   C588    1.407   .     D
C589   C591    1.391   .     D
C590   C591    1.491   .     S
C591   C592    1.407   .     S
N603   Ru628   2.157   .     S
N604   Ru628   2.248   .     S
