# Supplementary material for: Synthetic and computational assessment of a chiral metal–organic framework catalyst for predictive asymmetric transformation
Source: Chem Sci. 2020 Aug 6;11(33):8800–8. doi: 10.1039/d0sc03364b (PMC8163446; doi:10.1039/d0sc03364b)
Supplement: SC-011-D0SC03364B-s009 [file SC-011-D0SC03364B-s009.cif]

data_Graft5-SSSS_substrate_Si-FACE-VARIANT-2
_audit_creation_date              2020-04-03
_audit_creation_method            'Materials Studio'
_symmetry_space_group_name_H-M    'P1'
_symmetry_Int_Tables_number       1
_symmetry_cell_setting            triclinic
loop_
_symmetry_equiv_pos_as_xyz
  x,y,z
_cell_length_a                    40.0000
_cell_length_b                    39.8000
_cell_length_c                    25.0000
_cell_angle_alpha                 90.0000
_cell_angle_beta                  90.0000
_cell_angle_gamma                 90.0000
loop_
_atom_site_label
_atom_site_type_symbol
_atom_site_fract_x
_atom_site_fract_y
_atom_site_fract_z
_atom_site_U_iso_or_equiv
_atom_site_adp_type
_atom_site_occupancy
H1     H     1.67432   1.05710   0.69991   0.00000  Uiso   1.00
H2     H     1.59066   1.13317   0.10822   0.00000  Uiso   1.00
H3     H     1.13283   1.09894   0.17714   0.00000  Uiso   1.00
H4     H     1.11324   1.08368   0.66433   0.00000  Uiso   1.00
H5     H     1.99338   1.55635   0.33293   0.00000  Uiso   1.00
H6     H     1.95883   1.54527   0.81304   0.00000  Uiso   1.00
H7     H     1.68338   1.16611   0.84422   0.00000  Uiso   1.00
H8     H     1.85104   1.47369   0.90358   0.00000  Uiso   1.00
H9     H     1.69309   1.07511   0.23518   0.00000  Uiso   1.00
H10    H     1.90105   1.49290   0.19496   0.00000  Uiso   1.00
H11    H     1.90846   1.63543   0.20719   0.00000  Uiso   1.00
H12    H     1.71572   1.19603   0.12370   0.00000  Uiso   1.00
H13    H     1.24287   1.15485   0.07347   0.00000  Uiso   1.00
H14    H     1.55961   1.09946   0.81346   0.00000  Uiso   1.00
H15    H     1.85298   1.61562   0.91506   0.00000  Uiso   1.00
H16    H     1.21699   1.13150   0.79421   0.00000  Uiso   1.00
H17    H     1.09374   1.20261   0.77857   0.00000  Uiso   1.00
H18    H     1.12327   1.22756   0.07610   0.00000  Uiso   1.00
H19    H     1.87571   1.45191   0.72864   0.00000  Uiso   1.00
H20    H     1.90191   1.45340   0.77506   0.00000  Uiso   1.00
H21    H     1.72524   1.13848   0.65875   0.00000  Uiso   1.00
H22    H     1.72772   1.15523   0.71511   0.00000  Uiso   1.00
H23    H     1.75046   1.16577   0.26472   0.00000  Uiso   1.00
H24    H     1.73957   1.19549   0.30199   0.00000  Uiso   1.00
H25    H     1.56672   1.10671   0.28917   0.00000  Uiso   1.00
H26    H     1.58039   1.08538   0.24143   0.00000  Uiso   1.00
H27    H     1.55442   1.09209   0.62281   0.00000  Uiso   1.00
H28    H     1.56304   1.06676   0.66851   0.00000  Uiso   1.00
H29    H     1.92732   1.46308   0.33029   0.00000  Uiso   1.00
H30    H     1.94239   1.47643   0.38379   0.00000  Uiso   1.00
H31    H     1.11283   1.49061   0.33645   0.00000  Uiso   1.00
H32    H     1.10067   1.48030   0.56674   0.00000  Uiso   1.00
H33    H     1.11021   1.67162   0.34786   0.00000  Uiso   1.00
H34    H     1.10456   1.67905   0.57933   0.00000  Uiso   1.00
H35    H     1.16717   1.79754   0.56950   0.00000  Uiso   1.00
H36    H     1.16958   1.79281   0.34695   0.00000  Uiso   1.00
H37    H     1.35546   1.88981   0.60741   0.00000  Uiso   1.00
H38    H     1.36983   1.89973   0.38013   0.00000  Uiso   1.00
H39    H     1.50247   1.89298   0.40016   0.00000  Uiso   1.00
H40    H     1.48929   1.88230   0.62581   0.00000  Uiso   1.00
H41    H     1.67096   1.78266   0.41125   0.00000  Uiso   1.00
H42    H     1.65233   1.77628   0.64056   0.00000  Uiso   1.00
H43    H     1.60403   1.27385   0.69601   0.00000  Uiso   1.00
H44    H     1.68709   1.18342   0.42776   0.00000  Uiso   1.00
H45    H     1.52451   1.22843   0.69589   0.00000  Uiso   1.00
H46    H     1.60871   1.10550   0.51823   0.00000  Uiso   1.00
H47    H     1.61062   1.10778   0.41806   0.00000  Uiso   1.00
H48    H     1.70038   1.20637   0.51209   0.00000  Uiso   1.00
H49    H     1.68681   1.18929   0.57230   0.00000  Uiso   1.00
H50    H     1.60064   1.37117   0.21484   0.00000  Uiso   1.00
H51    H     1.89145   1.64823   0.78190   0.00000  Uiso   1.00
H52    H     1.60821   1.33041   0.65192   0.00000  Uiso   1.00
H53    H     1.70526   1.30343   0.59149   0.00000  Uiso   1.00
H54    H     1.62042   1.52463   0.58947   0.00000  Uiso   1.00
H55    H     1.65846   1.52290   0.42854   0.00000  Uiso   1.00
H56    H     1.64998   1.44182   0.34218   0.00000  Uiso   1.00
H57    H     1.62996   1.46648   0.37886   0.00000  Uiso   1.00
H58    H     1.73861   1.50138   0.74427   0.00000  Uiso   1.00
H59    H     1.77525   1.42530   0.59816   0.00000  Uiso   1.00
H60    H     1.81783   1.45293   0.65725   0.00000  Uiso   1.00
H61    H     1.76543   1.51962   0.31869   0.00000  Uiso   1.00
H62    H     1.71797   1.48620   0.35779   0.00000  Uiso   1.00
H63    H     1.83516   1.45552   0.39997   0.00000  Uiso   1.00
H64    H     1.89261   1.49950   0.50591   0.00000  Uiso   1.00
H65    H     1.88593   1.49948   0.60562   0.00000  Uiso   1.00
H66    H     1.59147   1.43338   0.62041   0.00000  Uiso   1.00
H67    H     1.61511   1.40858   0.65063   0.00000  Uiso   1.00
H68    H     1.63797   1.65753   0.66647   0.00000  Uiso   1.00
H69    H     1.61765   1.69094   0.66841   0.00000  Uiso   1.00
H70    H     1.70166   1.62696   0.68329   0.00000  Uiso   1.00
H71    H     1.74258   1.59596   0.74124   0.00000  Uiso   1.00
H72    H     1.82143   1.65873   0.68096   0.00000  Uiso   1.00
H73    H     1.77727   1.61654   0.31590   0.00000  Uiso   1.00
H74    H     1.83816   1.65747   0.44165   0.00000  Uiso   1.00
H75    H     1.78755   1.68585   0.48022   0.00000  Uiso   1.00
H76    H     1.90776   1.60636   0.50995   0.00000  Uiso   1.00
H77    H     1.61350   1.67158   0.38498   0.00000  Uiso   1.00
H78    H     1.63611   1.70036   0.36254   0.00000  Uiso   1.00
H79    H     1.62264   1.58754   0.58785   0.00000  Uiso   1.00
H80    H     1.92355   1.62676   0.77312   0.00000  Uiso   1.00
H81    H     1.94045   1.65222   0.35266   0.00000  Uiso   1.00
H82    H     1.90984   1.65503   0.39132   0.00000  Uiso   1.00
H83    H     1.72922   1.25237   0.61907   0.00000  Uiso   1.00
H84    H     1.70762   1.22195   0.65564   0.00000  Uiso   1.00
H85    H     1.67130   1.46426   0.66568   0.00000  Uiso   1.00
H86    H     1.68247   1.49178   0.71805   0.00000  Uiso   1.00
H87    H     1.81639   1.41108   0.45027   0.00000  Uiso   1.00
H88    H     1.77470   1.40033   0.46229   0.00000  Uiso   1.00
H89    H     1.80874   1.70342   0.62470   0.00000  Uiso   1.00
H90    H     1.76908   1.71331   0.60024   0.00000  Uiso   1.00
H91    H     1.72065   1.63287   0.31109   0.00000  Uiso   1.00
H92    H     1.70078   1.65677   0.36004   0.00000  Uiso   1.00
H93    H     1.90347   1.63506   0.59229   0.00000  Uiso   1.00
H94    H     1.89691   1.61441   0.65377   0.00000  Uiso   1.00
H95    H     1.66907   1.61282   0.41762   0.00000  Uiso   1.00
H96    H     1.67788   1.57361   0.39060   0.00000  Uiso   1.00
H97    H     1.57771   1.40411   0.39548   0.00000  Uiso   1.00
H98    H     1.52731   1.33048   0.26392   0.00000  Uiso   1.00
H99    H     1.57938   1.30368   0.22522   0.00000  Uiso   1.00
H100   H     1.55814   1.34985   0.07254   0.00000  Uiso   1.00
H101   H     1.50329   1.37237   0.10765   0.00000  Uiso   1.00
H102   H     1.48986   1.36479   0.20514   0.00000  Uiso   1.00
H103   H     1.59443   1.31298   0.12983   0.00000  Uiso   1.00
H104   H     1.61316   1.41532   0.16291   0.00000  Uiso   1.00
H105   H     1.58862   1.46781   0.15748   0.00000  Uiso   1.00
H106   H     1.53438   1.47469   0.11790   0.00000  Uiso   1.00
H107   H     1.52090   1.43411   0.13818   0.00000  Uiso   1.00
H108   H     1.55994   1.45090   0.03972   0.00000  Uiso   1.00
H109   H     1.53925   1.41305   0.05621   0.00000  Uiso   1.00
H110   H     1.61092   1.43382   0.07681   0.00000  Uiso   1.00
H111   H     1.59533   1.39215   0.07084   0.00000  Uiso   1.00
H112   H     1.53000   1.40958   0.25168   0.00000  Uiso   1.00
H113   H     1.57998   1.43404   0.31051   0.00000  Uiso   1.00
H114   H     1.59112   1.39139   0.29671   0.00000  Uiso   1.00
H115   H     1.20294   1.47459   0.31069   0.00000  Uiso   1.00
H116   H     1.21404   1.43731   0.30500   0.00000  Uiso   1.00
H117   H     1.27823   1.39674   0.37877   0.00000  Uiso   1.00
H118   H     1.06366   1.18819   0.63887   0.00000  Uiso   1.00
H119   H     1.20725   1.07951   0.63411   0.00000  Uiso   1.00
H120   H     1.07923   1.19838   0.21431   0.00000  Uiso   1.00
H121   H     1.19798   1.41924   0.60675   0.00000  Uiso   1.00
H122   H     1.18507   1.45534   0.61672   0.00000  Uiso   1.00
H123   H     1.18793   1.35382   0.61017   0.00000  Uiso   1.00
H124   H     1.18525   1.29755   0.65524   0.00000  Uiso   1.00
H125   H     1.10462   1.26952   0.55076   0.00000  Uiso   1.00
H126   H     1.20788   1.30906   0.24091   0.00000  Uiso   1.00
H127   H     1.11470   1.28100   0.31322   0.00000  Uiso   1.00
H128   H     1.11387   1.33603   0.36329   0.00000  Uiso   1.00
H129   H     1.11979   1.17150   0.37210   0.00000  Uiso   1.00
H130   H     1.11268   1.16871   0.47206   0.00000  Uiso   1.00
H131   H     1.26012   1.25787   0.64560   0.00000  Uiso   1.00
H132   H     1.33901   1.18444   0.54634   0.00000  Uiso   1.00
H133   H     1.28745   1.15988   0.58853   0.00000  Uiso   1.00
H134   H     1.28125   1.26698   0.24076   0.00000  Uiso   1.00
H135   H     1.32883   1.28846   0.29739   0.00000  Uiso   1.00
H136   H     1.34130   1.18911   0.36238   0.00000  Uiso   1.00
H137   H     1.21703   1.14409   0.48721   0.00000  Uiso   1.00
H138   H     1.39882   1.34365   0.59256   0.00000  Uiso   1.00
H139   H     1.38687   1.30947   0.61661   0.00000  Uiso   1.00
H140   H     1.07765   1.20322   0.58564   0.00000  Uiso   1.00
H141   H     1.21891   1.09995   0.58400   0.00000  Uiso   1.00
H142   H     1.49657   1.27641   0.30261   0.00000  Uiso   1.00
H143   H     1.53161   1.15916   0.33763   0.00000  Uiso   1.00
H144   H     1.52541   1.15222   0.57390   0.00000  Uiso   1.00
H145   H     1.48072   1.18344   0.52433   0.00000  Uiso   1.00
H146   H     1.21780   1.09430   0.23767   0.00000  Uiso   1.00
H147   H     1.24286   1.10607   0.19430   0.00000  Uiso   1.00
H148   H     1.43678   1.31858   0.31570   0.00000  Uiso   1.00
H149   H     1.39792   1.31767   0.31124   0.00000  Uiso   1.00
H150   H     1.33325   1.36376   0.54826   0.00000  Uiso   1.00
H151   H     1.33202   1.36455   0.37637   0.00000  Uiso   1.00
H152   H     1.29144   1.39380   0.59535   0.00000  Uiso   1.00
H153   H     1.25685   1.41181   0.56313   0.00000  Uiso   1.00
H154   H     1.09558   1.35074   0.48599   0.00000  Uiso   1.00
H155   H     1.08202   1.30914   0.49215   0.00000  Uiso   1.00
H156   H     1.23695   1.35416   0.27798   0.00000  Uiso   1.00
H157   H     1.22092   1.38118   0.32501   0.00000  Uiso   1.00
H158   H     1.32739   1.30090   0.57752   0.00000  Uiso   1.00
H159   H     1.29029   1.30433   0.61232   0.00000  Uiso   1.00
H160   H     1.27922   1.15047   0.27580   0.00000  Uiso   1.00
H161   H     1.31128   1.14421   0.32248   0.00000  Uiso   1.00
H162   H     1.25094   1.14556   0.40959   0.00000  Uiso   1.00
H163   H     1.23448   1.14846   0.34535   0.00000  Uiso   1.00
H164   H     1.48615   1.15198   0.39205   0.00000  Uiso   1.00
H165   H     1.45549   1.18177   0.40616   0.00000  Uiso   1.00
H166   H     1.48461   1.27305   0.68839   0.00000  Uiso   1.00
H167   H     1.45885   1.27805   0.63223   0.00000  Uiso   1.00
H168   H     1.34034   1.76955   0.56198   0.00000  Uiso   1.00
H169   H     1.44643   1.82320   0.33814   0.00000  Uiso   1.00
H170   H     1.45055   1.78990   0.37040   0.00000  Uiso   1.00
H171   H     1.21448   1.54210   0.38673   0.00000  Uiso   1.00
H172   H     1.55079   1.37789   0.56769   0.00000  Uiso   1.00
H173   H     1.39640   1.80717   0.64267   0.00000  Uiso   1.00
H174   H     1.43521   1.80627   0.64918   0.00000  Uiso   1.00
H175   H     1.51652   1.77951   0.42236   0.00000  Uiso   1.00
H176   H     1.49181   1.74816   0.58206   0.00000  Uiso   1.00
H177   H     1.54479   1.71450   0.58520   0.00000  Uiso   1.00
H178   H     1.49374   1.36534   0.39237   0.00000  Uiso   1.00
H179   H     1.49558   1.34859   0.56235   0.00000  Uiso   1.00
H180   H     1.21439   1.60512   0.38434   0.00000  Uiso   1.00
H181   H     1.19937   1.60658   0.55452   0.00000  Uiso   1.00
H182   H     1.19271   1.68667   0.61970   0.00000  Uiso   1.00
H183   H     1.22711   1.67675   0.59434   0.00000  Uiso   1.00
H184   H     1.54603   1.25226   0.25379   0.00000  Uiso   1.00
H185   H     1.20197   1.67800   0.31546   0.00000  Uiso   1.00
H186   H     1.21721   1.71402   0.31295   0.00000  Uiso   1.00
H187   H     1.28448   1.74111   0.55698   0.00000  Uiso   1.00
H188   H     1.28807   1.74779   0.38551   0.00000  Uiso   1.00
H189   H     1.33349   1.77565   0.34455   0.00000  Uiso   1.00
H190   H     1.36771   1.79158   0.38064   0.00000  Uiso   1.00
H191   H     1.19700   1.51609   0.56834   0.00000  Uiso   1.00
H192   H     1.19344   1.55512   0.60064   0.00000  Uiso   1.00
H193   H     1.56975   1.76705   0.38966   0.00000  Uiso   1.00
H194   H     1.59720   1.73942   0.41929   0.00000  Uiso   1.00
H195   H     1.66473   1.29251   0.09264   0.00000  Uiso   1.00
H196   H     1.65986   1.34985   0.05226   0.00000  Uiso   1.00
H197   H     1.66164   1.40041   0.11140   0.00000  Uiso   1.00
H198   H     1.67831   1.33640   0.24807   0.00000  Uiso   1.00
H199   H     1.67388   1.28613   0.18951   0.00000  Uiso   1.00
H200   H     1.66861   1.38908   0.30181   0.00000  Uiso   1.00
H201   H     1.68903   1.42767   0.28437   0.00000  Uiso   1.00
H202   H     1.70844   1.38804   0.27091   0.00000  Uiso   1.00
H203   H     1.71919   1.31093   0.40292   0.00000  Uiso   1.00
H204   H     1.71950   1.25991   0.34372   0.00000  Uiso   1.00
H205   H     1.61322   1.35872   0.37471   0.00000  Uiso   1.00
H206   H     1.59221   1.32959   0.33679   0.00000  Uiso   1.00
H207   H     1.62093   1.28538   0.28871   0.00000  Uiso   1.00
O208   O     1.89507   1.46445   0.74191   0.00000  Uiso   1.00
O209   O     1.71902   1.15857   0.67884   0.00000  Uiso   1.00
O210   O     1.73564   1.17173   0.29428   0.00000  Uiso   1.00
O211   O     1.58665   1.09516   0.27588   0.00000  Uiso   1.00
O212   O     1.57290   1.07971   0.63925   0.00000  Uiso   1.00
O213   O     1.92136   1.47334   0.36457   0.00000  Uiso   1.00
O214   O     1.62951   1.08004   0.69305   0.00000  Uiso   1.00
O215   O     1.68511   1.15405   0.76558   0.00000  Uiso   1.00
O216   O     1.64066   1.17861   0.80632   0.00000  Uiso   1.00
O217   O     1.64842   1.09849   0.24082   0.00000  Uiso   1.00
O218   O     1.66435   1.15596   0.61823   0.00000  Uiso   1.00
O219   O     1.67604   1.16376   0.33790   0.00000  Uiso   1.00
O220   O     1.61889   1.21840   0.71760   0.00000  Uiso   1.00
O221   O     1.67057   1.20211   0.69286   0.00000  Uiso   1.00
O222   O     1.67923   1.10733   0.69063   0.00000  Uiso   1.00
O223   O     1.62084   1.12062   0.60742   0.00000  Uiso   1.00
O224   O     1.62950   1.13201   0.33075   0.00000  Uiso   1.00
O225   O     1.56310   1.18309   0.71249   0.00000  Uiso   1.00
O226   O     1.56490   1.14340   0.64816   0.00000  Uiso   1.00
O227   O     1.57390   1.10262   0.73605   0.00000  Uiso   1.00
O228   O     1.58372   1.14293   0.79850   0.00000  Uiso   1.00
O229   O     1.69829   1.12389   0.25580   0.00000  Uiso   1.00
O230   O     1.62354   1.15008   0.70997   0.00000  Uiso   1.00
O231   O     1.64493   1.16973   0.23837   0.00000  Uiso   1.00
O232   O     1.62016   1.66999   0.64827   0.00000  Uiso   1.00
O233   O     1.60790   1.70001   0.46948   0.00000  Uiso   1.00
O234   O     1.60187   1.70152   0.55920   0.00000  Uiso   1.00
O235   O     1.65667   1.38341   0.40101   0.00000  Uiso   1.00
O236   O     1.68965   1.35286   0.45658   0.00000  Uiso   1.00
O237   O     1.69102   1.21733   0.28263   0.00000  Uiso   1.00
O238   O     1.63955   1.37581   0.59722   0.00000  Uiso   1.00
O239   O     1.68749   1.35563   0.56259   0.00000  Uiso   1.00
O240   O     1.63674   1.67869   0.38100   0.00000  Uiso   1.00
O241   O     1.63645   1.64222   0.55564   0.00000  Uiso   1.00
O242   O     1.64948   1.64454   0.46809   0.00000  Uiso   1.00
O243   O     1.67843   1.43172   0.60892   0.00000  Uiso   1.00
O244   O     1.79342   1.52056   0.76703   0.00000  Uiso   1.00
O245   O     1.72323   1.41458   0.56111   0.00000  Uiso   1.00
O246   O     1.83482   1.48606   0.73976   0.00000  Uiso   1.00
O247   O     1.90075   1.52664   0.41775   0.00000  Uiso   1.00
O248   O     1.88147   1.52141   0.69289   0.00000  Uiso   1.00
O249   O     1.82493   1.53554   0.31117   0.00000  Uiso   1.00
O250   O     1.69066   1.44299   0.41104   0.00000  Uiso   1.00
O251   O     1.86111   1.49781   0.34622   0.00000  Uiso   1.00
O252   O     1.72665   1.40969   0.45518   0.00000  Uiso   1.00
O253   O     1.91107   1.50086   0.27325   0.00000  Uiso   1.00
O254   O     1.87120   1.52869   0.22620   0.00000  Uiso   1.00
O255   O     1.82921   1.57706   0.87927   0.00000  Uiso   1.00
O256   O     1.86770   1.61013   0.83809   0.00000  Uiso   1.00
O257   O     1.91954   1.57596   0.79854   0.00000  Uiso   1.00
O258   O     1.92909   1.64099   0.38227   0.00000  Uiso   1.00
O259   O     1.95336   1.58719   0.33668   0.00000  Uiso   1.00
O260   O     1.95047   1.53050   0.34416   0.00000  Uiso   1.00
O261   O     1.90976   1.62529   0.28641   0.00000  Uiso   1.00
O262   O     1.87985   1.59539   0.22557   0.00000  Uiso   1.00
O263   O     1.82497   1.51045   0.86706   0.00000  Uiso   1.00
O264   O     1.87139   1.48604   0.83218   0.00000  Uiso   1.00
O265   O     1.91913   1.51970   0.78442   0.00000  Uiso   1.00
O266   O     1.63171   1.44283   0.36815   0.00000  Uiso   1.00
O267   O     1.63551   1.46691   0.55086   0.00000  Uiso   1.00
O268   O     1.63883   1.46861   0.46078   0.00000  Uiso   1.00
O269   O     1.68187   1.66740   0.61954   0.00000  Uiso   1.00
O270   O     1.79728   1.58649   0.78082   0.00000  Uiso   1.00
O271   O     1.72056   1.70509   0.59394   0.00000  Uiso   1.00
O272   O     1.84021   1.61197   0.73853   0.00000  Uiso   1.00
O273   O     1.91093   1.58238   0.42157   0.00000  Uiso   1.00
O274   O     1.89051   1.57702   0.70120   0.00000  Uiso   1.00
O275   O     1.83392   1.60197   0.30889   0.00000  Uiso   1.00
O276   O     1.69633   1.68247   0.42554   0.00000  Uiso   1.00
O277   O     1.86801   1.62140   0.37365   0.00000  Uiso   1.00
O278   O     1.73195   1.70157   0.48854   0.00000  Uiso   1.00
O279   O     1.61446   1.43052   0.63277   0.00000  Uiso   1.00
O280   O     1.60493   1.40967   0.44804   0.00000  Uiso   1.00
O281   O     1.59759   1.41025   0.53736   0.00000  Uiso   1.00
O282   O     1.71031   1.17787   0.19870   0.00000  Uiso   1.00
O283   O     1.65398   1.73521   0.42278   0.00000  Uiso   1.00
O284   O     1.69389   1.76019   0.47348   0.00000  Uiso   1.00
O285   O     1.64665   1.72677   0.62454   0.00000  Uiso   1.00
O286   O     1.68095   1.76178   0.57830   0.00000  Uiso   1.00
O287   O     1.88823   1.56115   0.32062   0.00000  Uiso   1.00
O288   O     1.90182   1.63223   0.75729   0.00000  Uiso   1.00
O289   O     1.85426   1.54843   0.78708   0.00000  Uiso   1.00
O290   O     1.66804   1.70340   0.52383   0.00000  Uiso   1.00
O291   O     1.66525   1.40941   0.50470   0.00000  Uiso   1.00
O292   O     1.55673   1.47117   0.24696   0.00000  Uiso   1.00
O293   O     1.51459   1.39155   0.31866   0.00000  Uiso   1.00
O294   O     1.59917   1.12628   0.18725   0.00000  Uiso   1.00
O295   O     1.40629   1.32086   0.60088   0.00000  Uiso   1.00
O296   O     1.44635   1.33260   0.42690   0.00000  Uiso   1.00
O297   O     1.44705   1.32539   0.51691   0.00000  Uiso   1.00
O298   O     1.15838   1.47297   0.35741   0.00000  Uiso   1.00
O299   O     1.10944   1.45461   0.39285   0.00000  Uiso   1.00
O300   O     1.14651   1.45944   0.55798   0.00000  Uiso   1.00
O301   O     1.10405   1.45367   0.49839   0.00000  Uiso   1.00
O302   O     1.23675   1.10944   0.23192   0.00000  Uiso   1.00
O303   O     1.17495   1.11955   0.20769   0.00000  Uiso   1.00
O304   O     1.41636   1.32821   0.33098   0.00000  Uiso   1.00
O305   O     1.38055   1.33477   0.50717   0.00000  Uiso   1.00
O306   O     1.37790   1.33221   0.41697   0.00000  Uiso   1.00
O307   O     1.17445   1.39676   0.54704   0.00000  Uiso   1.00
O308   O     1.16201   1.24360   0.67206   0.00000  Uiso   1.00
O309   O     1.12712   1.38754   0.50078   0.00000  Uiso   1.00
O310   O     1.12628   1.22353   0.61006   0.00000  Uiso   1.00
O311   O     1.14763   1.17144   0.28946   0.00000  Uiso   1.00
O312   O     1.13461   1.16477   0.56606   0.00000  Uiso   1.00
O313   O     1.18110   1.26115   0.20106   0.00000  Uiso   1.00
O314   O     1.18084   1.40727   0.35573   0.00000  Uiso   1.00
O315   O     1.14486   1.23628   0.25829   0.00000  Uiso   1.00
O316   O     1.13358   1.38821   0.39414   0.00000  Uiso   1.00
O317   O     1.12348   1.21501   0.15440   0.00000  Uiso   1.00
O318   O     1.17005   1.22694   0.10580   0.00000  Uiso   1.00
O319   O     1.20312   1.17509   0.75976   0.00000  Uiso   1.00
O320   O     1.20511   1.12504   0.71631   0.00000  Uiso   1.00
O321   O     1.15822   1.10505   0.65018   0.00000  Uiso   1.00
O322   O     1.21726   1.45748   0.32702   0.00000  Uiso   1.00
O323   O     1.22797   1.42420   0.50543   0.00000  Uiso   1.00
O324   O     1.23094   1.42347   0.41552   0.00000  Uiso   1.00
O325   O     1.36904   1.27746   0.55363   0.00000  Uiso   1.00
O326   O     1.22178   1.21472   0.67021   0.00000  Uiso   1.00
O327   O     1.37560   1.22643   0.51636   0.00000  Uiso   1.00
O328   O     1.23357   1.16309   0.63750   0.00000  Uiso   1.00
O329   O     1.20121   1.15402   0.29098   0.00000  Uiso   1.00
O330   O     1.18660   1.14324   0.57127   0.00000  Uiso   1.00
O331   O     1.23895   1.22960   0.21405   0.00000  Uiso   1.00
O332   O     1.38142   1.27722   0.35859   0.00000  Uiso   1.00
O333   O     1.24972   1.17489   0.22984   0.00000  Uiso   1.00
O334   O     1.36982   1.23224   0.41055   0.00000  Uiso   1.00
O335   O     1.22331   1.14263   0.14565   0.00000  Uiso   1.00
O336   O     1.22855   1.19593   0.11472   0.00000  Uiso   1.00
O337   O     1.14260   1.20418   0.75897   0.00000  Uiso   1.00
O338   O     1.10086   1.19336   0.69980   0.00000  Uiso   1.00
O339   O     1.10938   1.13386   0.65486   0.00000  Uiso   1.00
O340   O     1.09446   1.19377   0.24363   0.00000  Uiso   1.00
O341   O     1.12856   1.14926   0.18566   0.00000  Uiso   1.00
O342   O     1.20306   1.44296   0.59891   0.00000  Uiso   1.00
O343   O     1.20757   1.48768   0.42260   0.00000  Uiso   1.00
O344   O     1.19905   1.48528   0.51182   0.00000  Uiso   1.00
O345   O     1.45059   1.27858   0.36729   0.00000  Uiso   1.00
O346   O     1.43747   1.22759   0.39953   0.00000  Uiso   1.00
O347   O     1.57943   1.15902   0.27830   0.00000  Uiso   1.00
O348   O     1.43678   1.26656   0.56523   0.00000  Uiso   1.00
O349   O     1.44417   1.22523   0.50444   0.00000  Uiso   1.00
O350   O     1.18270   1.19149   0.19877   0.00000  Uiso   1.00
O351   O     1.22046   1.09895   0.62302   0.00000  Uiso   1.00
O352   O     1.07633   1.18251   0.60659   0.00000  Uiso   1.00
O353   O     1.16604   1.17523   0.66624   0.00000  Uiso   1.00
O354   O     1.40993   1.27676   0.46190   0.00000  Uiso   1.00
O355   O     1.16483   1.43642   0.45409   0.00000  Uiso   1.00
O356   O     1.46827   1.85565   0.40523   0.00000  Uiso   1.00
O357   O     1.46737   1.90302   0.45569   0.00000  Uiso   1.00
O358   O     1.45468   1.84791   0.60388   0.00000  Uiso   1.00
O359   O     1.46244   1.89799   0.56231   0.00000  Uiso   1.00
O360   O     1.61161   1.17408   0.14190   0.00000  Uiso   1.00
O361   O     1.64393   1.23818   0.24563   0.00000  Uiso   1.00
O362   O     1.21224   1.69573   0.60096   0.00000  Uiso   1.00
O363   O     1.20707   1.66176   0.42471   0.00000  Uiso   1.00
O364   O     1.19870   1.66136   0.51405   0.00000  Uiso   1.00
O365   O     1.21836   1.69275   0.33258   0.00000  Uiso   1.00
O366   O     1.23596   1.71777   0.51033   0.00000  Uiso   1.00
O367   O     1.23626   1.72420   0.42071   0.00000  Uiso   1.00
O368   O     1.38672   1.85079   0.59348   0.00000  Uiso   1.00
O369   O     1.39140   1.90194   0.55430   0.00000  Uiso   1.00
O370   O     1.40141   1.86090   0.39326   0.00000  Uiso   1.00
O371   O     1.39642   1.90626   0.44779   0.00000  Uiso   1.00
O372   O     1.43437   1.80737   0.36097   0.00000  Uiso   1.00
O373   O     1.38842   1.79795   0.53171   0.00000  Uiso   1.00
O374   O     1.39327   1.80324   0.44235   0.00000  Uiso   1.00
O375   O     1.18796   1.75188   0.55784   0.00000  Uiso   1.00
O376   O     1.14108   1.77035   0.51576   0.00000  Uiso   1.00
O377   O     1.18663   1.74585   0.36193   0.00000  Uiso   1.00
O378   O     1.14485   1.77123   0.40818   0.00000  Uiso   1.00
O379   O     1.15821   1.68363   0.36486   0.00000  Uiso   1.00
O380   O     1.11310   1.70709   0.40517   0.00000  Uiso   1.00
O381   O     1.15242   1.69404   0.56817   0.00000  Uiso   1.00
O382   O     1.10966   1.70646   0.51201   0.00000  Uiso   1.00
O383   O     1.58682   1.20749   0.23313   0.00000  Uiso   1.00
O384   O     1.67012   1.20656   0.15369   0.00000  Uiso   1.00
O385   O     1.41684   1.79793   0.62696   0.00000  Uiso   1.00
O386   O     1.46109   1.79778   0.45330   0.00000  Uiso   1.00
O387   O     1.45658   1.79467   0.54312   0.00000  Uiso   1.00
O388   O     1.17087   1.71737   0.46341   0.00000  Uiso   1.00
O389   O     1.42736   1.85353   0.49937   0.00000  Uiso   1.00
O390   O     1.64972   1.42622   0.20504   0.00000  Uiso   1.00
Al391  Al    1.60027   1.11732   0.67632   0.00000  Uiso   1.00
Al392  Al    1.66712   1.15491   0.69446   0.00000  Uiso   1.00
Al393  Al    1.60185   1.18069   0.75793   0.00000  Uiso   1.00
Al394  Al    1.64564   1.68655   0.58091   0.00000  Uiso   1.00
Al395  Al    1.65485   1.69155   0.45790   0.00000  Uiso   1.00
Al396  Al    1.90712   1.59817   0.34982   0.00000  Uiso   1.00
Al397  Al    1.90245   1.52011   0.34232   0.00000  Uiso   1.00
Al398  Al    1.65139   1.42372   0.44063   0.00000  Uiso   1.00
Al399  Al    1.64248   1.41962   0.56464   0.00000  Uiso   1.00
Al400  Al    1.85284   1.56513   0.26936   0.00000  Uiso   1.00
Al401  Al    1.68714   1.17049   0.26499   0.00000  Uiso   1.00
Al402  Al    1.87487   1.58743   0.77139   0.00000  Uiso   1.00
Al403  Al    1.87324   1.50952   0.76512   0.00000  Uiso   1.00
Al404  Al    1.81166   1.54842   0.82257   0.00000  Uiso   1.00
Al405  Al    1.70644   1.73079   0.53360   0.00000  Uiso   1.00
Al406  Al    1.70575   1.38427   0.50979   0.00000  Uiso   1.00
Al407  Al    1.40921   1.29669   0.52618   0.00000  Uiso   1.00
Al408  Al    1.20703   1.15542   0.21570   0.00000  Uiso   1.00
Al409  Al    1.41330   1.30100   0.40153   0.00000  Uiso   1.00
Al410  Al    1.19040   1.44583   0.39636   0.00000  Uiso   1.00
Al411  Al    1.13747   1.19398   0.22143   0.00000  Uiso   1.00
Al412  Al    1.18357   1.43992   0.51913   0.00000  Uiso   1.00
Al413  Al    1.20323   1.22719   0.16096   0.00000  Uiso   1.00
Al414  Al    1.61812   1.13479   0.25677   0.00000  Uiso   1.00
Al415  Al    1.19268   1.14046   0.64744   0.00000  Uiso   1.00
Al416  Al    1.12477   1.17849   0.63729   0.00000  Uiso   1.00
Al417  Al    1.18262   1.20885   0.71438   0.00000  Uiso   1.00
Al418  Al    1.40652   1.22928   0.45837   0.00000  Uiso   1.00
Al419  Al    1.12013   1.42045   0.44590   0.00000  Uiso   1.00
Al420  Al    1.19057   1.70857   0.52731   0.00000  Uiso   1.00
Al421  Al    1.19353   1.70582   0.40344   0.00000  Uiso   1.00
Al422  Al    1.42991   1.83320   0.43475   0.00000  Uiso   1.00
Al423  Al    1.42214   1.82699   0.55790   0.00000  Uiso   1.00
Al424  Al    1.62856   1.20517   0.19481   0.00000  Uiso   1.00
Al425  Al    1.12782   1.73876   0.46034   0.00000  Uiso   1.00
Al426  Al    1.42923   1.90180   0.50507   0.00000  Uiso   1.00
C427   C     1.66949   1.16640   0.80592   0.00000  Uiso   1.00
C428   C     1.66888   1.16603   0.50460   0.00000  Uiso   1.00
C429   C     1.66978   1.16649   0.44805   0.00000  Uiso   1.00
C430   C     1.64653   1.22397   0.69480   0.00000  Uiso   1.00
C431   C     1.62568   1.12261   0.49770   0.00000  Uiso   1.00
C432   C     1.62661   1.12376   0.44245   0.00000  Uiso   1.00
C433   C     1.55338   1.17081   0.66857   0.00000  Uiso   1.00
C434   C     1.57243   1.11512   0.78317   0.00000  Uiso   1.00
C435   C     1.66104   1.08126   0.69463   0.00000  Uiso   1.00
C436   C     1.68000   1.09898   0.24381   0.00000  Uiso   1.00
C437   C     1.64353   1.13972   0.58839   0.00000  Uiso   1.00
C438   C     1.64637   1.14303   0.52984   0.00000  Uiso   1.00
C439   C     1.65169   1.14734   0.35811   0.00000  Uiso   1.00
C440   C     1.64927   1.14589   0.41752   0.00000  Uiso   1.00
C441   C     1.59184   1.70842   0.51213   0.00000  Uiso   1.00
C442   C     1.67250   1.35628   0.41466   0.00000  Uiso   1.00
C443   C     1.66817   1.23983   0.27796   0.00000  Uiso   1.00
C444   C     1.62605   1.28089   0.67284   0.00000  Uiso   1.00
C445   C     1.65179   1.25684   0.66870   0.00000  Uiso   1.00
C446   C     1.62840   1.31215   0.64881   0.00000  Uiso   1.00
C447   C     1.66171   1.35254   0.59135   0.00000  Uiso   1.00
C448   C     1.65739   1.31991   0.61940   0.00000  Uiso   1.00
C449   C     1.68124   1.26473   0.63905   0.00000  Uiso   1.00
C450   C     1.68319   1.29662   0.61483   0.00000  Uiso   1.00
C451   C     1.63030   1.57290   0.55309   0.00000  Uiso   1.00
C452   C     1.64253   1.62794   0.51103   0.00000  Uiso   1.00
C453   C     1.64152   1.59094   0.50794   0.00000  Uiso   1.00
C454   C     1.65238   1.57274   0.46172   0.00000  Uiso   1.00
C455   C     1.72178   1.46869   0.67988   0.00000  Uiso   1.00
C456   C     1.71042   1.43022   0.60036   0.00000  Uiso   1.00
C457   C     1.73309   1.44726   0.63774   0.00000  Uiso   1.00
C458   C     1.74620   1.48441   0.71212   0.00000  Uiso   1.00
C459   C     1.80429   1.49636   0.73943   0.00000  Uiso   1.00
C460   C     1.78007   1.47865   0.70416   0.00000  Uiso   1.00
C461   C     1.76770   1.44196   0.63063   0.00000  Uiso   1.00
C462   C     1.79117   1.45700   0.66328   0.00000  Uiso   1.00
C463   C     1.89450   1.52259   0.52906   0.00000  Uiso   1.00
C464   C     1.89077   1.52275   0.58401   0.00000  Uiso   1.00
C465   C     1.76971   1.49828   0.34512   0.00000  Uiso   1.00
C466   C     1.83158   1.50899   0.33691   0.00000  Uiso   1.00
C467   C     1.80287   1.48908   0.35808   0.00000  Uiso   1.00
C468   C     1.74389   1.47964   0.36653   0.00000  Uiso   1.00
C469   C     1.72089   1.43402   0.42340   0.00000  Uiso   1.00
C470   C     1.74944   1.45182   0.40063   0.00000  Uiso   1.00
C471   C     1.80922   1.46185   0.39087   0.00000  Uiso   1.00
C472   C     1.78315   1.44217   0.41315   0.00000  Uiso   1.00
C473   C     1.89430   1.50758   0.23099   0.00000  Uiso   1.00
C474   C     1.84977   1.60081   0.87793   0.00000  Uiso   1.00
C475   C     1.89928   1.61861   0.23923   0.00000  Uiso   1.00
C476   C     1.84894   1.49013   0.86802   0.00000  Uiso   1.00
C477   C     1.62890   1.53818   0.55413   0.00000  Uiso   1.00
C478   C     1.63748   1.48284   0.50679   0.00000  Uiso   1.00
C479   C     1.63860   1.52024   0.50807   0.00000  Uiso   1.00
C480   C     1.65014   1.53730   0.46323   0.00000  Uiso   1.00
C481   C     1.72797   1.63408   0.68387   0.00000  Uiso   1.00
C482   C     1.71218   1.67882   0.61990   0.00000  Uiso   1.00
C483   C     1.73771   1.66141   0.65141   0.00000  Uiso   1.00
C484   C     1.75030   1.61662   0.71545   0.00000  Uiso   1.00
C485   C     1.80886   1.60680   0.74674   0.00000  Uiso   1.00
C486   C     1.78432   1.62597   0.71378   0.00000  Uiso   1.00
C487   C     1.77221   1.67134   0.65029   0.00000  Uiso   1.00
C488   C     1.79489   1.65233   0.68176   0.00000  Uiso   1.00
C489   C     1.90294   1.58299   0.53149   0.00000  Uiso   1.00
C490   C     1.89907   1.58370   0.58770   0.00000  Uiso   1.00
C491   C     1.77899   1.63180   0.35217   0.00000  Uiso   1.00
C492   C     1.83924   1.61850   0.35107   0.00000  Uiso   1.00
C493   C     1.81011   1.63570   0.37613   0.00000  Uiso   1.00
C494   C     1.75016   1.64693   0.37381   0.00000  Uiso   1.00
C495   C     1.72595   1.68465   0.44673   0.00000  Uiso   1.00
C496   C     1.75387   1.66687   0.42086   0.00000  Uiso   1.00
C497   C     1.81369   1.65496   0.42297   0.00000  Uiso   1.00
C498   C     1.78576   1.67033   0.44439   0.00000  Uiso   1.00
C499   C     1.58727   1.40362   0.49023   0.00000  Uiso   1.00
C500   C     1.69862   1.19357   0.15829   0.00000  Uiso   1.00
C501   C     1.67322   1.75973   0.43604   0.00000  Uiso   1.00
C502   C     1.66007   1.75524   0.61437   0.00000  Uiso   1.00
C503   C     1.96594   1.55801   0.33784   0.00000  Uiso   1.00
C504   C     1.90437   1.55419   0.44335   0.00000  Uiso   1.00
C505   C     1.90068   1.55325   0.50268   0.00000  Uiso   1.00
C506   C     1.88798   1.55015   0.67266   0.00000  Uiso   1.00
C507   C     1.89286   1.55254   0.61444   0.00000  Uiso   1.00
C508   C     1.93269   1.54686   0.79879   0.00000  Uiso   1.00
C509   C     1.51200   1.35294   0.18786   0.00000  Uiso   1.00
C510   C     1.53336   1.33320   0.22162   0.00000  Uiso   1.00
C511   C     1.56270   1.31851   0.20017   0.00000  Uiso   1.00
C512   C     1.57155   1.32395   0.14558   0.00000  Uiso   1.00
C513   C     1.55062   1.34452   0.11365   0.00000  Uiso   1.00
C514   C     1.51972   1.35773   0.13346   0.00000  Uiso   1.00
C515   C     1.57176   1.44612   0.16290   0.00000  Uiso   1.00
C516   C     1.56099   1.44604   0.22040   0.00000  Uiso   1.00
C517   C     1.54234   1.44853   0.12305   0.00000  Uiso   1.00
C518   C     1.55644   1.43225   0.07156   0.00000  Uiso   1.00
C519   C     1.59021   1.41692   0.08801   0.00000  Uiso   1.00
C520   C     1.57040   1.40952   0.29738   0.00000  Uiso   1.00
C521   C     1.54308   1.39788   0.33574   0.00000  Uiso   1.00
C522   C     1.60050   1.14462   0.14536   0.00000  Uiso   1.00
C523   C     1.45919   1.33660   0.47310   0.00000  Uiso   1.00
C524   C     1.12657   1.47273   0.36231   0.00000  Uiso   1.00
C525   C     1.11669   1.46452   0.54079   0.00000  Uiso   1.00
C526   C     1.32108   1.37123   0.51103   0.00000  Uiso   1.00
C527   C     1.36695   1.34190   0.46217   0.00000  Uiso   1.00
C528   C     1.33572   1.36241   0.46261   0.00000  Uiso   1.00
C529   C     1.32039   1.37162   0.41410   0.00000  Uiso   1.00
C530   C     1.16932   1.33530   0.59816   0.00000  Uiso   1.00
C531   C     1.14937   1.37781   0.53365   0.00000  Uiso   1.00
C532   C     1.14665   1.34444   0.55735   0.00000  Uiso   1.00
C533   C     1.16844   1.30432   0.62268   0.00000  Uiso   1.00
C534   C     1.14432   1.24693   0.63068   0.00000  Uiso   1.00
C535   C     1.14470   1.28063   0.60469   0.00000  Uiso   1.00
C536   C     1.12187   1.32076   0.54001   0.00000  Uiso   1.00
C537   C     1.12243   1.28851   0.56420   0.00000  Uiso   1.00
C538   C     1.14071   1.16517   0.39829   0.00000  Uiso   1.00
C539   C     1.13676   1.16382   0.45332   0.00000  Uiso   1.00
C540   C     1.18772   1.31520   0.26880   0.00000  Uiso   1.00
C541   C     1.16245   1.26078   0.24224   0.00000  Uiso   1.00
C542   C     1.16145   1.29261   0.27421   0.00000  Uiso   1.00
C543   C     1.18874   1.34514   0.29863   0.00000  Uiso   1.00
C544   C     1.15819   1.38426   0.36263   0.00000  Uiso   1.00
C545   C     1.16098   1.35286   0.33227   0.00000  Uiso   1.00
C546   C     1.13476   1.29936   0.30925   0.00000  Uiso   1.00
C547   C     1.13458   1.32940   0.33693   0.00000  Uiso   1.00
C548   C     1.13889   1.22311   0.11205   0.00000  Uiso   1.00
C549   C     1.20840   1.14402   0.75716   0.00000  Uiso   1.00
C550   C     1.29059   1.38906   0.51350   0.00000  Uiso   1.00
C551   C     1.24281   1.41632   0.46148   0.00000  Uiso   1.00
C552   C     1.27496   1.39815   0.46418   0.00000  Uiso   1.00
C553   C     1.29061   1.38922   0.41571   0.00000  Uiso   1.00
C554   C     1.30618   1.25646   0.59956   0.00000  Uiso   1.00
C555   C     1.35938   1.24664   0.54561   0.00000  Uiso   1.00
C556   C     1.32869   1.23479   0.57193   0.00000  Uiso   1.00
C557   C     1.27763   1.24213   0.62332   0.00000  Uiso   1.00
C558   C     1.23987   1.19441   0.64419   0.00000  Uiso   1.00
C559   C     1.27099   1.20793   0.61916   0.00000  Uiso   1.00
C560   C     1.32137   1.20017   0.56826   0.00000  Uiso   1.00
C561   C     1.29299   1.18660   0.59129   0.00000  Uiso   1.00
C562   C     1.20004   1.15081   0.40577   0.00000  Uiso   1.00
C563   C     1.19556   1.14965   0.46175   0.00000  Uiso   1.00
C564   C     1.29515   1.25034   0.26741   0.00000  Uiso   1.00
C565   C     1.25615   1.20658   0.23525   0.00000  Uiso   1.00
C566   C     1.28520   1.21643   0.26852   0.00000  Uiso   1.00
C567   C     1.32136   1.26214   0.29842   0.00000  Uiso   1.00
C568   C     1.36460   1.25042   0.36981   0.00000  Uiso   1.00
C569   C     1.33757   1.23956   0.33310   0.00000  Uiso   1.00
C570   C     1.30256   1.19321   0.30191   0.00000  Uiso   1.00
C571   C     1.32824   1.20588   0.33481   0.00000  Uiso   1.00
C572   C     1.23164   1.16476   0.11078   0.00000  Uiso   1.00
C573   C     1.11255   1.20010   0.74635   0.00000  Uiso   1.00
C574   C     1.20485   1.50167   0.46830   0.00000  Uiso   1.00
C575   C     1.50452   1.25056   0.30961   0.00000  Uiso   1.00
C576   C     1.45628   1.24675   0.37235   0.00000  Uiso   1.00
C577   C     1.48537   1.23141   0.34584   0.00000  Uiso   1.00
C578   C     1.53199   1.23766   0.28299   0.00000  Uiso   1.00
C579   C     1.57124   1.18941   0.26648   0.00000  Uiso   1.00
C580   C     1.54158   1.20418   0.29369   0.00000  Uiso   1.00
C581   C     1.49464   1.19714   0.35607   0.00000  Uiso   1.00
C582   C     1.52349   1.18484   0.32955   0.00000  Uiso   1.00
C583   C     1.51468   1.21900   0.65797   0.00000  Uiso   1.00
C584   C     1.52707   1.18885   0.63801   0.00000  Uiso   1.00
C585   C     1.49001   1.23732   0.62997   0.00000  Uiso   1.00
C586   C     1.45145   1.23948   0.54825   0.00000  Uiso   1.00
C587   C     1.47784   1.22373   0.58090   0.00000  Uiso   1.00
C588   C     1.51531   1.17572   0.58924   0.00000  Uiso   1.00
C589   C     1.49090   1.19310   0.56174   0.00000  Uiso   1.00
C590   C     1.14497   1.12269   0.18984   0.00000  Uiso   1.00
C591   C     1.17330   1.16175   0.31432   0.00000  Uiso   1.00
C592   C     1.17166   1.15880   0.37349   0.00000  Uiso   1.00
C593   C     1.16169   1.15460   0.54448   0.00000  Uiso   1.00
C594   C     1.16466   1.15590   0.48532   0.00000  Uiso   1.00
C595   C     1.12684   1.10739   0.65655   0.00000  Uiso   1.00
C596   C     1.55264   1.74605   0.45865   0.00000  Uiso   1.00
C597   C     1.56031   1.72748   0.50590   0.00000  Uiso   1.00
C598   C     1.53802   1.72868   0.54949   0.00000  Uiso   1.00
C599   C     1.47951   1.88423   0.42059   0.00000  Uiso   1.00
C600   C     1.46899   1.87639   0.59722   0.00000  Uiso   1.00
C601   C     1.50632   1.36817   0.43066   0.00000  Uiso   1.00
C602   C     1.49136   1.35547   0.47699   0.00000  Uiso   1.00
C603   C     1.50728   1.35914   0.52676   0.00000  Uiso   1.00
C604   C     1.21156   1.59144   0.42177   0.00000  Uiso   1.00
C605   C     1.20417   1.64665   0.46942   0.00000  Uiso   1.00
C606   C     1.20684   1.60931   0.46980   0.00000  Uiso   1.00
C607   C     1.20329   1.59219   0.51789   0.00000  Uiso   1.00
C608   C     1.29791   1.74856   0.52101   0.00000  Uiso   1.00
C609   C     1.24968   1.72714   0.46673   0.00000  Uiso   1.00
C610   C     1.28342   1.74283   0.47043   0.00000  Uiso   1.00
C611   C     1.29992   1.75254   0.42411   0.00000  Uiso   1.00
C612   C     1.37771   1.88119   0.58495   0.00000  Uiso   1.00
C613   C     1.38906   1.88925   0.40724   0.00000  Uiso   1.00
C614   C     1.32862   1.76434   0.52351   0.00000  Uiso   1.00
C615   C     1.37765   1.79290   0.48427   0.00000  Uiso   1.00
C616   C     1.34589   1.77480   0.47724   0.00000  Uiso   1.00
C617   C     1.33142   1.76864   0.42583   0.00000  Uiso   1.00
C618   C     1.16525   1.77347   0.54754   0.00000  Uiso   1.00
C619   C     1.16681   1.77028   0.37251   0.00000  Uiso   1.00
C620   C     1.21170   1.55670   0.42334   0.00000  Uiso   1.00
C621   C     1.20755   1.53866   0.47137   0.00000  Uiso   1.00
C622   C     1.20386   1.55679   0.52036   0.00000  Uiso   1.00
C623   C     1.12680   1.68746   0.37276   0.00000  Uiso   1.00
C624   C     1.12182   1.69314   0.55298   0.00000  Uiso   1.00
C625   C     1.53751   1.38399   0.43316   0.00000  Uiso   1.00
C626   C     1.55391   1.38798   0.48358   0.00000  Uiso   1.00
C627   C     1.53786   1.37534   0.52955   0.00000  Uiso   1.00
C628   C     1.52259   1.76459   0.45771   0.00000  Uiso   1.00
C629   C     1.47075   1.78725   0.49919   0.00000  Uiso   1.00
C630   C     1.50106   1.76547   0.50137   0.00000  Uiso   1.00
C631   C     1.50876   1.74723   0.54801   0.00000  Uiso   1.00
C632   C     1.66677   1.31491   0.11759   0.00000  Uiso   1.00
C633   C     1.66340   1.34699   0.09534   0.00000  Uiso   1.00
C634   C     1.66428   1.37522   0.12817   0.00000  Uiso   1.00
C635   C     1.66941   1.37172   0.18350   0.00000  Uiso   1.00
C636   C     1.67433   1.33950   0.20519   0.00000  Uiso   1.00
C637   C     1.67222   1.31126   0.17249   0.00000  Uiso   1.00
C638   C     1.66701   1.40157   0.21850   0.00000  Uiso   1.00
C639   C     1.68456   1.40160   0.27176   0.00000  Uiso   1.00
C640   C     1.64204   1.32043   0.34596   0.00000  Uiso   1.00
C641   C     1.67059   1.32716   0.37794   0.00000  Uiso   1.00
C642   C     1.64242   1.29153   0.31375   0.00000  Uiso   1.00
C643   C     1.66994   1.27008   0.31285   0.00000  Uiso   1.00
C644   C     1.69802   1.30508   0.37699   0.00000  Uiso   1.00
C645   C     1.69812   1.27682   0.34460   0.00000  Uiso   1.00
N646   N     1.68970   1.18698   0.53206   0.00000  Uiso   1.00
N647   N     1.70711   1.24253   0.63139   0.00000  Uiso   1.00
N648   N     1.68884   1.47450   0.69016   0.00000  Uiso   1.00
N649   N     1.79178   1.41582   0.44444   0.00000  Uiso   1.00
N650   N     1.78434   1.69711   0.62059   0.00000  Uiso   1.00
N651   N     1.71981   1.64109   0.34952   0.00000  Uiso   1.00
N652   N     1.90165   1.61361   0.61381   0.00000  Uiso   1.00
N653   N     1.66439   1.58772   0.41657   0.00000  Uiso   1.00
N654   N     1.55388   1.39549   0.38701   0.00000  Uiso   1.00
N655   N     1.58899   1.41461   0.14742   0.00000  Uiso   1.00
N656   N     1.55559   1.41204   0.24301   0.00000  Uiso   1.00
N657   N     1.27698   1.39616   0.56231   0.00000  Uiso   1.00
N658   N     1.09867   1.32728   0.50194   0.00000  Uiso   1.00
N659   N     1.21646   1.36587   0.29324   0.00000  Uiso   1.00
N660   N     1.31123   1.29072   0.60448   0.00000  Uiso   1.00
N661   N     1.29447   1.15979   0.30497   0.00000  Uiso   1.00
N662   N     1.23086   1.14382   0.38501   0.00000  Uiso   1.00
N663   N     1.47829   1.17614   0.38963   0.00000  Uiso   1.00
N664   N     1.47931   1.26751   0.64975   0.00000  Uiso   1.00
N665   N     1.34665   1.77723   0.37905   0.00000  Uiso   1.00
N666   N     1.20123   1.54133   0.56895   0.00000  Uiso   1.00
N667   N     1.57308   1.74706   0.41434   0.00000  Uiso   1.00
N668   N     1.61425   1.34113   0.34521   0.00000  Uiso   1.00
Cl669  Cl    1.57751   1.21687   0.81418   0.00000  Uiso   1.00
Cl670  Cl    1.81040   1.57036   0.21101   0.00000  Uiso   1.00
Cl671  Cl    1.76128   1.54794   0.86220   0.00000  Uiso   1.00
Cl672  Cl    1.75267   1.76240   0.54539   0.00000  Uiso   1.00
Cl673  Cl    1.75417   1.35342   0.51423   0.00000  Uiso   1.00
Cl674  Cl    1.23159   1.26961   0.11823   0.00000  Uiso   1.00
Cl675  Cl    1.20194   1.24911   0.76873   0.00000  Uiso   1.00
Cl676  Cl    1.40485   1.17183   0.45198   0.00000  Uiso   1.00
Cl677  Cl    1.06722   1.40057   0.43985   0.00000  Uiso   1.00
Cl678  Cl    1.60997   1.24826   0.14319   0.00000  Uiso   1.00
Cl679  Cl    1.07803   1.76324   0.45596   0.00000  Uiso   1.00
Cl680  Cl    1.43211   1.95724   0.51152   0.00000  Uiso   1.00
Ru681  Ru    1.56481   1.37257   0.18604   0.00000  Uiso   1.00
loop_
_geom_bond_atom_site_label_1
_geom_bond_atom_site_label_2
_geom_bond_distance
_geom_bond_site_symmetry_2
_ccdc_geom_bond_type
H1     C435    1.106   .     S
H2     C522    1.107   .     S
H3     C590    1.109   .     S
H4     C595    1.106   .     S
H5     C503    1.106   .     S
H6     C508    1.106   .     S
H7     C427    1.107   .     S
H8     C476    1.107   .     S
H9     C436    1.106   .     S
H10    C473    1.107   .     S
H11    C475    1.107   .     S
H12    C500    1.107   .     S
H13    C572    1.108   .     S
H14    C434    1.107   .     S
H15    C474    1.107   .     S
H16    C549    1.106   .     S
H17    C573    1.107   .     S
H18    C548    1.109   .     S
H19    O208    0.979   .     S
H20    O208    0.977   .     S
H21    O209    0.976   .     S
H22    O209    0.980   .     S
H23    O210    0.977   .     S
H24    O210    0.978   .     S
H25    O211    0.978   .     S
H26    O211    0.978   .     S
H27    O212    0.979   .     S
H28    O212    0.978   .     S
H29    O213    0.979   .     S
H30    O213    0.977   .     S
H31    C524    1.107   .     S
H32    C525    1.107   .     S
H33    C623    1.107   .     S
H34    C624    1.107   .     S
H35    C618    1.107   .     S
H36    C619    1.107   .     S
H37    C612    1.107   .     S
H38    C613    1.107   .     S
H39    C599    1.107   .     S
H40    C600    1.107   .     S
H41    C501    1.107   .     S
H42    C502    1.107   .     S
H43    C444    1.091   .     S
H44    C429    1.091   .     S
H45    C583    1.093   .     S
H46    C431    1.090   .     S
H47    C432    1.089   .     S
H48    N646    1.014   .     S
H49    N646    1.017   .     S
H50    Ru681   1.605   .     S
H51    O288    0.978   .     S
H52    C446    1.089   .     S
H53    C450    1.092   .     S
H54    C477    1.089   .     S
H55    C480    1.091   .     S
H56    O266    0.978   .     S
H57    O266    0.981   .     S
H58    C458    1.093   .     S
H59    C461    1.091   .     S
H60    C462    1.089   .     S
H61    C465    1.090   .     S
H62    C468    1.091   .     S
H63    C471    1.092   .     S
H64    C463    1.089   .     S
H65    C464    1.090   .     S
H66    O279    0.977   .     S
H67    O279    0.981   .     S
H68    O232    0.980   .     S
H69    O232    0.979   .     S
H70    C481    1.090   .     S
H71    C484    1.090   .     S
H72    C488    1.092   .     S
H73    C491    1.094   .     S
H74    C497    1.089   .     S
H75    C498    1.090   .     S
H76    C489    1.092   .     S
H77    O240    0.977   .     S
H78    O240    0.979   .     S
H79    C451    1.090   .     S
H80    O288    0.980   .     S
H81    O258    0.977   .     S
H82    O258    0.978   .     S
H83    N647    1.015   .     S
H84    N647    1.019   .     S
H85    N648    1.016   .     S
H86    N648    1.012   .     S
H87    N649    1.013   .     S
H88    N649    1.023   .     S
H89    N650    1.013   .     S
H90    N650    1.023   .     S
H91    N651    1.015   .     S
H92    N651    1.019   .     S
H93    N652    1.012   .     S
H94    N652    1.017   .     S
H95    N653    1.017   .     S
H96    N653    1.014   .     S
H97    N654    1.035   .     S
H98    C510    1.090   .     S
H99    C511    1.089   .     S
H100   C513    1.092   .     S
H101   C514    1.090   .     S
H102   C509    1.092   .     S
H103   C512    1.088   .     S
H104   N655    1.042   .     S
H105   C515    1.104   .     S
H106   C517    1.096   .     S
H107   C517    1.099   .     S
H108   C518    1.097   .     S
H109   C518    1.097   .     S
H110   C519    1.103   .     S
H111   C519    1.095   .     S
H112   N656    1.051   .     S
H113   C520    1.099   .     S
H114   C520    1.099   .     S
H115   O322    0.979   .     S
H116   O322    0.982   .     S
H117   C553    1.090   .     S
H118   O352    0.979   .     S
H119   O351    0.977   .     S
H120   O340    0.971   .     S
H121   O342    0.985   .     S
H122   O342    0.979   .     S
H123   C530    1.090   .     S
H124   C533    1.090   .     S
H125   C537    1.092   .     S
H126   C540    1.094   .     S
H127   C546    1.090   .     S
H128   C547    1.091   .     S
H129   C538    1.092   .     S
H130   C539    1.089   .     S
H131   C557    1.092   .     S
H132   C560    1.091   .     S
H133   C561    1.088   .     S
H134   C564    1.092   .     S
H135   C567    1.090   .     S
H136   C571    1.092   .     S
H137   C563    1.092   .     S
H138   O295    0.977   .     S
H139   O295    0.982   .     S
H140   O352    0.978   .     S
H141   O351    0.978   .     S
H142   C575    1.091   .     S
H143   C582    1.091   .     S
H144   C588    1.089   .     S
H145   C589    1.090   .     S
H146   O302    0.979   .     S
H147   O302    0.981   .     S
H148   O304    0.980   .     S
H149   O304    0.982   .     S
H150   C526    1.092   .     S
H151   C529    1.089   .     S
H152   N657    1.013   .     S
H153   N657    1.018   .     S
H154   N658    1.023   .     S
H155   N658    1.012   .     S
H156   N659    1.017   .     S
H157   N659    1.017   .     S
H158   N660    1.018   .     S
H159   N660    1.017   .     S
H160   N661    1.021   .     S
H161   N661    1.014   .     S
H162   N662    1.014   .     S
H163   N662    1.019   .     S
H164   N663    1.013   .     S
H165   N663    1.026   .     S
H166   N664    1.013   .     S
H167   N664    1.019   .     S
H168   C614    1.090   .     S
H169   O372    0.977   .     S
H170   O372    0.979   .     S
H171   C620    1.090   .     S
H172   C627    1.089   .     S
H173   O385    0.979   .     S
H174   O385    0.979   .     S
H175   C628    1.092   .     S
H176   C631    1.089   .     S
H177   C598    1.090   .     S
H178   C601    1.087   .     S
H179   C603    1.089   .     S
H180   C604    1.089   .     S
H181   C607    1.091   .     S
H182   O362    0.980   .     S
H183   O362    0.976   .     S
H184   C578    1.089   .     S
H185   O365    0.979   .     S
H186   O365    0.980   .     S
H187   C608    1.089   .     S
H188   C611    1.092   .     S
H189   N665    1.012   .     S
H190   N665    1.019   .     S
H191   N666    1.019   .     S
H192   N666    1.013   .     S
H193   N667    1.016   .     S
H194   N667    1.019   .     S
H195   C632    1.091   .     S
H196   C633    1.092   .     S
H197   C634    1.092   .     S
H198   C636    1.091   .     S
H199   C637    1.089   .     S
H200   C639    1.104   .     S
H201   C639    1.099   .     S
H202   C639    1.097   .     S
H203   C644    1.092   .     S
H204   C645    1.088   .     S
H205   N668    1.018   .     S
H206   N668    1.016   .     S
H207   C642    1.091   .     S
O208   Al403   2.078   .     S
O209   Al392   2.117   .     S
O210   Al401   2.074   .     S
O211   Al414   2.074   .     S
O212   Al391   2.073   .     S
O213   Al397   2.085   .     S
O214   Al391   1.935   .     S
O214   C435    1.263   .     D
O215   Al392   1.918   .     S
O215   C427    1.284   .     S
O216   Al393   1.970   .     S
O216   C427    1.251   .     D
O217   Al414   1.927   .     S
O217   C436    1.266   .     D
O218   Al392   1.909   .     S
O218   C437    1.291   .     D
O219   Al401   1.895   .     S
O219   C439    1.277   .     D
O220   Al393   1.932   .     S
O220   C430    1.263   .     D
O221   Al392   1.884   .     S
O221   C430    1.298   .     S
O222   Al392   1.957   .     S
O222   C435    1.271   .     S
O223   Al391   1.913   .     S
O223   C437    1.276   .     S
O224   Al414   1.908   .     S
O224   C439    1.276   .     S
O225   Al393   1.924   .     S
O225   C433    1.263   .     S
O226   Al391   1.891   .     S
O226   C433    1.289   .     D
O227   Al391   1.920   .     S
O227   C434    1.280   .     D
O228   Al393   1.953   .     S
O228   C434    1.255   .     S
O229   Al401   1.921   .     S
O229   C436    1.268   .     S
O230   Al391   1.809   .     S
O230   Al392   1.796   .     S
O230   Al393   1.917   .     S
O231   Al401   1.815   .     S
O231   Al414   1.815   .     S
O231   Al424   1.898   .     S
O232   Al394   2.076   .     S
O233   Al395   1.930   .     S
O233   C441    1.289   .     D
O234   Al394   1.927   .     S
O234   C441    1.273   .     S
O235   Al398   1.897   .     S
O235   C442    1.297   .     D
O236   Al406   1.936   .     S
O236   C442    1.260   .     S
O237   Al401   1.922   .     S
O237   C443    1.285   .     D
O238   Al399   1.928   .     S
O238   C447    1.290   .     D
O239   Al406   1.891   .     S
O239   C447    1.263   .     S
O240   Al395   2.117   .     S
O241   Al394   1.910   .     S
O241   C452    1.275   .     D
O242   Al395   1.900   .     S
O242   C452    1.291   .     S
O243   Al399   1.878   .     S
O243   C456    1.299   .     D
O244   Al404   1.921   .     S
O244   C459    1.262   .     D
O245   Al406   1.895   .     S
O245   C456    1.270   .     S
O246   Al403   1.907   .     S
O246   C459    1.288   .     S
O247   Al397   1.905   .     S
O247   C504    1.278   .     S
O248   Al403   1.896   .     S
O248   C506    1.277   .     D
O249   Al400   1.930   .     S
O249   C466    1.265   .     D
O250   Al398   1.898   .     S
O250   C469    1.298   .     D
O251   Al397   1.879   .     S
O251   C466    1.284   .     S
O252   Al406   1.894   .     S
O252   C469    1.274   .     S
O253   Al397   1.920   .     S
O253   C473    1.280   .     S
O254   Al400   1.951   .     S
O254   C473    1.255   .     D
O255   Al404   1.950   .     S
O255   C474    1.253   .     D
O256   Al402   1.918   .     S
O256   C474    1.282   .     S
O257   Al402   1.965   .     S
O257   C508    1.272   .     D
O258   Al396   2.082   .     S
O259   Al396   1.929   .     S
O259   C503    1.266   .     D
O260   Al397   1.965   .     S
O260   C503    1.268   .     S
O261   Al396   1.921   .     S
O261   C475    1.280   .     S
O262   Al400   1.954   .     S
O262   C475    1.255   .     D
O263   Al404   1.950   .     S
O263   C476    1.255   .     D
O264   Al403   1.921   .     S
O264   C476    1.279   .     S
O265   Al403   1.941   .     S
O265   C508    1.262   .     S
O266   Al398   2.117   .     S
O267   Al399   1.934   .     S
O267   C478    1.274   .     D
O268   Al398   1.923   .     S
O268   C478    1.283   .     S
O269   Al394   1.901   .     S
O269   C482    1.295   .     S
O270   Al404   1.928   .     S
O270   C485    1.262   .     D
O271   Al405   1.908   .     S
O271   C482    1.275   .     D
O272   Al402   1.884   .     S
O272   C485    1.287   .     S
O273   Al396   1.907   .     S
O273   C504    1.274   .     D
O274   Al402   1.908   .     S
O274   C506    1.290   .     S
O275   Al400   1.923   .     S
O275   C492    1.261   .     D
O276   Al395   1.881   .     S
O276   C495    1.301   .     D
O277   Al396   1.912   .     S
O277   C492    1.287   .     S
O278   Al405   1.914   .     S
O278   C495    1.266   .     S
O279   Al399   2.085   .     S
O280   Al398   1.950   .     S
O280   C499    1.292   .     S
O281   Al399   1.957   .     S
O281   C499    1.276   .     D
O282   Al401   1.921   .     S
O282   C500    1.277   .     D
O283   Al395   1.947   .     S
O283   C501    1.286   .     D
O284   Al405   1.970   .     S
O284   C501    1.249   .     S
O285   Al394   1.937   .     S
O285   C502    1.279   .     S
O286   Al405   1.952   .     S
O286   C502    1.256   .     D
O287   Al396   1.810   .     S
O287   Al397   1.813   .     S
O287   Al400   1.916   .     S
O288   Al402   2.113   .     S
O289   Al402   1.801   .     S
O289   Al403   1.810   .     S
O289   Al404   1.921   .     S
O290   Al394   1.814   .     S
O290   Al395   1.794   .     S
O290   Al405   1.899   .     S
O291   Al398   1.788   .     S
O291   Al399   1.800   .     S
O291   Al406   1.908   .     S
O292   C516    1.213   .     D
O293   C521    1.243   .     D
O294   Al414   1.926   .     S
O294   C522    1.278   .     S
O295   Al407   2.104   .     S
O296   Al409   1.932   .     S
O296   C523    1.274   .     S
O297   Al407   1.910   .     S
O297   C523    1.278   .     D
O298   Al410   1.938   .     S
O298   C524    1.278   .     S
O299   Al419   1.947   .     S
O299   C524    1.254   .     D
O300   Al412   1.935   .     S
O300   C525    1.284   .     D
O301   Al419   1.971   .     S
O301   C525    1.251   .     S
O303   Al408   1.930   .     S
O303   C590    1.286   .     D
O304   Al409   2.073   .     S
O305   Al407   1.959   .     S
O305   C527    1.281   .     S
O306   Al409   1.923   .     S
O306   C527    1.272   .     D
O307   Al412   1.890   .     S
O307   C531    1.299   .     S
O308   Al417   1.927   .     S
O308   C534    1.260   .     S
O309   Al419   1.917   .     S
O309   C531    1.272   .     D
O310   Al416   1.918   .     S
O310   C534    1.286   .     D
O311   Al411   1.965   .     S
O311   C591    1.261   .     S
O312   Al416   1.904   .     S
O312   C593    1.276   .     S
O313   Al413   1.901   .     S
O313   C541    1.271   .     D
O314   Al410   1.880   .     S
O314   C544    1.300   .     S
O315   Al411   1.942   .     S
O315   C541    1.268   .     S
O316   Al419   1.900   .     S
O316   C544    1.271   .     D
O317   Al411   1.955   .     S
O317   C548    1.267   .     S
O318   Al413   1.914   .     S
O318   C548    1.265   .     D
O319   Al417   1.940   .     S
O319   C549    1.256   .     D
O320   Al415   1.894   .     S
O320   C549    1.277   .     S
O321   Al415   1.973   .     S
O321   C595    1.269   .     S
O322   Al410   2.091   .     S
O323   Al412   1.914   .     S
O323   C551    1.288   .     S
O324   Al410   1.911   .     S
O324   C551    1.275   .     D
O325   Al407   1.907   .     S
O325   C555    1.302   .     S
O326   Al417   1.931   .     S
O326   C558    1.265   .     S
O327   Al418   1.909   .     S
O327   C555    1.266   .     D
O328   Al415   1.884   .     S
O328   C558    1.283   .     D
O329   Al408   1.897   .     S
O329   C591    1.297   .     D
O330   Al415   1.923   .     S
O330   C593    1.283   .     D
O331   Al413   1.953   .     S
O331   C565    1.262   .     D
O332   Al409   1.917   .     S
O332   C568    1.292   .     S
O333   Al408   1.908   .     S
O333   C565    1.294   .     S
O334   Al418   1.897   .     S
O334   C568    1.267   .     D
O335   Al408   1.937   .     S
O335   C572    1.283   .     D
O336   Al413   1.977   .     S
O336   C572    1.251   .     S
O337   Al417   1.960   .     S
O337   C573    1.253   .     D
O338   Al416   1.925   .     S
O338   C573    1.283   .     S
O339   Al416   1.931   .     S
O339   C595    1.265   .     D
O340   Al411   1.808   .     S
O341   Al411   2.024   .     S
O341   C590    1.249   .     S
O343   Al410   1.917   .     S
O343   C574    1.276   .     S
O344   Al412   1.917   .     S
O344   C574    1.290   .     D
O345   Al409   1.937   .     S
O345   C576    1.293   .     S
O346   Al418   1.924   .     S
O346   C576    1.269   .     D
O347   Al414   1.901   .     S
O347   C579    1.287   .     D
O348   Al407   1.899   .     S
O348   C586    1.299   .     D
O349   Al418   1.903   .     S
O349   C586    1.267   .     S
O350   Al408   1.785   .     S
O350   Al411   1.898   .     S
O350   Al413   1.894   .     S
O351   Al415   2.083   .     S
O352   Al416   2.090   .     S
O353   Al415   1.809   .     S
O353   Al416   1.807   .     S
O353   Al417   1.918   .     S
O354   Al407   1.792   .     S
O354   Al409   1.796   .     S
O354   Al418   1.897   .     S
O355   Al410   1.808   .     S
O355   Al412   1.796   .     S
O355   Al419   1.909   .     S
O356   Al422   1.923   .     S
O356   C599    1.282   .     S
O357   Al426   1.963   .     S
O357   C599    1.251   .     D
O358   Al423   1.926   .     S
O358   C600    1.281   .     D
O359   Al426   1.958   .     S
O359   C600    1.253   .     S
O360   Al424   1.934   .     S
O360   C522    1.257   .     D
O361   Al424   1.928   .     S
O361   C443    1.264   .     S
O362   Al420   2.098   .     S
O363   Al421   1.911   .     S
O363   C605    1.275   .     S
O364   Al420   1.935   .     S
O364   C605    1.279   .     D
O365   Al421   2.096   .     S
O366   Al420   1.900   .     S
O366   C609    1.276   .     D
O367   Al421   1.909   .     S
O367   C609    1.275   .     S
O368   Al423   1.922   .     S
O368   C612    1.280   .     D
O369   Al426   1.951   .     S
O369   C612    1.253   .     S
O370   Al422   1.895   .     S
O370   C613    1.280   .     S
O371   Al426   1.951   .     S
O371   C613    1.254   .     D
O372   Al422   2.119   .     S
O373   Al423   1.893   .     S
O373   C615    1.278   .     D
O374   Al422   1.899   .     S
O374   C615    1.288   .     S
O375   Al420   1.888   .     S
O375   C618    1.277   .     D
O376   Al425   1.945   .     S
O376   C618    1.258   .     S
O377   Al421   1.921   .     S
O377   C619    1.282   .     D
O378   Al425   1.958   .     S
O378   C619    1.252   .     S
O379   Al421   1.925   .     S
O379   C623    1.281   .     S
O380   Al425   1.959   .     S
O380   C623    1.252   .     D
O381   Al420   1.925   .     S
O381   C624    1.282   .     D
O382   Al425   1.962   .     S
O382   C624    1.252   .     S
O383   Al424   1.927   .     S
O383   C579    1.265   .     S
O384   Al424   1.955   .     S
O384   C500    1.257   .     S
O385   Al423   2.089   .     S
O386   Al422   1.939   .     S
O386   C629    1.281   .     S
O387   Al423   1.921   .     S
O387   C629    1.271   .     D
O388   Al420   1.815   .     S
O388   Al421   1.811   .     S
O388   Al425   1.922   .     S
O389   Al422   1.810   .     S
O389   Al423   1.817   .     S
O389   Al426   1.928   .     S
O390   C638    1.247   .     D
Al393  Cl669   2.236   .     S
Al400  Cl670   2.248   .     S
Al404  Cl671   2.246   .     S
Al405  Cl672   2.256   .     S
Al406  Cl673   2.296   .     S
Al413  Cl674   2.297   .     S
Al417  Cl675   2.239   .     S
Al418  Cl676   2.293   .     S
Al419  Cl677   2.265   .     S
Al424  Cl678   2.271   .     S
Al425  Cl679   2.220   .     S
Al426  Cl680   2.215   .     S
C428   C429    1.414   .     D
C428   C438    1.431   .     S
C428   N646    1.364   .     S
C429   C440    1.388   .     S
C430   C445    1.477   .     S
C431   C432    1.383   .     S
C431   C438    1.411   .     D
C432   C440    1.409   .     D
C433   C584    1.486   .     S
C437   C438    1.474   .     S
C439   C440    1.490   .     S
C441   C597    1.480   .     S
C442   C641    1.480   .     S
C443   C643    1.488   .     S
C444   C445    1.410   .     S
C444   C446    1.385   .     D
C445   C449    1.427   .     D
C446   C448    1.407   .     S
C447   C448    1.486   .     S
C448   C450    1.392   .     D
C449   C450    1.408   .     S
C449   N647    1.374   .     S
C451   C453    1.411   .     S
C451   C477    1.383   .     D
C452   C453    1.475   .     S
C453   C454    1.431   .     D
C454   C480    1.414   .     S
C454   N653    1.364   .     S
C455   C457    1.429   .     D
C455   C458    1.413   .     S
C455   N648    1.362   .     S
C456   C457    1.468   .     S
C457   C461    1.412   .     S
C458   C460    1.388   .     D
C459   C460    1.488   .     S
C460   C462    1.409   .     S
C461   C462    1.381   .     D
C463   C464    1.382   .     S
C463   C505    1.409   .     D
C464   C507    1.411   .     D
C465   C467    1.414   .     D
C465   C468    1.380   .     S
C466   C467    1.492   .     S
C467   C471    1.382   .     S
C468   C470    1.415   .     D
C469   C470    1.459   .     S
C470   C472    1.437   .     S
C471   C472    1.418   .     D
C472   N649    1.353   .     S
C477   C479    1.409   .     S
C478   C479    1.490   .     S
C479   C480    1.390   .     D
C481   C483    1.412   .     S
C481   C484    1.380   .     D
C482   C483    1.464   .     S
C483   C487    1.436   .     D
C484   C486    1.411   .     S
C485   C486    1.492   .     S
C486   C488    1.386   .     D
C487   C488    1.419   .     S
C487   N650    1.356   .     S
C489   C490    1.414   .     D
C489   C505    1.389   .     S
C490   C507    1.431   .     S
C490   N652    1.362   .     S
C491   C493    1.390   .     S
C491   C494    1.409   .     D
C492   C493    1.490   .     S
C493   C497    1.407   .     D
C494   C496    1.427   .     S
C494   N651    1.377   .     S
C495   C496    1.472   .     S
C496   C498    1.411   .     D
C497   C498    1.382   .     S
C499   C626    1.482   .     S
C504   C505    1.491   .     S
C506   C507    1.472   .     S
C509   C510    1.435   .     D
C509   C514    1.408   .     S
C509   Ru681   2.253   .     S
C510   C511    1.417   .     S
C510   Ru681   2.198   .     S
C511   C512    1.426   .     D
C511   Ru681   2.182   .     S
C512   C513    1.417   .     S
C512   Ru681   2.200   .     S
C513   C514    1.432   .     D
C513   Ru681   2.201   .     S
C514   Ru681   2.309   .     S
C515   C516    1.501   .     S
C515   C517    1.545   .     S
C515   N655    1.482   .     S
C516   N656    1.482   .     S
C517   C518    1.548   .     D
C518   C519    1.538   .     S
C519   N655    1.489   .     S
C520   C521    1.526   .     S
C520   N656    1.486   .     S
C521   N654    1.356   .     S
C523   C602    1.493   .     S
C526   C528    1.390   .     S
C526   C550    1.412   .     D
C527   C528    1.492   .     S
C528   C529    1.408   .     D
C529   C553    1.382   .     S
C530   C532    1.413   .     S
C530   C533    1.377   .     D
C531   C532    1.458   .     S
C532   C536    1.435   .     D
C533   C535    1.412   .     S
C534   C535    1.490   .     S
C535   C537    1.384   .     D
C536   C537    1.419   .     S
C536   N658    1.354   .     S
C538   C539    1.386   .     S
C538   C592    1.408   .     D
C539   C594    1.409   .     D
C540   C542    1.390   .     S
C540   C543    1.406   .     D
C541   C542    1.498   .     S
C542   C546    1.407   .     D
C543   C545    1.426   .     S
C543   N659    1.389   .     S
C544   C545    1.466   .     S
C545   C547    1.414   .     D
C546   C547    1.381   .     S
C550   C552    1.429   .     S
C550   N657    1.366   .     S
C551   C552    1.477   .     S
C552   C553    1.409   .     D
C554   C556    1.425   .     D
C554   C557    1.408   .     S
C554   N660    1.384   .     S
C555   C556    1.471   .     S
C556   C560    1.412   .     S
C557   C559    1.391   .     D
C558   C559    1.494   .     S
C559   C561    1.407   .     S
C560   C561    1.383   .     D
C562   C563    1.412   .     D
C562   C592    1.429   .     S
C562   N662    1.366   .     S
C563   C594    1.392   .     S
C564   C566    1.407   .     S
C564   C567    1.386   .     D
C565   C566    1.482   .     S
C566   C570    1.426   .     D
C567   C569    1.407   .     S
C568   C569    1.483   .     S
C569   C571    1.392   .     D
C570   C571    1.409   .     S
C570   N661    1.371   .     S
C574   C621    1.478   .     S
C575   C577    1.410   .     S
C575   C578    1.383   .     D
C576   C577    1.472   .     S
C577   C581    1.436   .     D
C578   C580    1.412   .     S
C579   C580    1.489   .     S
C580   C582    1.386   .     D
C581   C582    1.418   .     S
C581   N663    1.353   .     S
C583   C584    1.391   .     S
C583   C585    1.413   .     D
C584   C588    1.407   .     D
C585   C587    1.426   .     S
C585   N664    1.368   .     S
C586   C587    1.474   .     S
C587   C589    1.410   .     D
C588   C589    1.380   .     S
C591   C592    1.485   .     S
C593   C594    1.485   .     S
C596   C597    1.427   .     D
C596   C628    1.411   .     S
C596   N667    1.377   .     S
C597   C598    1.409   .     S
C598   C631    1.384   .     D
C601   C602    1.398   .     S
C601   C625    1.399   .     D
C602   C603    1.405   .     D
C603   C627    1.384   .     S
C604   C606    1.408   .     S
C604   C620    1.383   .     D
C605   C606    1.490   .     S
C606   C607    1.389   .     D
C607   C622    1.410   .     S
C608   C610    1.410   .     D
C608   C614    1.381   .     S
C609   C610    1.490   .     S
C610   C611    1.388   .     S
C611   C617    1.414   .     D
C614   C616    1.410   .     D
C615   C616    1.471   .     S
C616   C617    1.431   .     S
C617   N665    1.362   .     S
C620   C621    1.409   .     S
C621   C622    1.429   .     D
C622   N666    1.366   .     S
C625   C626    1.430   .     S
C625   N654    1.403   .     S
C626   C627    1.409   .     D
C628   C630    1.391   .     D
C629   C630    1.491   .     S
C630   C631    1.408   .     S
C632   C633    1.399   .     S
C632   C637    1.397   .     D
C633   C634    1.392   .     D
C634   C635    1.405   .     S
C635   C636    1.406   .     D
C635   C638    1.479   .     S
C636   C637    1.392   .     S
C638   C639    1.505   .     S
C640   C641    1.420   .     D
C640   C642    1.404   .     S
C640   N668    1.384   .     S
C641   C644    1.406   .     S
C642   C643    1.393   .     D
C643   C645    1.404   .     S
C644   C645    1.386   .     D
N655   Ru681   2.160   .     S
N656   Ru681   2.152   .     S
