# Supplementary material for: Synthetic and computational assessment of a chiral metal–organic framework catalyst for predictive asymmetric transformation
Source: Chem Sci. 2020 Aug 6;11(33):8800–8. doi: 10.1039/d0sc03364b (PMC8163446; doi:10.1039/d0sc03364b)
Supplement: SC-011-D0SC03364B-s010 [file SC-011-D0SC03364B-s010.cif]

data_VARIANT-2-Graft5-SSSS-OK-PUBLI
_audit_creation_date              2020-04-03
_audit_creation_method            'Materials Studio'
_symmetry_space_group_name_H-M    'P1'
_symmetry_Int_Tables_number       1
_symmetry_cell_setting            triclinic
loop_
_symmetry_equiv_pos_as_xyz
  x,y,z
_cell_length_a                    40.0000
_cell_length_b                    40.0000
_cell_length_c                    25.0000
_cell_angle_alpha                 90.0000
_cell_angle_beta                  90.0000
_cell_angle_gamma                 90.0000
loop_
_atom_site_label
_atom_site_type_symbol
_atom_site_fract_x
_atom_site_fract_y
_atom_site_fract_z
_atom_site_U_iso_or_equiv
_atom_site_adp_type
_atom_site_occupancy
H1     H     1.65185   1.05307   0.69977   0.00000  Uiso   1.00
H2     H     1.56992   1.12969   0.10795   0.00000  Uiso   1.00
H3     H     1.11206   1.09095   0.17909   0.00000  Uiso   1.00
H4     H     1.09185   1.07908   0.66657   0.00000  Uiso   1.00
H5     H     1.97104   1.55032   0.33719   0.00000  Uiso   1.00
H6     H     1.93438   1.54242   0.81655   0.00000  Uiso   1.00
H7     H     1.66035   1.16055   0.84506   0.00000  Uiso   1.00
H8     H     1.82652   1.47230   0.90774   0.00000  Uiso   1.00
H9     H     1.67108   1.07182   0.23489   0.00000  Uiso   1.00
H10    H     1.87851   1.48531   0.19838   0.00000  Uiso   1.00
H11    H     1.88569   1.62736   0.20854   0.00000  Uiso   1.00
H12    H     1.69440   1.19387   0.12637   0.00000  Uiso   1.00
H13    H     1.22081   1.14733   0.07431   0.00000  Uiso   1.00
H14    H     1.53639   1.09435   0.81294   0.00000  Uiso   1.00
H15    H     1.82841   1.61401   0.91495   0.00000  Uiso   1.00
H16    H     1.19724   1.12690   0.79427   0.00000  Uiso   1.00
H17    H     1.07328   1.19661   0.78155   0.00000  Uiso   1.00
H18    H     1.10094   1.21879   0.07577   0.00000  Uiso   1.00
H19    H     1.85161   1.44866   0.73333   0.00000  Uiso   1.00
H20    H     1.87723   1.45067   0.78049   0.00000  Uiso   1.00
H21    H     1.70262   1.13396   0.66044   0.00000  Uiso   1.00
H22    H     1.70471   1.15149   0.71614   0.00000  Uiso   1.00
H23    H     1.72805   1.16341   0.26541   0.00000  Uiso   1.00
H24    H     1.71640   1.19168   0.30456   0.00000  Uiso   1.00
H25    H     1.54490   1.10219   0.28881   0.00000  Uiso   1.00
H26    H     1.55900   1.08157   0.24071   0.00000  Uiso   1.00
H27    H     1.53260   1.08771   0.62084   0.00000  Uiso   1.00
H28    H     1.53960   1.06345   0.66850   0.00000  Uiso   1.00
H29    H     1.90352   1.45598   0.33422   0.00000  Uiso   1.00
H30    H     1.92177   1.47099   0.38377   0.00000  Uiso   1.00
H31    H     1.08806   1.47947   0.33090   0.00000  Uiso   1.00
H32    H     1.07670   1.47277   0.56327   0.00000  Uiso   1.00
H33    H     1.08607   1.66861   0.34198   0.00000  Uiso   1.00
H34    H     1.07824   1.66662   0.56987   0.00000  Uiso   1.00
H35    H     1.14104   1.78534   0.57615   0.00000  Uiso   1.00
H36    H     1.14901   1.78723   0.35006   0.00000  Uiso   1.00
H37    H     1.33330   1.88111   0.60928   0.00000  Uiso   1.00
H38    H     1.34366   1.89040   0.38300   0.00000  Uiso   1.00
H39    H     1.47672   1.88391   0.39627   0.00000  Uiso   1.00
H40    H     1.46742   1.87204   0.62350   0.00000  Uiso   1.00
H41    H     1.64653   1.77439   0.40830   0.00000  Uiso   1.00
H42    H     1.62733   1.76926   0.63825   0.00000  Uiso   1.00
H43    H     1.58186   1.26903   0.70159   0.00000  Uiso   1.00
H44    H     1.66314   1.18073   0.42868   0.00000  Uiso   1.00
H45    H     1.50281   1.22422   0.69528   0.00000  Uiso   1.00
H46    H     1.58751   1.10025   0.51858   0.00000  Uiso   1.00
H47    H     1.58975   1.10246   0.41842   0.00000  Uiso   1.00
H48    H     1.67568   1.20384   0.51336   0.00000  Uiso   1.00
H49    H     1.66264   1.18613   0.57348   0.00000  Uiso   1.00
H50    H     1.57974   1.36706   0.17805   0.00000  Uiso   1.00
H51    H     1.86805   1.64400   0.78317   0.00000  Uiso   1.00
H52    H     1.58592   1.32575   0.65878   0.00000  Uiso   1.00
H53    H     1.68201   1.29868   0.59463   0.00000  Uiso   1.00
H54    H     1.59387   1.51829   0.58763   0.00000  Uiso   1.00
H55    H     1.63944   1.51598   0.43182   0.00000  Uiso   1.00
H56    H     1.61328   1.45920   0.37675   0.00000  Uiso   1.00
H57    H     1.62858   1.43019   0.34254   0.00000  Uiso   1.00
H58    H     1.71436   1.49898   0.74587   0.00000  Uiso   1.00
H59    H     1.75163   1.42029   0.60427   0.00000  Uiso   1.00
H60    H     1.79391   1.44864   0.66281   0.00000  Uiso   1.00
H61    H     1.74362   1.51197   0.32259   0.00000  Uiso   1.00
H62    H     1.69655   1.47860   0.36281   0.00000  Uiso   1.00
H63    H     1.81409   1.44979   0.40545   0.00000  Uiso   1.00
H64    H     1.86848   1.49410   0.50917   0.00000  Uiso   1.00
H65    H     1.86165   1.49487   0.60888   0.00000  Uiso   1.00
H66    H     1.56753   1.42682   0.62061   0.00000  Uiso   1.00
H67    H     1.59137   1.40339   0.65277   0.00000  Uiso   1.00
H68    H     1.61352   1.65031   0.66492   0.00000  Uiso   1.00
H69    H     1.59436   1.68423   0.66751   0.00000  Uiso   1.00
H70    H     1.67798   1.62098   0.68139   0.00000  Uiso   1.00
H71    H     1.71914   1.59076   0.73980   0.00000  Uiso   1.00
H72    H     1.79725   1.65457   0.68068   0.00000  Uiso   1.00
H73    H     1.75440   1.60876   0.31738   0.00000  Uiso   1.00
H74    H     1.81495   1.65146   0.44187   0.00000  Uiso   1.00
H75    H     1.76415   1.67977   0.47954   0.00000  Uiso   1.00
H76    H     1.88434   1.60034   0.51130   0.00000  Uiso   1.00
H77    H     1.59001   1.66384   0.38444   0.00000  Uiso   1.00
H78    H     1.61310   1.69181   0.36123   0.00000  Uiso   1.00
H79    H     1.59600   1.58089   0.58565   0.00000  Uiso   1.00
H80    H     1.89984   1.62260   0.77241   0.00000  Uiso   1.00
H81    H     1.91652   1.64568   0.35359   0.00000  Uiso   1.00
H82    H     1.88621   1.64786   0.39293   0.00000  Uiso   1.00
H83    H     1.70604   1.24767   0.62052   0.00000  Uiso   1.00
H84    H     1.68480   1.21717   0.65716   0.00000  Uiso   1.00
H85    H     1.64740   1.46045   0.66811   0.00000  Uiso   1.00
H86    H     1.65817   1.48859   0.71977   0.00000  Uiso   1.00
H87    H     1.79567   1.40592   0.45754   0.00000  Uiso   1.00
H88    H     1.75396   1.39519   0.46971   0.00000  Uiso   1.00
H89    H     1.78418   1.69877   0.62423   0.00000  Uiso   1.00
H90    H     1.74449   1.70815   0.59937   0.00000  Uiso   1.00
H91    H     1.69782   1.62452   0.31187   0.00000  Uiso   1.00
H92    H     1.67768   1.64889   0.35977   0.00000  Uiso   1.00
H93    H     1.87956   1.62957   0.59295   0.00000  Uiso   1.00
H94    H     1.87295   1.60955   0.65476   0.00000  Uiso   1.00
H95    H     1.64939   1.60551   0.42029   0.00000  Uiso   1.00
H96    H     1.66046   1.56648   0.39584   0.00000  Uiso   1.00
H97    H     1.55756   1.39569   0.39749   0.00000  Uiso   1.00
H98    H     1.53631   1.32053   0.28698   0.00000  Uiso   1.00
H99    H     1.57595   1.29813   0.21715   0.00000  Uiso   1.00
H100   H     1.50735   1.33051   0.09355   0.00000  Uiso   1.00
H101   H     1.46492   1.34759   0.16337   0.00000  Uiso   1.00
H102   H     1.48057   1.34408   0.26038   0.00000  Uiso   1.00
H103   H     1.56138   1.30322   0.12061   0.00000  Uiso   1.00
H104   H     1.54976   1.39605   0.10164   0.00000  Uiso   1.00
H105   H     1.58191   1.43390   0.13662   0.00000  Uiso   1.00
H106   H     1.55282   1.48576   0.14477   0.00000  Uiso   1.00
H107   H     1.52359   1.46912   0.19096   0.00000  Uiso   1.00
H108   H     1.52411   1.45803   0.06934   0.00000  Uiso   1.00
H109   H     1.48982   1.47091   0.10964   0.00000  Uiso   1.00
H110   H     1.49437   1.40442   0.08642   0.00000  Uiso   1.00
H111   H     1.48765   1.41581   0.15434   0.00000  Uiso   1.00
H112   H     1.52047   1.41080   0.24452   0.00000  Uiso   1.00
H113   H     1.56981   1.41827   0.31518   0.00000  Uiso   1.00
H114   H     1.57085   1.37468   0.30346   0.00000  Uiso   1.00
H115   H     1.17867   1.46482   0.30598   0.00000  Uiso   1.00
H116   H     1.18987   1.42770   0.30187   0.00000  Uiso   1.00
H117   H     1.25430   1.38854   0.37679   0.00000  Uiso   1.00
H118   H     1.04207   1.18257   0.64187   0.00000  Uiso   1.00
H119   H     1.18625   1.07490   0.63557   0.00000  Uiso   1.00
H120   H     1.05685   1.18823   0.21435   0.00000  Uiso   1.00
H121   H     1.17519   1.41416   0.60442   0.00000  Uiso   1.00
H122   H     1.16051   1.44959   0.61219   0.00000  Uiso   1.00
H123   H     1.16596   1.34781   0.60856   0.00000  Uiso   1.00
H124   H     1.16373   1.29221   0.65498   0.00000  Uiso   1.00
H125   H     1.08147   1.26380   0.55417   0.00000  Uiso   1.00
H126   H     1.18441   1.30113   0.23938   0.00000  Uiso   1.00
H127   H     1.09172   1.27252   0.31254   0.00000  Uiso   1.00
H128   H     1.09070   1.32730   0.36268   0.00000  Uiso   1.00
H129   H     1.09797   1.16531   0.37291   0.00000  Uiso   1.00
H130   H     1.09069   1.16326   0.47287   0.00000  Uiso   1.00
H131   H     1.23845   1.25264   0.64619   0.00000  Uiso   1.00
H132   H     1.31694   1.17972   0.54589   0.00000  Uiso   1.00
H133   H     1.26541   1.15527   0.58819   0.00000  Uiso   1.00
H134   H     1.25946   1.25980   0.23903   0.00000  Uiso   1.00
H135   H     1.30684   1.28175   0.29546   0.00000  Uiso   1.00
H136   H     1.31891   1.18368   0.36362   0.00000  Uiso   1.00
H137   H     1.19511   1.13931   0.48889   0.00000  Uiso   1.00
H138   H     1.37583   1.33851   0.59189   0.00000  Uiso   1.00
H139   H     1.36520   1.30417   0.61627   0.00000  Uiso   1.00
H140   H     1.05557   1.19786   0.58851   0.00000  Uiso   1.00
H141   H     1.19615   1.09510   0.58437   0.00000  Uiso   1.00
H142   H     1.47396   1.27120   0.30142   0.00000  Uiso   1.00
H143   H     1.50928   1.15476   0.33762   0.00000  Uiso   1.00
H144   H     1.50304   1.14809   0.57380   0.00000  Uiso   1.00
H145   H     1.45875   1.17951   0.52391   0.00000  Uiso   1.00
H146   H     1.19676   1.08794   0.23963   0.00000  Uiso   1.00
H147   H     1.22180   1.09984   0.19636   0.00000  Uiso   1.00
H148   H     1.41271   1.31087   0.31381   0.00000  Uiso   1.00
H149   H     1.37385   1.31183   0.31116   0.00000  Uiso   1.00
H150   H     1.31071   1.35975   0.54704   0.00000  Uiso   1.00
H151   H     1.30812   1.35657   0.37525   0.00000  Uiso   1.00
H152   H     1.26919   1.39083   0.59313   0.00000  Uiso   1.00
H153   H     1.23424   1.40780   0.56040   0.00000  Uiso   1.00
H154   H     1.07185   1.34385   0.48751   0.00000  Uiso   1.00
H155   H     1.05814   1.30266   0.49580   0.00000  Uiso   1.00
H156   H     1.21317   1.34629   0.27545   0.00000  Uiso   1.00
H157   H     1.19747   1.37281   0.32328   0.00000  Uiso   1.00
H158   H     1.30591   1.29550   0.57870   0.00000  Uiso   1.00
H159   H     1.26891   1.29890   0.61380   0.00000  Uiso   1.00
H160   H     1.25719   1.14435   0.27733   0.00000  Uiso   1.00
H161   H     1.28909   1.13855   0.32440   0.00000  Uiso   1.00
H162   H     1.22916   1.14046   0.41151   0.00000  Uiso   1.00
H163   H     1.21290   1.14299   0.34709   0.00000  Uiso   1.00
H164   H     1.46416   1.14771   0.39229   0.00000  Uiso   1.00
H165   H     1.43331   1.17715   0.40636   0.00000  Uiso   1.00
H166   H     1.46371   1.26926   0.68703   0.00000  Uiso   1.00
H167   H     1.43809   1.27437   0.63083   0.00000  Uiso   1.00
H168   H     1.31546   1.76258   0.56472   0.00000  Uiso   1.00
H169   H     1.41958   1.81481   0.33716   0.00000  Uiso   1.00
H170   H     1.42455   1.78148   0.36850   0.00000  Uiso   1.00
H171   H     1.18678   1.53394   0.37969   0.00000  Uiso   1.00
H172   H     1.52706   1.37244   0.56819   0.00000  Uiso   1.00
H173   H     1.37460   1.79851   0.64357   0.00000  Uiso   1.00
H174   H     1.41350   1.79681   0.64780   0.00000  Uiso   1.00
H175   H     1.49264   1.77091   0.41940   0.00000  Uiso   1.00
H176   H     1.46746   1.73953   0.57883   0.00000  Uiso   1.00
H177   H     1.52049   1.70615   0.58237   0.00000  Uiso   1.00
H178   H     1.47203   1.36087   0.39088   0.00000  Uiso   1.00
H179   H     1.47167   1.34395   0.56087   0.00000  Uiso   1.00
H180   H     1.18658   1.59662   0.37638   0.00000  Uiso   1.00
H181   H     1.17939   1.59916   0.54782   0.00000  Uiso   1.00
H182   H     1.18627   1.70627   0.61807   0.00000  Uiso   1.00
H183   H     1.16673   1.67257   0.61617   0.00000  Uiso   1.00
H184   H     1.52347   1.24710   0.25289   0.00000  Uiso   1.00
H185   H     1.17818   1.67454   0.31125   0.00000  Uiso   1.00
H186   H     1.19570   1.70935   0.31325   0.00000  Uiso   1.00
H187   H     1.25943   1.73465   0.56052   0.00000  Uiso   1.00
H188   H     1.26407   1.73722   0.38889   0.00000  Uiso   1.00
H189   H     1.30989   1.76371   0.34711   0.00000  Uiso   1.00
H190   H     1.34398   1.78012   0.38260   0.00000  Uiso   1.00
H191   H     1.17645   1.50906   0.56331   0.00000  Uiso   1.00
H192   H     1.17537   1.54824   0.59550   0.00000  Uiso   1.00
H193   H     1.54603   1.75852   0.38706   0.00000  Uiso   1.00
H194   H     1.57344   1.73113   0.41699   0.00000  Uiso   1.00
H195   H     1.69891   1.30636   0.40149   0.00000  Uiso   1.00
H196   H     1.69815   1.25629   0.34088   0.00000  Uiso   1.00
H197   H     1.59013   1.34822   0.39287   0.00000  Uiso   1.00
H198   H     1.56788   1.31594   0.36733   0.00000  Uiso   1.00
H199   H     1.59541   1.27675   0.30265   0.00000  Uiso   1.00
O200   O     1.87085   1.46125   0.74676   0.00000  Uiso   1.00
O201   O     1.69622   1.15424   0.67961   0.00000  Uiso   1.00
O202   O     1.71332   1.16806   0.29569   0.00000  Uiso   1.00
O203   O     1.56503   1.09110   0.27541   0.00000  Uiso   1.00
O204   O     1.55041   1.07538   0.63903   0.00000  Uiso   1.00
O205   O     1.89965   1.46743   0.36826   0.00000  Uiso   1.00
O206   O     1.60697   1.07580   0.69338   0.00000  Uiso   1.00
O207   O     1.66214   1.14908   0.76625   0.00000  Uiso   1.00
O208   O     1.61754   1.17302   0.80745   0.00000  Uiso   1.00
O209   O     1.62638   1.09502   0.23999   0.00000  Uiso   1.00
O210   O     1.64135   1.15194   0.61892   0.00000  Uiso   1.00
O211   O     1.65364   1.16013   0.33884   0.00000  Uiso   1.00
O212   O     1.59604   1.21321   0.71953   0.00000  Uiso   1.00
O213   O     1.64772   1.19723   0.69431   0.00000  Uiso   1.00
O214   O     1.65662   1.10308   0.69045   0.00000  Uiso   1.00
O215   O     1.59834   1.11619   0.60777   0.00000  Uiso   1.00
O216   O     1.60776   1.12762   0.33109   0.00000  Uiso   1.00
O217   O     1.54033   1.17817   0.71290   0.00000  Uiso   1.00
O218   O     1.54231   1.13896   0.64815   0.00000  Uiso   1.00
O219   O     1.55088   1.09789   0.73564   0.00000  Uiso   1.00
O220   O     1.56060   1.13764   0.79867   0.00000  Uiso   1.00
O221   O     1.67606   1.12006   0.25736   0.00000  Uiso   1.00
O222   O     1.60068   1.14530   0.71049   0.00000  Uiso   1.00
O223   O     1.62289   1.16573   0.23919   0.00000  Uiso   1.00
O224   O     1.59609   1.66340   0.64707   0.00000  Uiso   1.00
O225   O     1.58406   1.69170   0.46753   0.00000  Uiso   1.00
O226   O     1.57782   1.69408   0.55720   0.00000  Uiso   1.00
O227   O     1.63544   1.37665   0.40536   0.00000  Uiso   1.00
O228   O     1.66868   1.34691   0.46146   0.00000  Uiso   1.00
O229   O     1.66854   1.21327   0.28270   0.00000  Uiso   1.00
O230   O     1.61667   1.37071   0.60158   0.00000  Uiso   1.00
O231   O     1.66461   1.35038   0.56736   0.00000  Uiso   1.00
O232   O     1.61339   1.67035   0.38004   0.00000  Uiso   1.00
O233   O     1.61253   1.63527   0.55497   0.00000  Uiso   1.00
O234   O     1.62672   1.63711   0.46781   0.00000  Uiso   1.00
O235   O     1.65479   1.42713   0.61266   0.00000  Uiso   1.00
O236   O     1.76917   1.51769   0.76964   0.00000  Uiso   1.00
O237   O     1.70006   1.40908   0.56696   0.00000  Uiso   1.00
O238   O     1.81060   1.48303   0.74365   0.00000  Uiso   1.00
O239   O     1.87783   1.52048   0.42050   0.00000  Uiso   1.00
O240   O     1.85746   1.51743   0.69584   0.00000  Uiso   1.00
O241   O     1.80278   1.52833   0.31448   0.00000  Uiso   1.00
O242   O     1.66985   1.43610   0.41624   0.00000  Uiso   1.00
O243   O     1.83938   1.49089   0.34866   0.00000  Uiso   1.00
O244   O     1.70578   1.40367   0.46178   0.00000  Uiso   1.00
O245   O     1.88926   1.49425   0.27614   0.00000  Uiso   1.00
O246   O     1.84870   1.52106   0.22928   0.00000  Uiso   1.00
O247   O     1.80517   1.57481   0.88060   0.00000  Uiso   1.00
O248   O     1.84311   1.60768   0.83813   0.00000  Uiso   1.00
O249   O     1.89518   1.57286   0.80099   0.00000  Uiso   1.00
O250   O     1.90576   1.63436   0.38365   0.00000  Uiso   1.00
O251   O     1.93072   1.58069   0.33915   0.00000  Uiso   1.00
O252   O     1.92823   1.52432   0.34784   0.00000  Uiso   1.00
O253   O     1.88675   1.61788   0.28797   0.00000  Uiso   1.00
O254   O     1.85712   1.58757   0.22745   0.00000  Uiso   1.00
O255   O     1.80052   1.50836   0.86980   0.00000  Uiso   1.00
O256   O     1.84719   1.48386   0.83623   0.00000  Uiso   1.00
O257   O     1.89487   1.51679   0.78768   0.00000  Uiso   1.00
O258   O     1.61205   1.43508   0.37027   0.00000  Uiso   1.00
O259   O     1.61213   1.46079   0.55217   0.00000  Uiso   1.00
O260   O     1.61725   1.46200   0.46224   0.00000  Uiso   1.00
O261   O     1.65787   1.66107   0.61809   0.00000  Uiso   1.00
O262   O     1.77345   1.58335   0.78163   0.00000  Uiso   1.00
O263   O     1.69607   1.69914   0.59274   0.00000  Uiso   1.00
O264   O     1.81637   1.60792   0.73809   0.00000  Uiso   1.00
O265   O     1.88811   1.57594   0.42370   0.00000  Uiso   1.00
O266   O     1.86695   1.57273   0.70297   0.00000  Uiso   1.00
O267   O     1.81111   1.59453   0.31070   0.00000  Uiso   1.00
O268   O     1.67294   1.67520   0.42454   0.00000  Uiso   1.00
O269   O     1.84499   1.61426   0.37542   0.00000  Uiso   1.00
O270   O     1.70811   1.69479   0.48770   0.00000  Uiso   1.00
O271   O     1.59032   1.42507   0.63446   0.00000  Uiso   1.00
O272   O     1.58337   1.40303   0.45042   0.00000  Uiso   1.00
O273   O     1.57478   1.40407   0.53940   0.00000  Uiso   1.00
O274   O     1.68857   1.17352   0.19988   0.00000  Uiso   1.00
O275   O     1.62999   1.72709   0.42071   0.00000  Uiso   1.00
O276   O     1.66940   1.75284   0.47129   0.00000  Uiso   1.00
O277   O     1.62222   1.71986   0.62282   0.00000  Uiso   1.00
O278   O     1.65600   1.75490   0.57601   0.00000  Uiso   1.00
O279   O     1.86586   1.55420   0.32285   0.00000  Uiso   1.00
O280   O     1.87793   1.62838   0.75756   0.00000  Uiso   1.00
O281   O     1.83012   1.54543   0.78919   0.00000  Uiso   1.00
O282   O     1.64393   1.69640   0.52235   0.00000  Uiso   1.00
O283   O     1.64302   1.40331   0.50863   0.00000  Uiso   1.00
O284   O     1.59363   1.43488   0.23664   0.00000  Uiso   1.00
O285   O     1.49545   1.39174   0.31694   0.00000  Uiso   1.00
O286   O     1.57685   1.12320   0.18745   0.00000  Uiso   1.00
O287   O     1.38409   1.31610   0.60001   0.00000  Uiso   1.00
O288   O     1.42393   1.32739   0.42480   0.00000  Uiso   1.00
O289   O     1.42405   1.32110   0.51497   0.00000  Uiso   1.00
O290   O     1.13385   1.46286   0.35251   0.00000  Uiso   1.00
O291   O     1.08522   1.44525   0.38985   0.00000  Uiso   1.00
O292   O     1.12275   1.45252   0.55448   0.00000  Uiso   1.00
O293   O     1.08015   1.44567   0.49549   0.00000  Uiso   1.00
O294   O     1.21549   1.10329   0.23389   0.00000  Uiso   1.00
O295   O     1.15369   1.11243   0.20975   0.00000  Uiso   1.00
O296   O     1.39312   1.32205   0.32920   0.00000  Uiso   1.00
O297   O     1.35726   1.32908   0.50662   0.00000  Uiso   1.00
O298   O     1.35528   1.32676   0.41635   0.00000  Uiso   1.00
O299   O     1.15144   1.39034   0.54532   0.00000  Uiso   1.00
O300   O     1.14012   1.23842   0.67393   0.00000  Uiso   1.00
O301   O     1.10399   1.38029   0.49983   0.00000  Uiso   1.00
O302   O     1.10431   1.21824   0.61225   0.00000  Uiso   1.00
O303   O     1.12577   1.16431   0.29021   0.00000  Uiso   1.00
O304   O     1.11277   1.15997   0.56749   0.00000  Uiso   1.00
O305   O     1.15838   1.25326   0.20043   0.00000  Uiso   1.00
O306   O     1.15749   1.39833   0.35435   0.00000  Uiso   1.00
O307   O     1.12192   1.22836   0.25725   0.00000  Uiso   1.00
O308   O     1.11016   1.37961   0.39290   0.00000  Uiso   1.00
O309   O     1.10114   1.20595   0.15391   0.00000  Uiso   1.00
O310   O     1.14762   1.21908   0.10585   0.00000  Uiso   1.00
O311   O     1.18293   1.17018   0.75989   0.00000  Uiso   1.00
O312   O     1.18390   1.12016   0.71705   0.00000  Uiso   1.00
O313   O     1.13673   1.10034   0.65151   0.00000  Uiso   1.00
O314   O     1.19310   1.44815   0.32298   0.00000  Uiso   1.00
O315   O     1.20455   1.41788   0.50289   0.00000  Uiso   1.00
O316   O     1.20741   1.41632   0.41300   0.00000  Uiso   1.00
O317   O     1.34743   1.27207   0.55412   0.00000  Uiso   1.00
O318   O     1.19990   1.20985   0.67009   0.00000  Uiso   1.00
O319   O     1.35346   1.22150   0.51602   0.00000  Uiso   1.00
O320   O     1.21196   1.15831   0.63832   0.00000  Uiso   1.00
O321   O     1.17961   1.14786   0.29234   0.00000  Uiso   1.00
O322   O     1.16473   1.13843   0.57246   0.00000  Uiso   1.00
O323   O     1.21672   1.22247   0.21395   0.00000  Uiso   1.00
O324   O     1.35851   1.27174   0.35839   0.00000  Uiso   1.00
O325   O     1.22789   1.16820   0.23038   0.00000  Uiso   1.00
O326   O     1.34765   1.22682   0.41038   0.00000  Uiso   1.00
O327   O     1.20170   1.13552   0.14691   0.00000  Uiso   1.00
O328   O     1.20626   1.18838   0.11491   0.00000  Uiso   1.00
O329   O     1.12197   1.19857   0.76103   0.00000  Uiso   1.00
O330   O     1.07984   1.18803   0.70245   0.00000  Uiso   1.00
O331   O     1.08791   1.12899   0.65676   0.00000  Uiso   1.00
O332   O     1.07233   1.18477   0.24371   0.00000  Uiso   1.00
O333   O     1.10702   1.14104   0.18622   0.00000  Uiso   1.00
O334   O     1.17930   1.43779   0.59554   0.00000  Uiso   1.00
O335   O     1.18266   1.47989   0.41714   0.00000  Uiso   1.00
O336   O     1.17497   1.47826   0.50666   0.00000  Uiso   1.00
O337   O     1.42772   1.27334   0.36597   0.00000  Uiso   1.00
O338   O     1.41537   1.22279   0.39964   0.00000  Uiso   1.00
O339   O     1.55752   1.15478   0.27961   0.00000  Uiso   1.00
O340   O     1.41555   1.26269   0.56415   0.00000  Uiso   1.00
O341   O     1.42194   1.22077   0.50446   0.00000  Uiso   1.00
O342   O     1.16066   1.18404   0.19917   0.00000  Uiso   1.00
O343   O     1.19886   1.09435   0.62326   0.00000  Uiso   1.00
O344   O     1.05465   1.17720   0.60938   0.00000  Uiso   1.00
O345   O     1.14458   1.17021   0.66757   0.00000  Uiso   1.00
O346   O     1.38747   1.27176   0.46131   0.00000  Uiso   1.00
O347   O     1.14106   1.42859   0.45121   0.00000  Uiso   1.00
O348   O     1.44132   1.84791   0.40157   0.00000  Uiso   1.00
O349   O     1.44418   1.89325   0.45595   0.00000  Uiso   1.00
O350   O     1.43298   1.83756   0.60187   0.00000  Uiso   1.00
O351   O     1.43889   1.88826   0.56232   0.00000  Uiso   1.00
O352   O     1.59125   1.17013   0.14178   0.00000  Uiso   1.00
O353   O     1.62010   1.23344   0.24952   0.00000  Uiso   1.00
O354   O     1.18557   1.68454   0.60010   0.00000  Uiso   1.00
O355   O     1.17873   1.65304   0.41670   0.00000  Uiso   1.00
O356   O     1.17893   1.65344   0.50699   0.00000  Uiso   1.00
O357   O     1.19512   1.68742   0.33061   0.00000  Uiso   1.00
O358   O     1.20916   1.71439   0.51425   0.00000  Uiso   1.00
O359   O     1.21345   1.71192   0.42431   0.00000  Uiso   1.00
O360   O     1.36491   1.84256   0.59547   0.00000  Uiso   1.00
O361   O     1.36788   1.89279   0.55371   0.00000  Uiso   1.00
O362   O     1.37386   1.85062   0.39538   0.00000  Uiso   1.00
O363   O     1.37332   1.89725   0.44723   0.00000  Uiso   1.00
O364   O     1.40802   1.79875   0.36010   0.00000  Uiso   1.00
O365   O     1.36361   1.79017   0.53369   0.00000  Uiso   1.00
O366   O     1.36955   1.79285   0.44424   0.00000  Uiso   1.00
O367   O     1.15694   1.73782   0.56494   0.00000  Uiso   1.00
O368   O     1.11930   1.76421   0.51176   0.00000  Uiso   1.00
O369   O     1.16809   1.74142   0.36592   0.00000  Uiso   1.00
O370   O     1.12131   1.76250   0.40453   0.00000  Uiso   1.00
O371   O     1.13353   1.68293   0.35811   0.00000  Uiso   1.00
O372   O     1.08817   1.69927   0.40589   0.00000  Uiso   1.00
O373   O     1.12741   1.67654   0.55928   0.00000  Uiso   1.00
O374   O     1.08559   1.70140   0.51274   0.00000  Uiso   1.00
O375   O     1.56395   1.20216   0.23175   0.00000  Uiso   1.00
O376   O     1.64880   1.20369   0.15680   0.00000  Uiso   1.00
O377   O     1.39447   1.78891   0.62667   0.00000  Uiso   1.00
O378   O     1.43775   1.79017   0.45055   0.00000  Uiso   1.00
O379   O     1.43190   1.78502   0.53995   0.00000  Uiso   1.00
O380   O     1.14662   1.70922   0.46197   0.00000  Uiso   1.00
O381   O     1.40346   1.84440   0.49900   0.00000  Uiso   1.00
Al382  Al    1.57759   1.11279   0.67642   0.00000  Uiso   1.00
Al383  Al    1.64428   1.15032   0.69506   0.00000  Uiso   1.00
Al384  Al    1.57888   1.17542   0.75884   0.00000  Uiso   1.00
Al385  Al    1.62153   1.67969   0.57951   0.00000  Uiso   1.00
Al386  Al    1.63127   1.68383   0.45657   0.00000  Uiso   1.00
Al387  Al    1.88431   1.59128   0.35179   0.00000  Uiso   1.00
Al388  Al    1.88039   1.51357   0.34511   0.00000  Uiso   1.00
Al389  Al    1.63010   1.41712   0.44382   0.00000  Uiso   1.00
Al390  Al    1.61957   1.41399   0.56764   0.00000  Uiso   1.00
Al391  Al    1.83030   1.55758   0.27182   0.00000  Uiso   1.00
Al392  Al    1.66504   1.16655   0.26586   0.00000  Uiso   1.00
Al393  Al    1.85081   1.58402   0.77250   0.00000  Uiso   1.00
Al394  Al    1.84906   1.50644   0.76841   0.00000  Uiso   1.00
Al395  Al    1.78751   1.54586   0.82447   0.00000  Uiso   1.00
Al396  Al    1.68202   1.72408   0.53192   0.00000  Uiso   1.00
Al397  Al    1.68377   1.37854   0.51519   0.00000  Uiso   1.00
Al398  Al    1.38693   1.29186   0.52538   0.00000  Uiso   1.00
Al399  Al    1.18533   1.14852   0.21691   0.00000  Uiso   1.00
Al400  Al    1.39059   1.29568   0.40073   0.00000  Uiso   1.00
Al401  Al    1.16641   1.43751   0.39305   0.00000  Uiso   1.00
Al402  Al    1.11531   1.18587   0.22140   0.00000  Uiso   1.00
Al403  Al    1.15993   1.43312   0.51595   0.00000  Uiso   1.00
Al404  Al    1.18089   1.21957   0.16086   0.00000  Uiso   1.00
Al405  Al    1.59615   1.13091   0.25705   0.00000  Uiso   1.00
Al406  Al    1.17115   1.13561   0.64842   0.00000  Uiso   1.00
Al407  Al    1.10320   1.17342   0.63918   0.00000  Uiso   1.00
Al408  Al    1.16138   1.20374   0.71543   0.00000  Uiso   1.00
Al409  Al    1.38438   1.22438   0.45824   0.00000  Uiso   1.00
Al410  Al    1.09653   1.41213   0.44389   0.00000  Uiso   1.00
Al411  Al    1.16531   1.69742   0.52538   0.00000  Uiso   1.00
Al412  Al    1.16986   1.69887   0.40178   0.00000  Uiso   1.00
Al413  Al    1.40477   1.82420   0.43427   0.00000  Uiso   1.00
Al414  Al    1.39883   1.81798   0.55760   0.00000  Uiso   1.00
Al415  Al    1.60677   1.20119   0.19593   0.00000  Uiso   1.00
Al416  Al    1.10420   1.73160   0.45869   0.00000  Uiso   1.00
Al417  Al    1.40588   1.89242   0.50486   0.00000  Uiso   1.00
C418   C     1.64644   1.16102   0.80679   0.00000  Uiso   1.00
C419   C     1.64535   1.16275   0.50541   0.00000  Uiso   1.00
C420   C     1.64643   1.16323   0.44885   0.00000  Uiso   1.00
C421   C     1.62374   1.21899   0.69707   0.00000  Uiso   1.00
C422   C     1.60385   1.11792   0.49814   0.00000  Uiso   1.00
C423   C     1.60497   1.11904   0.44291   0.00000  Uiso   1.00
C424   C     1.53088   1.16624   0.66863   0.00000  Uiso   1.00
C425   C     1.54930   1.11008   0.78293   0.00000  Uiso   1.00
C426   C     1.63850   1.07709   0.69463   0.00000  Uiso   1.00
C427   C     1.65793   1.09547   0.24395   0.00000  Uiso   1.00
C428   C     1.62079   1.13556   0.58891   0.00000  Uiso   1.00
C429   C     1.62366   1.13901   0.53043   0.00000  Uiso   1.00
C430   C     1.62951   1.14334   0.35872   0.00000  Uiso   1.00
C431   C     1.62687   1.14190   0.41816   0.00000  Uiso   1.00
C432   C     1.56788   1.70041   0.50990   0.00000  Uiso   1.00
C433   C     1.65109   1.34979   0.41990   0.00000  Uiso   1.00
C434   C     1.64493   1.23507   0.28067   0.00000  Uiso   1.00
C435   C     1.60363   1.27614   0.67790   0.00000  Uiso   1.00
C436   C     1.62911   1.25203   0.67223   0.00000  Uiso   1.00
C437   C     1.60591   1.30744   0.65453   0.00000  Uiso   1.00
C438   C     1.63881   1.34751   0.59605   0.00000  Uiso   1.00
C439   C     1.63454   1.31509   0.62421   0.00000  Uiso   1.00
C440   C     1.65835   1.25997   0.64216   0.00000  Uiso   1.00
C441   C     1.66018   1.29184   0.61849   0.00000  Uiso   1.00
C442   C     1.60532   1.56622   0.55205   0.00000  Uiso   1.00
C443   C     1.61929   1.62084   0.51078   0.00000  Uiso   1.00
C444   C     1.61853   1.58399   0.50812   0.00000  Uiso   1.00
C445   C     1.63149   1.56570   0.46351   0.00000  Uiso   1.00
C446   C     1.69781   1.46545   0.68255   0.00000  Uiso   1.00
C447   C     1.68688   1.42546   0.60497   0.00000  Uiso   1.00
C448   C     1.70931   1.44315   0.64188   0.00000  Uiso   1.00
C449   C     1.72207   1.48149   0.71464   0.00000  Uiso   1.00
C450   C     1.78008   1.49332   0.74274   0.00000  Uiso   1.00
C451   C     1.75597   1.47535   0.70770   0.00000  Uiso   1.00
C452   C     1.74393   1.43754   0.63572   0.00000  Uiso   1.00
C453   C     1.76725   1.45300   0.66808   0.00000  Uiso   1.00
C454   C     1.87048   1.51723   0.53189   0.00000  Uiso   1.00
C455   C     1.86667   1.51783   0.58683   0.00000  Uiso   1.00
C456   C     1.74814   1.49115   0.34973   0.00000  Uiso   1.00
C457   C     1.80974   1.50201   0.34027   0.00000  Uiso   1.00
C458   C     1.78136   1.48236   0.36267   0.00000  Uiso   1.00
C459   C     1.72255   1.47260   0.37181   0.00000  Uiso   1.00
C460   C     1.69999   1.42755   0.42937   0.00000  Uiso   1.00
C461   C     1.72846   1.44542   0.40671   0.00000  Uiso   1.00
C462   C     1.78807   1.45577   0.39639   0.00000  Uiso   1.00
C463   C     1.76224   1.43631   0.41956   0.00000  Uiso   1.00
C464   C     1.87201   1.50030   0.23412   0.00000  Uiso   1.00
C465   C     1.82537   1.59872   0.87838   0.00000  Uiso   1.00
C466   C     1.87644   1.61082   0.24082   0.00000  Uiso   1.00
C467   C     1.82454   1.48824   0.87169   0.00000  Uiso   1.00
C468   C     1.60398   1.53166   0.55330   0.00000  Uiso   1.00
C469   C     1.61497   1.47635   0.50794   0.00000  Uiso   1.00
C470   C     1.61594   1.51360   0.50883   0.00000  Uiso   1.00
C471   C     1.62949   1.53042   0.46530   0.00000  Uiso   1.00
C472   C     1.70417   1.62848   0.68236   0.00000  Uiso   1.00
C473   C     1.68800   1.67287   0.61859   0.00000  Uiso   1.00
C474   C     1.71366   1.65592   0.65021   0.00000  Uiso   1.00
C475   C     1.72662   1.61146   0.71414   0.00000  Uiso   1.00
C476   C     1.78504   1.60291   0.74660   0.00000  Uiso   1.00
C477   C     1.76047   1.62139   0.71294   0.00000  Uiso   1.00
C478   C     1.74799   1.66636   0.64944   0.00000  Uiso   1.00
C479   C     1.77081   1.64777   0.68106   0.00000  Uiso   1.00
C480   C     1.87930   1.57730   0.53325   0.00000  Uiso   1.00
C481   C     1.87533   1.57844   0.58941   0.00000  Uiso   1.00
C482   C     1.75603   1.62442   0.35313   0.00000  Uiso   1.00
C483   C     1.81631   1.61131   0.35259   0.00000  Uiso   1.00
C484   C     1.78711   1.62874   0.37701   0.00000  Uiso   1.00
C485   C     1.72711   1.63961   0.37421   0.00000  Uiso   1.00
C486   C     1.70246   1.67770   0.44603   0.00000  Uiso   1.00
C487   C     1.73060   1.66001   0.42067   0.00000  Uiso   1.00
C488   C     1.79052   1.64856   0.42321   0.00000  Uiso   1.00
C489   C     1.76247   1.66394   0.44413   0.00000  Uiso   1.00
C490   C     1.56496   1.39755   0.49197   0.00000  Uiso   1.00
C491   C     1.67717   1.19047   0.16057   0.00000  Uiso   1.00
C492   C     1.64891   1.75181   0.43362   0.00000  Uiso   1.00
C493   C     1.63529   1.74831   0.61227   0.00000  Uiso   1.00
C494   C     1.94354   1.55179   0.34131   0.00000  Uiso   1.00
C495   C     1.88123   1.54802   0.44575   0.00000  Uiso   1.00
C496   C     1.87700   1.54751   0.50499   0.00000  Uiso   1.00
C497   C     1.86416   1.54579   0.67497   0.00000  Uiso   1.00
C498   C     1.86898   1.54767   0.61670   0.00000  Uiso   1.00
C499   C     1.90833   1.54390   0.80187   0.00000  Uiso   1.00
C500   C     1.49716   1.33411   0.22969   0.00000  Uiso   1.00
C501   C     1.52921   1.32091   0.24490   0.00000  Uiso   1.00
C502   C     1.55186   1.30876   0.20601   0.00000  Uiso   1.00
C503   C     1.54359   1.31174   0.15062   0.00000  Uiso   1.00
C504   C     1.51286   1.32682   0.13590   0.00000  Uiso   1.00
C505   C     1.48873   1.33667   0.17545   0.00000  Uiso   1.00
C506   C     1.55838   1.43180   0.15900   0.00000  Uiso   1.00
C507   C     1.56817   1.42413   0.21619   0.00000  Uiso   1.00
C508   C     1.53714   1.46395   0.15348   0.00000  Uiso   1.00
C509   C     1.51231   1.45519   0.10888   0.00000  Uiso   1.00
C510   C     1.50481   1.41848   0.12020   0.00000  Uiso   1.00
C511   C     1.55487   1.39705   0.30062   0.00000  Uiso   1.00
C512   C     1.52415   1.39244   0.33569   0.00000  Uiso   1.00
C513   C     1.57938   1.14112   0.14530   0.00000  Uiso   1.00
C514   C     1.43641   1.33196   0.47112   0.00000  Uiso   1.00
C515   C     1.10207   1.46254   0.35783   0.00000  Uiso   1.00
C516   C     1.09281   1.45705   0.53749   0.00000  Uiso   1.00
C517   C     1.29826   1.36632   0.50962   0.00000  Uiso   1.00
C518   C     1.34392   1.33621   0.46144   0.00000  Uiso   1.00
C519   C     1.31257   1.35647   0.46146   0.00000  Uiso   1.00
C520   C     1.29682   1.36451   0.41276   0.00000  Uiso   1.00
C521   C     1.14709   1.32936   0.59771   0.00000  Uiso   1.00
C522   C     1.12644   1.37115   0.53279   0.00000  Uiso   1.00
C523   C     1.12392   1.33820   0.55748   0.00000  Uiso   1.00
C524   C     1.14643   1.29875   0.62297   0.00000  Uiso   1.00
C525   C     1.12229   1.24166   0.63268   0.00000  Uiso   1.00
C526   C     1.12237   1.27510   0.60637   0.00000  Uiso   1.00
C527   C     1.09878   1.31459   0.54163   0.00000  Uiso   1.00
C528   C     1.09954   1.28273   0.56658   0.00000  Uiso   1.00
C529   C     1.11887   1.15931   0.39928   0.00000  Uiso   1.00
C530   C     1.11483   1.15835   0.45434   0.00000  Uiso   1.00
C531   C     1.16433   1.30712   0.26746   0.00000  Uiso   1.00
C532   C     1.13949   1.25278   0.24134   0.00000  Uiso   1.00
C533   C     1.13826   1.28444   0.27320   0.00000  Uiso   1.00
C534   C     1.16525   1.33690   0.29722   0.00000  Uiso   1.00
C535   C     1.13478   1.37555   0.36145   0.00000  Uiso   1.00
C536   C     1.13760   1.34431   0.33122   0.00000  Uiso   1.00
C537   C     1.11164   1.29094   0.30844   0.00000  Uiso   1.00
C538   C     1.11135   1.32083   0.33615   0.00000  Uiso   1.00
C539   C     1.11653   1.21455   0.11182   0.00000  Uiso   1.00
C540   C     1.18802   1.13922   0.75748   0.00000  Uiso   1.00
C541   C     1.26778   1.38414   0.51160   0.00000  Uiso   1.00
C542   C     1.21941   1.40977   0.45908   0.00000  Uiso   1.00
C543   C     1.25172   1.39198   0.46211   0.00000  Uiso   1.00
C544   C     1.26700   1.38200   0.41391   0.00000  Uiso   1.00
C545   C     1.28451   1.25126   0.60015   0.00000  Uiso   1.00
C546   C     1.33753   1.24154   0.54576   0.00000  Uiso   1.00
C547   C     1.30687   1.22974   0.57215   0.00000  Uiso   1.00
C548   C     1.25592   1.23701   0.62378   0.00000  Uiso   1.00
C549   C     1.21810   1.18955   0.64444   0.00000  Uiso   1.00
C550   C     1.24917   1.20302   0.61930   0.00000  Uiso   1.00
C551   C     1.29941   1.19534   0.56810   0.00000  Uiso   1.00
C552   C     1.27105   1.18184   0.59115   0.00000  Uiso   1.00
C553   C     1.17825   1.14541   0.40724   0.00000  Uiso   1.00
C554   C     1.17367   1.14457   0.46322   0.00000  Uiso   1.00
C555   C     1.27319   1.24355   0.26638   0.00000  Uiso   1.00
C556   C     1.23410   1.19979   0.23537   0.00000  Uiso   1.00
C557   C     1.26314   1.20987   0.26847   0.00000  Uiso   1.00
C558   C     1.29929   1.25560   0.29731   0.00000  Uiso   1.00
C559   C     1.34212   1.24480   0.36963   0.00000  Uiso   1.00
C560   C     1.31528   1.23355   0.33293   0.00000  Uiso   1.00
C561   C     1.28040   1.18712   0.30263   0.00000  Uiso   1.00
C562   C     1.30595   1.20006   0.33546   0.00000  Uiso   1.00
C563   C     1.20965   1.15736   0.11156   0.00000  Uiso   1.00
C564   C     1.09184   1.19444   0.74889   0.00000  Uiso   1.00
C565   C     1.18034   1.49420   0.46264   0.00000  Uiso   1.00
C566   C     1.48191   1.24549   0.30860   0.00000  Uiso   1.00
C567   C     1.43380   1.24176   0.37166   0.00000  Uiso   1.00
C568   C     1.46284   1.22653   0.34511   0.00000  Uiso   1.00
C569   C     1.50939   1.23261   0.28208   0.00000  Uiso   1.00
C570   C     1.54883   1.18463   0.26620   0.00000  Uiso   1.00
C571   C     1.51905   1.19936   0.29311   0.00000  Uiso   1.00
C572   C     1.47224   1.19251   0.35576   0.00000  Uiso   1.00
C573   C     1.50108   1.18024   0.32923   0.00000  Uiso   1.00
C574   C     1.49299   1.21488   0.65732   0.00000  Uiso   1.00
C575   C     1.50498   1.18461   0.63774   0.00000  Uiso   1.00
C576   C     1.46867   1.23340   0.62900   0.00000  Uiso   1.00
C577   C     1.42979   1.23540   0.54763   0.00000  Uiso   1.00
C578   C     1.45627   1.21979   0.58014   0.00000  Uiso   1.00
C579   C     1.49317   1.17160   0.58897   0.00000  Uiso   1.00
C580   C     1.46902   1.18912   0.56126   0.00000  Uiso   1.00
C581   C     1.12378   1.11488   0.19134   0.00000  Uiso   1.00
C582   C     1.15155   1.15533   0.31542   0.00000  Uiso   1.00
C583   C     1.14988   1.15294   0.37467   0.00000  Uiso   1.00
C584   C     1.13976   1.14973   0.54578   0.00000  Uiso   1.00
C585   C     1.14270   1.15079   0.48658   0.00000  Uiso   1.00
C586   C     1.10539   1.10267   0.65839   0.00000  Uiso   1.00
C587   C     1.52870   1.73763   0.45592   0.00000  Uiso   1.00
C588   C     1.53625   1.71917   0.50322   0.00000  Uiso   1.00
C589   C     1.51381   1.72027   0.54662   0.00000  Uiso   1.00
C590   C     1.45423   1.87536   0.41816   0.00000  Uiso   1.00
C591   C     1.44662   1.86629   0.59579   0.00000  Uiso   1.00
C592   C     1.48411   1.36360   0.42964   0.00000  Uiso   1.00
C593   C     1.46848   1.35094   0.47546   0.00000  Uiso   1.00
C594   C     1.48387   1.35446   0.52572   0.00000  Uiso   1.00
C595   C     1.18530   1.58323   0.41423   0.00000  Uiso   1.00
C596   C     1.18015   1.63841   0.46200   0.00000  Uiso   1.00
C597   C     1.18277   1.60127   0.46246   0.00000  Uiso   1.00
C598   C     1.18127   1.58454   0.51108   0.00000  Uiso   1.00
C599   C     1.27298   1.74137   0.52434   0.00000  Uiso   1.00
C600   C     1.22484   1.71918   0.47051   0.00000  Uiso   1.00
C601   C     1.25871   1.73460   0.47395   0.00000  Uiso   1.00
C602   C     1.27569   1.74284   0.42736   0.00000  Uiso   1.00
C603   C     1.35521   1.87249   0.58603   0.00000  Uiso   1.00
C604   C     1.36348   1.87972   0.40872   0.00000  Uiso   1.00
C605   C     1.30388   1.75671   0.52641   0.00000  Uiso   1.00
C606   C     1.35336   1.78383   0.48636   0.00000  Uiso   1.00
C607   C     1.32155   1.76584   0.47982   0.00000  Uiso   1.00
C608   C     1.30737   1.75855   0.42862   0.00000  Uiso   1.00
C609   C     1.13893   1.76277   0.55076   0.00000  Uiso   1.00
C610   C     1.14590   1.76401   0.37362   0.00000  Uiso   1.00
C611   C     1.18546   1.54868   0.41629   0.00000  Uiso   1.00
C612   C     1.18311   1.53099   0.46490   0.00000  Uiso   1.00
C613   C     1.18147   1.54931   0.51393   0.00000  Uiso   1.00
C614   C     1.10223   1.68356   0.36881   0.00000  Uiso   1.00
C615   C     1.09671   1.68154   0.54712   0.00000  Uiso   1.00
C616   C     1.51548   1.37896   0.43329   0.00000  Uiso   1.00
C617   C     1.53135   1.38265   0.48425   0.00000  Uiso   1.00
C618   C     1.51459   1.37022   0.52961   0.00000  Uiso   1.00
C619   C     1.49865   1.75607   0.45478   0.00000  Uiso   1.00
C620   C     1.44673   1.77864   0.49617   0.00000  Uiso   1.00
C621   C     1.47700   1.75692   0.49830   0.00000  Uiso   1.00
C622   C     1.48453   1.73868   0.54492   0.00000  Uiso   1.00
C623   C     1.61818   1.31183   0.35775   0.00000  Uiso   1.00
C624   C     1.64828   1.32021   0.38442   0.00000  Uiso   1.00
C625   C     1.61809   1.28378   0.32417   0.00000  Uiso   1.00
C626   C     1.64666   1.26419   0.31765   0.00000  Uiso   1.00
C627   C     1.67655   1.29969   0.37886   0.00000  Uiso   1.00
C628   C     1.67605   1.27189   0.34571   0.00000  Uiso   1.00
N629   N     1.66512   1.18440   0.53310   0.00000  Uiso   1.00
N630   N     1.68407   1.23788   0.63347   0.00000  Uiso   1.00
N631   N     1.66484   1.47192   0.69127   0.00000  Uiso   1.00
N632   N     1.77103   1.41067   0.45199   0.00000  Uiso   1.00
N633   N     1.75984   1.69229   0.62008   0.00000  Uiso   1.00
N634   N     1.69685   1.63328   0.34996   0.00000  Uiso   1.00
N635   N     1.87811   1.60838   0.61495   0.00000  Uiso   1.00
N636   N     1.64529   1.58042   0.41951   0.00000  Uiso   1.00
N637   N     1.53320   1.38922   0.38787   0.00000  Uiso   1.00
N638   N     1.53788   1.40386   0.13564   0.00000  Uiso   1.00
N639   N     1.54513   1.40292   0.24476   0.00000  Uiso   1.00
N640   N     1.25460   1.39252   0.56015   0.00000  Uiso   1.00
N641   N     1.07501   1.32076   0.50437   0.00000  Uiso   1.00
N642   N     1.19277   1.35780   0.29131   0.00000  Uiso   1.00
N643   N     1.28973   1.28529   0.60554   0.00000  Uiso   1.00
N644   N     1.27232   1.15390   0.30644   0.00000  Uiso   1.00
N645   N     1.20917   1.13853   0.38678   0.00000  Uiso   1.00
N646   N     1.45610   1.17167   0.38967   0.00000  Uiso   1.00
N647   N     1.45849   1.26376   0.64835   0.00000  Uiso   1.00
N648   N     1.32305   1.76563   0.38157   0.00000  Uiso   1.00
N649   N     1.18042   1.53421   0.56280   0.00000  Uiso   1.00
N650   N     1.54931   1.73865   0.41180   0.00000  Uiso   1.00
N651   N     1.58878   1.33032   0.36394   0.00000  Uiso   1.00
Cl652  Cl    1.55415   1.21102   0.81532   0.00000  Uiso   1.00
Cl653  Cl    1.78771   1.56211   0.21355   0.00000  Uiso   1.00
Cl654  Cl    1.73712   1.54623   0.86399   0.00000  Uiso   1.00
Cl655  Cl    1.72788   1.75613   0.54345   0.00000  Uiso   1.00
Cl656  Cl    1.73218   1.34814   0.52271   0.00000  Uiso   1.00
Cl657  Cl    1.20907   1.26182   0.11781   0.00000  Uiso   1.00
Cl658  Cl    1.18108   1.24373   0.76960   0.00000  Uiso   1.00
Cl659  Cl    1.38308   1.16711   0.45228   0.00000  Uiso   1.00
Cl660  Cl    1.04382   1.39166   0.43875   0.00000  Uiso   1.00
Cl661  Cl    1.58881   1.24403   0.14410   0.00000  Uiso   1.00
Cl662  Cl    1.05517   1.75744   0.45474   0.00000  Uiso   1.00
Cl663  Cl    1.40921   1.94753   0.51154   0.00000  Uiso   1.00
Ru664  Ru    1.54020   1.36093   0.18782   0.00000  Uiso   1.00
loop_
_geom_bond_atom_site_label_1
_geom_bond_atom_site_label_2
_geom_bond_distance
_geom_bond_site_symmetry_2
_ccdc_geom_bond_type
H1     C426    1.107   .     S
H2     C513    1.106   .     S
H3     C581    1.109   .     S
H4     C586    1.107   .     S
H5     C494    1.106   .     S
H6     C499    1.106   .     S
H7     C418    1.107   .     S
H8     C467    1.107   .     S
H9     C427    1.106   .     S
H10    C464    1.107   .     S
H11    C466    1.107   .     S
H12    C491    1.107   .     S
H13    C563    1.108   .     S
H14    C425    1.107   .     S
H15    C465    1.107   .     S
H16    C540    1.107   .     S
H17    C564    1.107   .     S
H18    C539    1.109   .     S
H19    O200    0.979   .     S
H20    O200    0.977   .     S
H21    O201    0.976   .     S
H22    O201    0.981   .     S
H23    O202    0.977   .     S
H24    O202    0.978   .     S
H25    O203    0.978   .     S
H26    O203    0.978   .     S
H27    O204    0.979   .     S
H28    O204    0.979   .     S
H29    O205    0.979   .     S
H30    O205    0.976   .     S
H31    C515    1.107   .     S
H32    C516    1.107   .     S
H33    C614    1.107   .     S
H34    C615    1.107   .     S
H35    C609    1.107   .     S
H36    C610    1.107   .     S
H37    C603    1.107   .     S
H38    C604    1.107   .     S
H39    C590    1.107   .     S
H40    C591    1.107   .     S
H41    C492    1.107   .     S
H42    C493    1.107   .     S
H43    C435    1.091   .     S
H44    C420    1.091   .     S
H45    C574    1.093   .     S
H46    C422    1.090   .     S
H47    C423    1.089   .     S
H48    N629    1.013   .     S
H49    N629    1.017   .     S
H50    Ru664   1.619   .     S
H51    O280    0.978   .     S
H52    C437    1.090   .     S
H53    C441    1.092   .     S
H54    C468    1.089   .     S
H55    C471    1.092   .     S
H56    O258    0.980   .     S
H57    O258    0.978   .     S
H58    C449    1.093   .     S
H59    C452    1.090   .     S
H60    C453    1.089   .     S
H61    C456    1.089   .     S
H62    C459    1.091   .     S
H63    C462    1.092   .     S
H64    C454    1.089   .     S
H65    C455    1.090   .     S
H66    O271    0.978   .     S
H67    O271    0.981   .     S
H68    O224    0.979   .     S
H69    O224    0.980   .     S
H70    C472    1.090   .     S
H71    C475    1.089   .     S
H72    C479    1.092   .     S
H73    C482    1.093   .     S
H74    C488    1.089   .     S
H75    C489    1.090   .     S
H76    C480    1.091   .     S
H77    O232    0.977   .     S
H78    O232    0.979   .     S
H79    C442    1.090   .     S
H80    O280    0.979   .     S
H81    O250    0.977   .     S
H82    O250    0.978   .     S
H83    N630    1.015   .     S
H84    N630    1.019   .     S
H85    N631    1.016   .     S
H86    N631    1.012   .     S
H87    N632    1.013   .     S
H88    N632    1.023   .     S
H89    N633    1.013   .     S
H90    N633    1.023   .     S
H91    N634    1.015   .     S
H92    N634    1.019   .     S
H93    N635    1.012   .     S
H94    N635    1.018   .     S
H95    N636    1.017   .     S
H96    N636    1.015   .     S
H97    N637    1.036   .     S
H98    C501    1.090   .     S
H99    C502    1.089   .     S
H100   C504    1.091   .     S
H101   C505    1.090   .     S
H102   C500    1.090   .     S
H103   C503    1.089   .     S
H104   N638    1.023   .     S
H105   C506    1.098   .     S
H106   C508    1.096   .     S
H107   C508    1.102   .     S
H108   C509    1.101   .     S
H109   C509    1.098   .     S
H110   C510    1.097   .     S
H111   C510    1.100   .     S
H112   N639    1.036   .     S
H113   C511    1.100   .     S
H114   C511    1.102   .     S
H115   O314    0.979   .     S
H116   O314    0.982   .     S
H117   C544    1.090   .     S
H118   O344    0.979   .     S
H119   O343    0.977   .     S
H120   O332    0.970   .     S
H121   O334    0.985   .     S
H122   O334    0.980   .     S
H123   C521    1.090   .     S
H124   C524    1.090   .     S
H125   C528    1.092   .     S
H126   C531    1.093   .     S
H127   C537    1.090   .     S
H128   C538    1.090   .     S
H129   C529    1.091   .     S
H130   C530    1.089   .     S
H131   C548    1.092   .     S
H132   C551    1.091   .     S
H133   C552    1.089   .     S
H134   C555    1.092   .     S
H135   C558    1.090   .     S
H136   C562    1.093   .     S
H137   C554    1.092   .     S
H138   O287    0.977   .     S
H139   O287    0.982   .     S
H140   O344    0.978   .     S
H141   O343    0.979   .     S
H142   C566    1.091   .     S
H143   C573    1.091   .     S
H144   C579    1.088   .     S
H145   C580    1.090   .     S
H146   O294    0.979   .     S
H147   O294    0.981   .     S
H148   O296    0.981   .     S
H149   O296    0.982   .     S
H150   C517    1.092   .     S
H151   C520    1.088   .     S
H152   N640    1.012   .     S
H153   N640    1.018   .     S
H154   N641    1.023   .     S
H155   N641    1.013   .     S
H156   N642    1.017   .     S
H157   N642    1.017   .     S
H158   N643    1.018   .     S
H159   N643    1.016   .     S
H160   N644    1.021   .     S
H161   N644    1.014   .     S
H162   N645    1.014   .     S
H163   N645    1.019   .     S
H164   N646    1.013   .     S
H165   N646    1.026   .     S
H166   N647    1.013   .     S
H167   N647    1.019   .     S
H168   C605    1.089   .     S
H169   O364    0.977   .     S
H170   O364    0.979   .     S
H171   C611    1.090   .     S
H172   C618    1.089   .     S
H173   O377    0.979   .     S
H174   O377    0.979   .     S
H175   C619    1.092   .     S
H176   C622    1.089   .     S
H177   C589    1.090   .     S
H178   C592    1.088   .     S
H179   C594    1.090   .     S
H180   C595    1.089   .     S
H181   C598    1.091   .     S
H182   O354    0.979   .     S
H183   O354    0.979   .     S
H184   C569    1.089   .     S
H185   O357    0.979   .     S
H186   O357    0.979   .     S
H187   C599    1.088   .     S
H188   C602    1.092   .     S
H189   N648    1.013   .     S
H190   N648    1.019   .     S
H191   N649    1.019   .     S
H192   N649    1.012   .     S
H193   N650    1.016   .     S
H194   N650    1.019   .     S
H195   C627    1.091   .     S
H196   C628    1.089   .     S
H197   N651    1.019   .     S
H198   N651    1.018   .     S
H199   C625    1.092   .     S
O200   Al394   2.078   .     S
O201   Al383   2.119   .     S
O202   Al392   2.071   .     S
O203   Al405   2.073   .     S
O204   Al382   2.072   .     S
O205   Al388   2.082   .     S
O206   Al382   1.937   .     S
O206   C426    1.263   .     D
O207   Al383   1.918   .     S
O207   C418    1.284   .     S
O208   Al384   1.969   .     S
O208   C418    1.252   .     D
O209   Al405   1.925   .     S
O209   C427    1.266   .     D
O210   Al383   1.908   .     S
O210   C428    1.292   .     D
O211   Al392   1.898   .     S
O211   C430    1.277   .     D
O212   Al384   1.929   .     S
O212   C421    1.263   .     D
O213   Al383   1.882   .     S
O213   C421    1.297   .     S
O214   Al383   1.956   .     S
O214   C426    1.272   .     S
O215   Al382   1.911   .     S
O215   C428    1.276   .     S
O216   Al405   1.913   .     S
O216   C430    1.276   .     S
O217   Al384   1.926   .     S
O217   C424    1.263   .     S
O218   Al382   1.894   .     S
O218   C424    1.289   .     D
O219   Al382   1.921   .     S
O219   C425    1.280   .     D
O220   Al384   1.952   .     S
O220   C425    1.255   .     S
O221   Al392   1.923   .     S
O221   C427    1.267   .     S
O222   Al382   1.808   .     S
O222   Al383   1.797   .     S
O222   Al384   1.917   .     S
O223   Al392   1.813   .     S
O223   Al405   1.812   .     S
O223   Al415   1.897   .     S
O224   Al385   2.077   .     S
O225   Al386   1.934   .     S
O225   C432    1.289   .     D
O226   Al385   1.923   .     S
O226   C432    1.273   .     S
O227   Al389   1.895   .     S
O227   C433    1.296   .     D
O228   Al397   1.941   .     S
O228   C433    1.260   .     S
O229   Al392   1.921   .     S
O229   C434    1.286   .     D
O230   Al390   1.931   .     S
O230   C438    1.290   .     D
O231   Al397   1.886   .     S
O231   C438    1.262   .     S
O232   Al386   2.113   .     S
O233   Al385   1.914   .     S
O233   C443    1.275   .     D
O234   Al386   1.899   .     S
O234   C443    1.291   .     S
O235   Al390   1.878   .     S
O235   C447    1.300   .     D
O236   Al395   1.920   .     S
O236   C450    1.262   .     D
O237   Al397   1.895   .     S
O237   C447    1.269   .     S
O238   Al394   1.904   .     S
O238   C450    1.289   .     S
O239   Al388   1.908   .     S
O239   C495    1.277   .     S
O240   Al394   1.897   .     S
O240   C497    1.277   .     D
O241   Al391   1.928   .     S
O241   C457    1.266   .     D
O242   Al389   1.892   .     S
O242   C460    1.295   .     D
O243   Al388   1.877   .     S
O243   C457    1.284   .     S
O244   Al397   1.889   .     S
O244   C460    1.274   .     S
O245   Al388   1.923   .     S
O245   C464    1.280   .     S
O246   Al391   1.951   .     S
O246   C464    1.254   .     D
O247   Al395   1.952   .     S
O247   C465    1.253   .     D
O248   Al393   1.919   .     S
O248   C465    1.282   .     S
O249   Al393   1.964   .     S
O249   C499    1.272   .     D
O250   Al387   2.083   .     S
O251   Al387   1.930   .     S
O251   C494    1.266   .     D
O252   Al388   1.963   .     S
O252   C494    1.268   .     S
O253   Al387   1.920   .     S
O253   C466    1.280   .     S
O254   Al391   1.955   .     S
O254   C466    1.255   .     D
O255   Al395   1.951   .     S
O255   C467    1.254   .     D
O256   Al394   1.923   .     S
O256   C467    1.280   .     S
O257   Al394   1.939   .     S
O257   C499    1.262   .     S
O258   Al389   2.102   .     S
O259   Al390   1.935   .     S
O259   C469    1.274   .     D
O260   Al389   1.923   .     S
O260   C469    1.282   .     S
O261   Al385   1.897   .     S
O261   C473    1.294   .     S
O262   Al395   1.927   .     S
O262   C476    1.263   .     S
O263   Al396   1.903   .     S
O263   C473    1.275   .     D
O264   Al393   1.885   .     S
O264   C476    1.287   .     D
O265   Al387   1.906   .     S
O265   C495    1.275   .     D
O266   Al393   1.908   .     S
O266   C497    1.290   .     S
O267   Al391   1.928   .     S
O267   C483    1.261   .     D
O268   Al386   1.881   .     S
O268   C486    1.301   .     D
O269   Al387   1.915   .     S
O269   C483    1.287   .     S
O270   Al396   1.919   .     S
O270   C486    1.266   .     S
O271   Al390   2.087   .     S
O272   Al389   1.959   .     S
O272   C490    1.292   .     S
O273   Al390   1.966   .     S
O273   C490    1.276   .     D
O274   Al392   1.919   .     S
O274   C491    1.278   .     D
O275   Al386   1.950   .     S
O275   C492    1.286   .     D
O276   Al396   1.969   .     S
O276   C492    1.249   .     S
O277   Al385   1.938   .     S
O277   C493    1.280   .     S
O278   Al396   1.954   .     S
O278   C493    1.256   .     D
O279   Al387   1.808   .     S
O279   Al388   1.813   .     S
O279   Al391   1.915   .     S
O280   Al393   2.113   .     S
O281   Al393   1.800   .     S
O281   Al394   1.810   .     S
O281   Al395   1.919   .     S
O282   Al385   1.814   .     S
O282   Al386   1.793   .     S
O282   Al396   1.899   .     S
O283   Al389   1.788   .     S
O283   Al390   1.800   .     S
O283   Al397   1.915   .     S
O284   C507    1.218   .     D
O285   C512    1.240   .     D
O286   Al405   1.928   .     S
O286   C513    1.278   .     S
O287   Al398   2.106   .     S
O288   Al400   1.936   .     S
O288   C514    1.274   .     S
O289   Al398   1.908   .     S
O289   C514    1.279   .     D
O290   Al401   1.937   .     S
O290   C515    1.278   .     D
O291   Al410   1.945   .     S
O291   C515    1.254   .     S
O292   Al403   1.934   .     S
O292   C516    1.284   .     D
O293   Al410   1.973   .     S
O293   C516    1.251   .     S
O295   Al399   1.928   .     S
O295   C581    1.286   .     D
O296   Al400   2.079   .     S
O297   Al398   1.961   .     S
O297   C518    1.281   .     S
O298   Al400   1.922   .     S
O298   C518    1.273   .     D
O299   Al403   1.893   .     S
O299   C522    1.299   .     S
O300   Al408   1.930   .     S
O300   C525    1.261   .     S
O301   Al410   1.915   .     S
O301   C522    1.272   .     D
O302   Al407   1.916   .     S
O302   C525    1.287   .     D
O303   Al402   1.969   .     S
O303   C582    1.261   .     S
O304   Al407   1.910   .     S
O304   C584    1.276   .     S
O305   Al404   1.899   .     S
O305   C532    1.272   .     D
O306   Al401   1.876   .     S
O306   C535    1.299   .     S
O307   Al402   1.940   .     S
O307   C532    1.267   .     S
O308   Al410   1.901   .     S
O308   C535    1.271   .     D
O309   Al402   1.953   .     S
O309   C539    1.267   .     S
O310   Al404   1.914   .     S
O310   C539    1.266   .     D
O311   Al408   1.944   .     S
O311   C540    1.256   .     D
O312   Al406   1.894   .     S
O312   C540    1.277   .     S
O313   Al406   1.973   .     S
O313   C586    1.269   .     S
O314   Al401   2.095   .     S
O315   Al403   1.914   .     S
O315   C542    1.288   .     S
O316   Al401   1.912   .     S
O316   C542    1.275   .     D
O317   Al398   1.908   .     S
O317   C546    1.301   .     S
O318   Al408   1.928   .     S
O318   C549    1.265   .     S
O319   Al409   1.905   .     S
O319   C546    1.265   .     D
O320   Al406   1.885   .     S
O320   C549    1.283   .     D
O321   Al399   1.900   .     S
O321   C582    1.297   .     D
O322   Al406   1.920   .     S
O322   C584    1.283   .     D
O323   Al404   1.957   .     S
O323   C556    1.262   .     D
O324   Al400   1.919   .     S
O324   C559    1.292   .     S
O325   Al399   1.906   .     S
O325   C556    1.294   .     S
O326   Al409   1.897   .     S
O326   C559    1.267   .     D
O327   Al399   1.940   .     S
O327   C563    1.283   .     S
O328   Al404   1.976   .     S
O328   C563    1.251   .     D
O329   Al408   1.956   .     S
O329   C564    1.254   .     D
O330   Al407   1.928   .     S
O330   C564    1.282   .     S
O331   Al407   1.930   .     S
O331   C586    1.264   .     D
O332   Al402   1.808   .     S
O333   Al402   2.025   .     S
O333   C581    1.249   .     S
O335   Al401   1.913   .     S
O335   C565    1.277   .     D
O336   Al403   1.917   .     S
O336   C565    1.290   .     S
O337   Al400   1.939   .     S
O337   C567    1.294   .     S
O338   Al409   1.920   .     S
O338   C567    1.268   .     D
O339   Al405   1.902   .     S
O339   C570    1.288   .     D
O340   Al398   1.900   .     S
O340   C577    1.299   .     D
O341   Al409   1.901   .     S
O341   C577    1.267   .     S
O342   Al399   1.786   .     S
O342   Al402   1.899   .     S
O342   Al404   1.895   .     S
O343   Al406   2.085   .     S
O344   Al407   2.085   .     S
O345   Al406   1.809   .     S
O345   Al407   1.806   .     S
O345   Al408   1.919   .     S
O346   Al398   1.792   .     S
O346   Al400   1.796   .     S
O346   Al409   1.901   .     S
O347   Al401   1.808   .     S
O347   Al403   1.795   .     S
O347   Al410   1.908   .     S
O348   Al413   1.925   .     S
O348   C590    1.282   .     S
O349   Al417   1.960   .     S
O349   C590    1.251   .     D
O350   Al414   1.925   .     S
O350   C591    1.281   .     D
O351   Al417   1.958   .     S
O351   C591    1.252   .     S
O352   Al415   1.939   .     S
O352   C513    1.257   .     D
O353   Al415   1.935   .     S
O353   C434    1.264   .     S
O354   Al411   2.100   .     S
O355   Al412   1.904   .     S
O355   C596    1.276   .     D
O356   Al411   1.898   .     S
O356   C596    1.276   .     S
O357   Al412   2.097   .     S
O358   Al411   1.901   .     S
O358   C600    1.275   .     D
O359   Al412   1.905   .     S
O359   C600    1.275   .     S
O360   Al414   1.925   .     S
O360   C603    1.280   .     D
O361   Al417   1.950   .     S
O361   C603    1.253   .     S
O362   Al413   1.895   .     S
O362   C604    1.280   .     S
O363   Al417   1.952   .     S
O363   C604    1.254   .     D
O364   Al413   2.119   .     S
O365   Al414   1.892   .     S
O365   C606    1.278   .     D
O366   Al413   1.902   .     S
O366   C606    1.288   .     S
O367   Al411   1.924   .     S
O367   C609    1.281   .     D
O368   Al416   1.956   .     S
O368   C609    1.253   .     S
O369   Al412   1.925   .     S
O369   C610    1.281   .     D
O370   Al416   1.957   .     S
O370   C610    1.252   .     S
O371   Al412   1.926   .     S
O371   C614    1.281   .     S
O372   Al416   1.956   .     S
O372   C614    1.253   .     D
O373   Al411   1.927   .     S
O373   C615    1.281   .     D
O374   Al416   1.959   .     S
O374   C615    1.252   .     S
O375   Al415   1.933   .     S
O375   C570    1.265   .     S
O376   Al415   1.948   .     S
O376   C491    1.256   .     S
O377   Al414   2.089   .     S
O378   Al413   1.939   .     S
O378   C620    1.282   .     S
O379   Al414   1.919   .     S
O379   C620    1.271   .     D
O380   Al411   1.815   .     S
O380   Al412   1.817   .     S
O380   Al416   1.920   .     S
O381   Al413   1.810   .     S
O381   Al414   1.816   .     S
O381   Al417   1.929   .     S
Al384  Cl652   2.236   .     S
Al391  Cl653   2.249   .     S
Al395  Cl654   2.245   .     S
Al396  Cl655   2.256   .     S
Al397  Cl656   2.294   .     S
Al404  Cl657   2.299   .     S
Al408  Cl658   2.239   .     S
Al409  Cl659   2.296   .     S
Al410  Cl660   2.265   .     S
Al415  Cl661   2.265   .     S
Al416  Cl662   2.219   .     S
Al417  Cl663   2.215   .     S
C419   C420    1.415   .     D
C419   C429    1.430   .     S
C419   N629    1.362   .     S
C420   C431    1.389   .     S
C421   C436    1.476   .     S
C422   C423    1.382   .     S
C422   C429    1.411   .     D
C423   C431    1.409   .     D
C424   C575    1.486   .     S
C428   C429    1.473   .     S
C430   C431    1.491   .     S
C432   C588    1.480   .     S
C433   C624    1.483   .     S
C434   C626    1.489   .     S
C435   C436    1.410   .     S
C435   C437    1.385   .     D
C436   C440    1.426   .     D
C437   C439    1.407   .     S
C438   C439    1.485   .     S
C439   C441    1.392   .     D
C440   C441    1.407   .     S
C440   N630    1.373   .     S
C442   C444    1.411   .     S
C442   C468    1.384   .     D
C443   C444    1.476   .     S
C444   C445    1.431   .     D
C445   C471    1.414   .     S
C445   N636    1.364   .     S
C446   C448    1.429   .     D
C446   C449    1.413   .     S
C446   N631    1.362   .     S
C447   C448    1.469   .     S
C448   C452    1.411   .     S
C449   C451    1.389   .     D
C450   C451    1.488   .     S
C451   C453    1.409   .     S
C452   C453    1.381   .     D
C454   C455    1.382   .     S
C454   C496    1.410   .     D
C455   C498    1.411   .     D
C456   C458    1.412   .     D
C456   C459    1.380   .     S
C457   C458    1.490   .     S
C458   C462    1.383   .     S
C459   C461    1.414   .     D
C460   C461    1.459   .     S
C461   C463    1.436   .     S
C462   C463    1.417   .     D
C463   N632    1.354   .     S
C468   C470    1.410   .     S
C469   C470    1.491   .     S
C470   C471    1.390   .     D
C472   C474    1.412   .     S
C472   C475    1.379   .     D
C473   C474    1.462   .     S
C474   C478    1.435   .     D
C475   C477    1.411   .     S
C476   C477    1.490   .     S
C477   C479    1.386   .     D
C478   C479    1.418   .     S
C478   N633    1.356   .     S
C480   C481    1.414   .     D
C480   C496    1.388   .     S
C481   C498    1.430   .     S
C481   N635    1.362   .     S
C482   C484    1.390   .     S
C482   C485    1.409   .     D
C483   C484    1.491   .     S
C484   C488    1.408   .     D
C485   C487    1.426   .     S
C485   N634    1.377   .     S
C486   C487    1.473   .     S
C487   C489    1.412   .     D
C488   C489    1.382   .     S
C490   C617    1.483   .     S
C495   C496    1.491   .     S
C497   C498    1.471   .     S
C500   C501    1.438   .     S
C500   C505    1.401   .     D
C500   Ru664   2.283   .     S
C501   C502    1.415   .     D
C501   Ru664   2.189   .     S
C502   C503    1.429   .     S
C502   Ru664   2.186   .     S
C503   C504    1.418   .     D
C503   Ru664   2.181   .     S
C504   C505    1.437   .     S
C504   Ru664   2.178   .     S
C505   Ru664   2.297   .     S
C506   C507    1.514   .     S
C506   C508    1.547   .     S
C506   N638    1.504   .     S
C507   N639    1.442   .     S
C508   C509    1.534   .     S
C509   C510    1.525   .     S
C510   N638    1.497   .     S
C511   C512    1.521   .     S
C511   N639    1.469   .     S
C512   N637    1.360   .     S
C514   C593    1.495   .     S
C517   C519    1.390   .     S
C517   C541    1.413   .     D
C518   C519    1.493   .     S
C519   C520    1.408   .     D
C520   C544    1.383   .     S
C521   C523    1.413   .     S
C521   C524    1.378   .     D
C522   C523    1.459   .     S
C523   C527    1.435   .     D
C524   C526    1.412   .     S
C525   C526    1.491   .     S
C526   C528    1.384   .     D
C527   C528    1.419   .     S
C527   N641    1.354   .     S
C529   C530    1.386   .     S
C529   C583    1.408   .     D
C530   C585    1.408   .     D
C531   C533    1.390   .     S
C531   C534    1.405   .     D
C532   C533    1.497   .     S
C533   C537    1.406   .     D
C534   C536    1.426   .     S
C534   N642    1.390   .     S
C535   C536    1.465   .     S
C536   C538    1.414   .     D
C537   C538    1.382   .     S
C541   C543    1.429   .     S
C541   N640    1.365   .     S
C542   C543    1.477   .     S
C543   C544    1.409   .     D
C545   C547    1.425   .     D
C545   C548    1.408   .     S
C545   N643    1.384   .     S
C546   C547    1.470   .     S
C547   C551    1.412   .     S
C548   C550    1.391   .     D
C549   C550    1.493   .     S
C550   C552    1.407   .     S
C551   C552    1.382   .     D
C553   C554    1.412   .     D
C553   C583    1.429   .     S
C553   N645    1.366   .     S
C554   C585    1.392   .     S
C555   C557    1.407   .     S
C555   C558    1.386   .     D
C556   C557    1.482   .     S
C557   C561    1.426   .     D
C558   C560    1.407   .     S
C559   C560    1.482   .     S
C560   C562    1.392   .     D
C561   C562    1.409   .     S
C561   N644    1.371   .     S
C565   C612    1.477   .     S
C566   C568    1.411   .     S
C566   C569    1.383   .     D
C567   C568    1.470   .     S
C568   C572    1.437   .     D
C569   C571    1.412   .     S
C570   C571    1.490   .     S
C571   C573    1.385   .     D
C572   C573    1.418   .     S
C572   N646    1.353   .     S
C574   C575    1.391   .     S
C574   C576    1.413   .     D
C575   C579    1.407   .     D
C576   C578    1.426   .     S
C576   N647    1.369   .     S
C577   C578    1.474   .     S
C578   C580    1.410   .     D
C579   C580    1.380   .     S
C582   C583    1.486   .     S
C584   C585    1.485   .     S
C587   C588    1.426   .     D
C587   C619    1.411   .     S
C587   N650    1.378   .     S
C588   C589    1.409   .     S
C589   C622    1.384   .     D
C592   C593    1.400   .     S
C592   C616    1.400   .     D
C593   C594    1.406   .     D
C594   C618    1.384   .     S
C595   C597    1.409   .     S
C595   C611    1.383   .     D
C596   C597    1.489   .     S
C597   C598    1.389   .     D
C598   C613    1.411   .     S
C599   C601    1.409   .     D
C599   C605    1.381   .     S
C600   C601    1.491   .     S
C601   C602    1.388   .     S
C602   C608    1.415   .     D
C605   C607    1.411   .     D
C606   C607    1.471   .     S
C607   C608    1.430   .     S
C608   N648    1.363   .     S
C611   C612    1.409   .     S
C612   C613    1.430   .     D
C613   N649    1.364   .     S
C616   C617    1.431   .     S
C616   N637    1.400   .     S
C617   C618    1.408   .     D
C619   C621    1.391   .     D
C620   C621    1.491   .     S
C621   C622    1.408   .     S
C623   C624    1.417   .     D
C623   C625    1.401   .     S
C623   N651    1.398   .     S
C624   C627    1.404   .     S
C625   C626    1.395   .     D
C626   C628    1.403   .     S
C627   C628    1.387   .     D
N638   Ru664   2.158   .     S
N639   Ru664   2.210   .     S
