# Supplementary material for: Synthetic and computational assessment of a chiral metal–organic framework catalyst for predictive asymmetric transformation
Source: Chem Sci. 2020 Aug 6;11(33):8800–8. doi: 10.1039/d0sc03364b (PMC8163446; doi:10.1039/d0sc03364b)
Supplement: SC-011-D0SC03364B-s013 [file SC-011-D0SC03364B-s013.cif]

data_VARIANT-3-Graft2-RSRR-Relance-Correct\(2)
_audit_creation_date              2020-04-03
_audit_creation_method            'Materials Studio'
_symmetry_space_group_name_H-M    'P1'
_symmetry_Int_Tables_number       1
_symmetry_cell_setting            triclinic
loop_
_symmetry_equiv_pos_as_xyz
  x,y,z
_cell_length_a                    40.0000
_cell_length_b                    40.0000
_cell_length_c                    25.0000
_cell_angle_alpha                 90.0000
_cell_angle_beta                  90.0000
_cell_angle_gamma                 90.0000
loop_
_atom_site_label
_atom_site_type_symbol
_atom_site_fract_x
_atom_site_fract_y
_atom_site_fract_z
_atom_site_U_iso_or_equiv
_atom_site_adp_type
_atom_site_occupancy
H1     H     1.34746   1.94607   0.29819   0.00000  Uiso   1.00
H2     H     1.43583   1.87039   0.89061   0.00000  Uiso   1.00
H3     H     1.89284   1.90612   0.81717   0.00000  Uiso   1.00
H4     H     1.91102   1.92020   0.32887   0.00000  Uiso   1.00
H5     H     1.02969   1.45226   0.66821   0.00000  Uiso   1.00
H6     H     1.06446   1.46090   0.18901   0.00000  Uiso   1.00
H7     H     1.33878   1.83674   0.15582   0.00000  Uiso   1.00
H8     H     1.17287   1.53152   0.09789   0.00000  Uiso   1.00
H9     H     1.33204   1.92989   0.76623   0.00000  Uiso   1.00
H10    H     1.12332   1.51852   0.80396   0.00000  Uiso   1.00
H11    H     1.11350   1.37638   0.79788   0.00000  Uiso   1.00
H12    H     1.31058   1.80986   0.87748   0.00000  Uiso   1.00
H13    H     1.78181   1.85181   0.92120   0.00000  Uiso   1.00
H14    H     1.46269   1.90483   0.18451   0.00000  Uiso   1.00
H15    H     1.16946   1.39088   0.08614   0.00000  Uiso   1.00
H16    H     1.80574   1.87316   0.20229   0.00000  Uiso   1.00
H17    H     1.92942   1.80205   0.21512   0.00000  Uiso   1.00
H18    H     1.90170   1.77883   0.91980   0.00000  Uiso   1.00
H19    H     1.14804   1.55320   0.27363   0.00000  Uiso   1.00
H20    H     1.12280   1.55220   0.22591   0.00000  Uiso   1.00
H21    H     1.29756   1.86493   0.34086   0.00000  Uiso   1.00
H22    H     1.29527   1.84717   0.28531   0.00000  Uiso   1.00
H23    H     1.27437   1.84077   0.73686   0.00000  Uiso   1.00
H24    H     1.28437   1.81108   0.69921   0.00000  Uiso   1.00
H25    H     1.45962   1.89786   0.71644   0.00000  Uiso   1.00
H26    H     1.44237   1.92123   0.75831   0.00000  Uiso   1.00
H27    H     1.46751   1.91294   0.37638   0.00000  Uiso   1.00
H28    H     1.46005   1.93695   0.32858   0.00000  Uiso   1.00
H29    H     1.09614   1.54537   0.66789   0.00000  Uiso   1.00
H30    H     1.08080   1.53116   0.61518   0.00000  Uiso   1.00
H31    H     1.91097   1.51624   0.66061   0.00000  Uiso   1.00
H32    H     1.92260   1.52736   0.42915   0.00000  Uiso   1.00
H33    H     1.91198   1.33969   0.65171   0.00000  Uiso   1.00
H34    H     1.91830   1.33303   0.41965   0.00000  Uiso   1.00
H35    H     1.86112   1.21195   0.42995   0.00000  Uiso   1.00
H36    H     1.85736   1.21674   0.65126   0.00000  Uiso   1.00
H37    H     1.66698   1.11936   0.39107   0.00000  Uiso   1.00
H38    H     1.65598   1.10932   0.61717   0.00000  Uiso   1.00
H39    H     1.52291   1.11520   0.60286   0.00000  Uiso   1.00
H40    H     1.53310   1.12720   0.37540   0.00000  Uiso   1.00
H41    H     1.35180   1.22597   0.59339   0.00000  Uiso   1.00
H42    H     1.37025   1.23143   0.36391   0.00000  Uiso   1.00
H43    H     1.41943   1.73077   0.30104   0.00000  Uiso   1.00
H44    H     1.33663   1.82350   0.57321   0.00000  Uiso   1.00
H45    H     1.49850   1.77702   0.30256   0.00000  Uiso   1.00
H46    H     1.41621   1.89836   0.47971   0.00000  Uiso   1.00
H47    H     1.41544   1.89646   0.57990   0.00000  Uiso   1.00
H48    H     1.32236   1.80024   0.48932   0.00000  Uiso   1.00
H49    H     1.33614   1.81641   0.42869   0.00000  Uiso   1.00
H50    H     1.42634   1.63893   0.78434   0.00000  Uiso   1.00
H51    H     1.13133   1.35791   0.21995   0.00000  Uiso   1.00
H52    H     1.31830   1.70528   0.57198   0.00000  Uiso   1.00
H53    H     1.31813   1.75680   0.62949   0.00000  Uiso   1.00
H54    H     1.41574   1.67423   0.34452   0.00000  Uiso   1.00
H55    H     1.31953   1.70097   0.40855   0.00000  Uiso   1.00
H56    H     1.40638   1.48110   0.41312   0.00000  Uiso   1.00
H57    H     1.36361   1.48472   0.57090   0.00000  Uiso   1.00
H58    H     1.36806   1.55841   0.64997   0.00000  Uiso   1.00
H59    H     1.39747   1.54120   0.62033   0.00000  Uiso   1.00
H60    H     1.28494   1.50383   0.25749   0.00000  Uiso   1.00
H61    H     1.24855   1.58019   0.40288   0.00000  Uiso   1.00
H62    H     1.20589   1.55241   0.34434   0.00000  Uiso   1.00
H63    H     1.25737   1.48635   0.67785   0.00000  Uiso   1.00
H64    H     1.30509   1.51881   0.63800   0.00000  Uiso   1.00
H65    H     1.18820   1.55218   0.59949   0.00000  Uiso   1.00
H66    H     1.13132   1.50674   0.49509   0.00000  Uiso   1.00
H67    H     1.13795   1.50617   0.39538   0.00000  Uiso   1.00
H68    H     1.43272   1.57041   0.37972   0.00000  Uiso   1.00
H69    H     1.41066   1.59749   0.35153   0.00000  Uiso   1.00
H70    H     1.38553   1.34996   0.33740   0.00000  Uiso   1.00
H71    H     1.40493   1.31618   0.33487   0.00000  Uiso   1.00
H72    H     1.32142   1.38010   0.32024   0.00000  Uiso   1.00
H73    H     1.28055   1.41048   0.26163   0.00000  Uiso   1.00
H74    H     1.20197   1.34714   0.32045   0.00000  Uiso   1.00
H75    H     1.24625   1.39233   0.68746   0.00000  Uiso   1.00
H76    H     1.18478   1.35059   0.56331   0.00000  Uiso   1.00
H77    H     1.23521   1.32231   0.52442   0.00000  Uiso   1.00
H78    H     1.11593   1.40041   0.49264   0.00000  Uiso   1.00
H79    H     1.40960   1.33642   0.61855   0.00000  Uiso   1.00
H80    H     1.38707   1.30773   0.64104   0.00000  Uiso   1.00
H81    H     1.40359   1.41855   0.41606   0.00000  Uiso   1.00
H82    H     1.09947   1.37957   0.22915   0.00000  Uiso   1.00
H83    H     1.08316   1.35634   0.65293   0.00000  Uiso   1.00
H84    H     1.11356   1.35332   0.61388   0.00000  Uiso   1.00
H85    H     1.38631   1.63003   0.66630   0.00000  Uiso   1.00
H86    H     1.40077   1.65176   0.72276   0.00000  Uiso   1.00
H87    H     1.29528   1.75177   0.38243   0.00000  Uiso   1.00
H88    H     1.31633   1.78229   0.34552   0.00000  Uiso   1.00
H89    H     1.35246   1.54216   0.33394   0.00000  Uiso   1.00
H90    H     1.34118   1.51482   0.28145   0.00000  Uiso   1.00
H91    H     1.20760   1.59630   0.54886   0.00000  Uiso   1.00
H92    H     1.24948   1.60636   0.53712   0.00000  Uiso   1.00
H93    H     1.21459   1.30328   0.37761   0.00000  Uiso   1.00
H94    H     1.25412   1.29383   0.40307   0.00000  Uiso   1.00
H95    H     1.30292   1.37630   0.69172   0.00000  Uiso   1.00
H96    H     1.32253   1.35208   0.64311   0.00000  Uiso   1.00
H97    H     1.11998   1.37139   0.41058   0.00000  Uiso   1.00
H98    H     1.12687   1.39160   0.34891   0.00000  Uiso   1.00
H99    H     1.35211   1.39535   0.58337   0.00000  Uiso   1.00
H100   H     1.34224   1.43464   0.60814   0.00000  Uiso   1.00
H101   H     1.44509   1.60600   0.60725   0.00000  Uiso   1.00
H102   H     1.47133   1.68530   0.70299   0.00000  Uiso   1.00
H103   H     1.43626   1.70959   0.77930   0.00000  Uiso   1.00
H104   H     1.50577   1.66852   0.89442   0.00000  Uiso   1.00
H105   H     1.54258   1.64698   0.82044   0.00000  Uiso   1.00
H106   H     1.52256   1.65213   0.72543   0.00000  Uiso   1.00
H107   H     1.45307   1.70103   0.87242   0.00000  Uiso   1.00
H108   H     1.42489   1.60487   0.85354   0.00000  Uiso   1.00
H109   H     1.49358   1.57987   0.85238   0.00000  Uiso   1.00
H110   H     1.43226   1.53764   0.87907   0.00000  Uiso   1.00
H111   H     1.47352   1.53289   0.90354   0.00000  Uiso   1.00
H112   H     1.41915   1.57279   0.95144   0.00000  Uiso   1.00
H113   H     1.46025   1.56935   0.97673   0.00000  Uiso   1.00
H114   H     1.43652   1.63010   0.93525   0.00000  Uiso   1.00
H115   H     1.47927   1.61802   0.92892   0.00000  Uiso   1.00
H116   H     1.49556   1.59320   0.75260   0.00000  Uiso   1.00
H117   H     1.45099   1.56421   0.69221   0.00000  Uiso   1.00
H118   H     1.43306   1.60461   0.69830   0.00000  Uiso   1.00
H119   H     1.82075   1.53142   0.68635   0.00000  Uiso   1.00
H120   H     1.81035   1.56862   0.69322   0.00000  Uiso   1.00
H121   H     1.74633   1.61193   0.61898   0.00000  Uiso   1.00
H122   H     1.96039   1.81571   0.35442   0.00000  Uiso   1.00
H123   H     1.81672   1.92479   0.36052   0.00000  Uiso   1.00
H124   H     1.94588   1.80737   0.78054   0.00000  Uiso   1.00
H125   H     1.82425   1.58737   0.39143   0.00000  Uiso   1.00
H126   H     1.83810   1.55186   0.38100   0.00000  Uiso   1.00
H127   H     1.83392   1.65272   0.38901   0.00000  Uiso   1.00
H128   H     1.83694   1.70830   0.34271   0.00000  Uiso   1.00
H129   H     1.92019   1.73514   0.44258   0.00000  Uiso   1.00
H130   H     1.81694   1.69663   0.75765   0.00000  Uiso   1.00
H131   H     1.90959   1.72448   0.68356   0.00000  Uiso   1.00
H132   H     1.91011   1.66964   0.63377   0.00000  Uiso   1.00
H133   H     1.90521   1.83308   0.62304   0.00000  Uiso   1.00
H134   H     1.91246   1.83568   0.52307   0.00000  Uiso   1.00
H135   H     1.76326   1.74732   0.34970   0.00000  Uiso   1.00
H136   H     1.68541   1.82037   0.45106   0.00000  Uiso   1.00
H137   H     1.73717   1.84459   0.40920   0.00000  Uiso   1.00
H138   H     1.74290   1.73963   0.75635   0.00000  Uiso   1.00
H139   H     1.69530   1.71826   0.69985   0.00000  Uiso   1.00
H140   H     1.68384   1.81671   0.63281   0.00000  Uiso   1.00
H141   H     1.80824   1.86059   0.50756   0.00000  Uiso   1.00
H142   H     1.62450   1.66249   0.40541   0.00000  Uiso   1.00
H143   H     1.63542   1.69658   0.38052   0.00000  Uiso   1.00
H144   H     1.94696   1.80170   0.40873   0.00000  Uiso   1.00
H145   H     1.80762   1.90501   0.41254   0.00000  Uiso   1.00
H146   H     1.52852   1.72971   0.69401   0.00000  Uiso   1.00
H147   H     1.49389   1.84709   0.66380   0.00000  Uiso   1.00
H148   H     1.49769   1.85280   0.42456   0.00000  Uiso   1.00
H149   H     1.54260   1.82184   0.47382   0.00000  Uiso   1.00
H150   H     1.80748   1.91102   0.75554   0.00000  Uiso   1.00
H151   H     1.78287   1.89973   0.79991   0.00000  Uiso   1.00
H152   H     1.58874   1.69074   0.68282   0.00000  Uiso   1.00
H153   H     1.62753   1.68845   0.68560   0.00000  Uiso   1.00
H154   H     1.68900   1.63969   0.44905   0.00000  Uiso   1.00
H155   H     1.69274   1.64427   0.62071   0.00000  Uiso   1.00
H156   H     1.72994   1.60791   0.40296   0.00000  Uiso   1.00
H157   H     1.76499   1.59093   0.43531   0.00000  Uiso   1.00
H158   H     1.92859   1.65473   0.50881   0.00000  Uiso   1.00
H159   H     1.94302   1.69570   0.50085   0.00000  Uiso   1.00
H160   H     1.78781   1.65137   0.72201   0.00000  Uiso   1.00
H161   H     1.80349   1.62452   0.67456   0.00000  Uiso   1.00
H162   H     1.69546   1.70472   0.41676   0.00000  Uiso   1.00
H163   H     1.73227   1.70113   0.38114   0.00000  Uiso   1.00
H164   H     1.74609   1.85518   0.71915   0.00000  Uiso   1.00
H165   H     1.71408   1.86146   0.67239   0.00000  Uiso   1.00
H166   H     1.77424   1.85947   0.58495   0.00000  Uiso   1.00
H167   H     1.79047   1.85647   0.64932   0.00000  Uiso   1.00
H168   H     1.53959   1.85480   0.60910   0.00000  Uiso   1.00
H169   H     1.56978   1.82489   0.59358   0.00000  Uiso   1.00
H170   H     1.53824   1.73256   0.30990   0.00000  Uiso   1.00
H171   H     1.56411   1.72751   0.36594   0.00000  Uiso   1.00
H172   H     1.68435   1.23671   0.43626   0.00000  Uiso   1.00
H173   H     1.38641   1.70905   0.73774   0.00000  Uiso   1.00
H174   H     1.57973   1.18447   0.66298   0.00000  Uiso   1.00
H175   H     1.57425   1.21766   0.63145   0.00000  Uiso   1.00
H176   H     1.80646   1.46517   0.61062   0.00000  Uiso   1.00
H177   H     1.47087   1.63030   0.43381   0.00000  Uiso   1.00
H178   H     1.62520   1.20185   0.35691   0.00000  Uiso   1.00
H179   H     1.58630   1.20278   0.35217   0.00000  Uiso   1.00
H180   H     1.50668   1.22814   0.58090   0.00000  Uiso   1.00
H181   H     1.53139   1.26014   0.42162   0.00000  Uiso   1.00
H182   H     1.47836   1.29354   0.41883   0.00000  Uiso   1.00
H183   H     1.53050   1.64071   0.60724   0.00000  Uiso   1.00
H184   H     1.52616   1.65949   0.43807   0.00000  Uiso   1.00
H185   H     1.80591   1.40247   0.61341   0.00000  Uiso   1.00
H186   H     1.82390   1.40047   0.44399   0.00000  Uiso   1.00
H187   H     1.83057   1.32114   0.37848   0.00000  Uiso   1.00
H188   H     1.79583   1.32949   0.40402   0.00000  Uiso   1.00
H189   H     1.47883   1.75303   0.74283   0.00000  Uiso   1.00
H190   H     1.82144   1.32873   0.68367   0.00000  Uiso   1.00
H191   H     1.80559   1.29312   0.68495   0.00000  Uiso   1.00
H192   H     1.74068   1.26405   0.44104   0.00000  Uiso   1.00
H193   H     1.73505   1.26203   0.61266   0.00000  Uiso   1.00
H194   H     1.68881   1.23602   0.65394   0.00000  Uiso   1.00
H195   H     1.65483   1.21972   0.61808   0.00000  Uiso   1.00
H196   H     1.82761   1.49038   0.42968   0.00000  Uiso   1.00
H197   H     1.83145   1.45140   0.39796   0.00000  Uiso   1.00
H198   H     1.45345   1.24070   0.61406   0.00000  Uiso   1.00
H199   H     1.42607   1.26836   0.58455   0.00000  Uiso   1.00
O200   O     1.12868   1.54110   0.25946   0.00000  Uiso   1.00
O201   O     1.30407   1.84468   0.32170   0.00000  Uiso   1.00
O202   O     1.28868   1.83468   0.70676   0.00000  Uiso   1.00
O203   O     1.43871   1.90956   0.72447   0.00000  Uiso   1.00
O204   O     1.44950   1.92507   0.35832   0.00000  Uiso   1.00
O205   O     1.10190   1.53443   0.63410   0.00000  Uiso   1.00
O206   O     1.39254   1.92380   0.30505   0.00000  Uiso   1.00
O207   O     1.33739   1.84888   0.23442   0.00000  Uiso   1.00
O208   O     1.38216   1.82562   0.19280   0.00000  Uiso   1.00
O209   O     1.37625   1.90651   0.75506   0.00000  Uiso   1.00
O210   O     1.35903   1.84842   0.38158   0.00000  Uiso   1.00
O211   O     1.34792   1.84542   0.66246   0.00000  Uiso   1.00
O212   O     1.40453   1.78628   0.28146   0.00000  Uiso   1.00
O213   O     1.35300   1.80209   0.30766   0.00000  Uiso   1.00
O214   O     1.34312   1.89610   0.30842   0.00000  Uiso   1.00
O215   O     1.40227   1.88403   0.39121   0.00000  Uiso   1.00
O216   O     1.39794   1.87136   0.66804   0.00000  Uiso   1.00
O217   O     1.45994   1.82199   0.28601   0.00000  Uiso   1.00
O218   O     1.45811   1.86160   0.35013   0.00000  Uiso   1.00
O219   O     1.44854   1.90186   0.26202   0.00000  Uiso   1.00
O220   O     1.43880   1.86152   0.19994   0.00000  Uiso   1.00
O221   O     1.32580   1.88096   0.74909   0.00000  Uiso   1.00
O222   O     1.39929   1.85425   0.28903   0.00000  Uiso   1.00
O223   O     1.38001   1.83532   0.76066   0.00000  Uiso   1.00
O224   O     1.40299   1.33697   0.35537   0.00000  Uiso   1.00
O225   O     1.41527   1.30775   0.53448   0.00000  Uiso   1.00
O226   O     1.42111   1.30574   0.44473   0.00000  Uiso   1.00
O227   O     1.36374   1.62111   0.60067   0.00000  Uiso   1.00
O228   O     1.33631   1.65338   0.54085   0.00000  Uiso   1.00
O229   O     1.33405   1.78983   0.71137   0.00000  Uiso   1.00
O230   O     1.38542   1.62940   0.40228   0.00000  Uiso   1.00
O231   O     1.33682   1.64895   0.43500   0.00000  Uiso   1.00
O232   O     1.38639   1.32931   0.62264   0.00000  Uiso   1.00
O233   O     1.38708   1.36481   0.44776   0.00000  Uiso   1.00
O234   O     1.37375   1.36314   0.53527   0.00000  Uiso   1.00
O235   O     1.34542   1.57431   0.39106   0.00000  Uiso   1.00
O236   O     1.23012   1.48510   0.23427   0.00000  Uiso   1.00
O237   O     1.30073   1.59110   0.43953   0.00000  Uiso   1.00
O238   O     1.18868   1.51905   0.26254   0.00000  Uiso   1.00
O239   O     1.12229   1.48057   0.58328   0.00000  Uiso   1.00
O240   O     1.14152   1.48407   0.30841   0.00000  Uiso   1.00
O241   O     1.19813   1.47264   0.68919   0.00000  Uiso   1.00
O242   O     1.33275   1.56128   0.58589   0.00000  Uiso   1.00
O243   O     1.16204   1.51005   0.65354   0.00000  Uiso   1.00
O244   O     1.29767   1.59710   0.54533   0.00000  Uiso   1.00
O245   O     1.11222   1.50878   0.72656   0.00000  Uiso   1.00
O246   O     1.15243   1.48188   0.77400   0.00000  Uiso   1.00
O247   O     1.19416   1.42828   0.12286   0.00000  Uiso   1.00
O248   O     1.15434   1.39638   0.16287   0.00000  Uiso   1.00
O249   O     1.10345   1.43020   0.20457   0.00000  Uiso   1.00
O250   O     1.09421   1.36721   0.62273   0.00000  Uiso   1.00
O251   O     1.06973   1.42156   0.66544   0.00000  Uiso   1.00
O252   O     1.07263   1.47794   0.65714   0.00000  Uiso   1.00
O253   O     1.11307   1.38464   0.71808   0.00000  Uiso   1.00
O254   O     1.14286   1.41538   0.77782   0.00000  Uiso   1.00
O255   O     1.19852   1.49459   0.13427   0.00000  Uiso   1.00
O256   O     1.15271   1.51972   0.16965   0.00000  Uiso   1.00
O257   O     1.10450   1.48639   0.21634   0.00000  Uiso   1.00
O258   O     1.38976   1.56305   0.63320   0.00000  Uiso   1.00
O259   O     1.38838   1.53896   0.44878   0.00000  Uiso   1.00
O260   O     1.38668   1.53815   0.53902   0.00000  Uiso   1.00
O261   O     1.34123   1.33997   0.38431   0.00000  Uiso   1.00
O262   O     1.22621   1.41968   0.22170   0.00000  Uiso   1.00
O263   O     1.30253   1.30253   0.41006   0.00000  Uiso   1.00
O264   O     1.18312   1.39318   0.26169   0.00000  Uiso   1.00
O265   O     1.11266   1.42497   0.58091   0.00000  Uiso   1.00
O266   O     1.13362   1.42849   0.30103   0.00000  Uiso   1.00
O267   O     1.18927   1.40695   0.69482   0.00000  Uiso   1.00
O268   O     1.32673   1.32581   0.57825   0.00000  Uiso   1.00
O269   O     1.15516   1.38685   0.63074   0.00000  Uiso   1.00
O270   O     1.29099   1.30676   0.51547   0.00000  Uiso   1.00
O271   O     1.40999   1.57511   0.36765   0.00000  Uiso   1.00
O272   O     1.41804   1.59778   0.55372   0.00000  Uiso   1.00
O273   O     1.42614   1.59528   0.46454   0.00000  Uiso   1.00
O274   O     1.31511   1.82488   0.80062   0.00000  Uiso   1.00
O275   O     1.36898   1.27307   0.58136   0.00000  Uiso   1.00
O276   O     1.32888   1.24821   0.53106   0.00000  Uiso   1.00
O277   O     1.37616   1.28071   0.37950   0.00000  Uiso   1.00
O278   O     1.34184   1.24616   0.42625   0.00000  Uiso   1.00
O279   O     1.13476   1.44765   0.68150   0.00000  Uiso   1.00
O280   O     1.12123   1.37392   0.24467   0.00000  Uiso   1.00
O281   O     1.16914   1.45718   0.21465   0.00000  Uiso   1.00
O282   O     1.35499   1.30437   0.48020   0.00000  Uiso   1.00
O283   O     1.35874   1.59626   0.49490   0.00000  Uiso   1.00
O284   O     1.43891   1.54495   0.77728   0.00000  Uiso   1.00
O285   O     1.51249   1.60563   0.67683   0.00000  Uiso   1.00
O286   O     1.42361   1.87996   0.81358   0.00000  Uiso   1.00
O287   O     1.61641   1.68492   0.39695   0.00000  Uiso   1.00
O288   O     1.57724   1.67418   0.57184   0.00000  Uiso   1.00
O289   O     1.57607   1.68085   0.48179   0.00000  Uiso   1.00
O290   O     1.86532   1.53356   0.63976   0.00000  Uiso   1.00
O291   O     1.91416   1.55205   0.60417   0.00000  Uiso   1.00
O292   O     1.87674   1.54789   0.43892   0.00000  Uiso   1.00
O293   O     1.91932   1.55293   0.49844   0.00000  Uiso   1.00
O294   O     1.78876   1.89586   0.76232   0.00000  Uiso   1.00
O295   O     1.85056   1.88569   0.78701   0.00000  Uiso   1.00
O296   O     1.60798   1.67902   0.66730   0.00000  Uiso   1.00
O297   O     1.64283   1.67118   0.48996   0.00000  Uiso   1.00
O298   O     1.64573   1.67403   0.58008   0.00000  Uiso   1.00
O299   O     1.84806   1.60983   0.45136   0.00000  Uiso   1.00
O300   O     1.86170   1.76125   0.32288   0.00000  Uiso   1.00
O301   O     1.89615   1.61855   0.49585   0.00000  Uiso   1.00
O302   O     1.89797   1.78112   0.38416   0.00000  Uiso   1.00
O303   O     1.87733   1.83329   0.70555   0.00000  Uiso   1.00
O304   O     1.89025   1.83942   0.42873   0.00000  Uiso   1.00
O305   O     1.84346   1.74493   0.79593   0.00000  Uiso   1.00
O306   O     1.84305   1.59886   0.64226   0.00000  Uiso   1.00
O307   O     1.87982   1.76909   0.73822   0.00000  Uiso   1.00
O308   O     1.88989   1.61803   0.60276   0.00000  Uiso   1.00
O309   O     1.90150   1.79093   0.84137   0.00000  Uiso   1.00
O310   O     1.85488   1.77960   0.89025   0.00000  Uiso   1.00
O311   O     1.82026   1.82975   0.23597   0.00000  Uiso   1.00
O312   O     1.81807   1.87931   0.28006   0.00000  Uiso   1.00
O313   O     1.86606   1.89916   0.34407   0.00000  Uiso   1.00
O314   O     1.80658   1.54884   0.67077   0.00000  Uiso   1.00
O315   O     1.79506   1.58129   0.49280   0.00000  Uiso   1.00
O316   O     1.79264   1.58321   0.58271   0.00000  Uiso   1.00
O317   O     1.65439   1.72810   0.44285   0.00000  Uiso   1.00
O318   O     1.80204   1.79023   0.32571   0.00000  Uiso   1.00
O319   O     1.64813   1.77904   0.47956   0.00000  Uiso   1.00
O320   O     1.79080   1.84137   0.35979   0.00000  Uiso   1.00
O321   O     1.82393   1.85118   0.70392   0.00000  Uiso   1.00
O322   O     1.83853   1.86153   0.42413   0.00000  Uiso   1.00
O323   O     1.78571   1.77656   0.78229   0.00000  Uiso   1.00
O324   O     1.64338   1.72911   0.63783   0.00000  Uiso   1.00
O325   O     1.77541   1.83096   0.76546   0.00000  Uiso   1.00
O326   O     1.65495   1.77364   0.58530   0.00000  Uiso   1.00
O327   O     1.80178   1.86343   0.84910   0.00000  Uiso   1.00
O328   O     1.79627   1.81062   0.88088   0.00000  Uiso   1.00
O329   O     1.88070   1.80071   0.23561   0.00000  Uiso   1.00
O330   O     1.92290   1.81120   0.29406   0.00000  Uiso   1.00
O331   O     1.91479   1.87033   0.33935   0.00000  Uiso   1.00
O332   O     1.93042   1.81126   0.75127   0.00000  Uiso   1.00
O333   O     1.89693   1.85603   0.80894   0.00000  Uiso   1.00
O334   O     1.81983   1.56363   0.39906   0.00000  Uiso   1.00
O335   O     1.81570   1.51916   0.57495   0.00000  Uiso   1.00
O336   O     1.82490   1.52118   0.48586   0.00000  Uiso   1.00
O337   O     1.57427   1.72826   0.63048   0.00000  Uiso   1.00
O338   O     1.58745   1.77893   0.59791   0.00000  Uiso   1.00
O339   O     1.44674   1.84631   0.72621   0.00000  Uiso   1.00
O340   O     1.58649   1.73912   0.43256   0.00000  Uiso   1.00
O341   O     1.57979   1.78061   0.49295   0.00000  Uiso   1.00
O342   O     1.84228   1.81430   0.79681   0.00000  Uiso   1.00
O343   O     1.80429   1.90547   0.37376   0.00000  Uiso   1.00
O344   O     1.94806   1.82190   0.38678   0.00000  Uiso   1.00
O345   O     1.85797   1.82935   0.32894   0.00000  Uiso   1.00
O346   O     1.61404   1.72938   0.53528   0.00000  Uiso   1.00
O347   O     1.85861   1.57004   0.54342   0.00000  Uiso   1.00
O348   O     1.55815   1.15138   0.59807   0.00000  Uiso   1.00
O349   O     1.55577   1.10610   0.54355   0.00000  Uiso   1.00
O350   O     1.56699   1.16203   0.39778   0.00000  Uiso   1.00
O351   O     1.56128   1.11125   0.43716   0.00000  Uiso   1.00
O352   O     1.41735   1.82952   0.85395   0.00000  Uiso   1.00
O353   O     1.37716   1.76667   0.75628   0.00000  Uiso   1.00
O354   O     1.81148   1.31127   0.39730   0.00000  Uiso   1.00
O355   O     1.81607   1.34613   0.57424   0.00000  Uiso   1.00
O356   O     1.82262   1.34599   0.48450   0.00000  Uiso   1.00
O357   O     1.80489   1.31450   0.66593   0.00000  Uiso   1.00
O358   O     1.78879   1.28779   0.48728   0.00000  Uiso   1.00
O359   O     1.78772   1.28376   0.57725   0.00000  Uiso   1.00
O360   O     1.63505   1.15764   0.40487   0.00000  Uiso   1.00
O361   O     1.63224   1.10723   0.44614   0.00000  Uiso   1.00
O362   O     1.62558   1.14894   0.60478   0.00000  Uiso   1.00
O363   O     1.62666   1.10249   0.55255   0.00000  Uiso   1.00
O364   O     1.59104   1.20067   0.63998   0.00000  Uiso   1.00
O365   O     1.63562   1.20998   0.46682   0.00000  Uiso   1.00
O366   O     1.62974   1.20676   0.55624   0.00000  Uiso   1.00
O367   O     1.83887   1.25680   0.44034   0.00000  Uiso   1.00
O368   O     1.88562   1.23995   0.48432   0.00000  Uiso   1.00
O369   O     1.83753   1.26222   0.63548   0.00000  Uiso   1.00
O370   O     1.88210   1.24011   0.59183   0.00000  Uiso   1.00
O371   O     1.86481   1.32473   0.63496   0.00000  Uiso   1.00
O372   O     1.91109   1.30530   0.59282   0.00000  Uiso   1.00
O373   O     1.87100   1.31640   0.43071   0.00000  Uiso   1.00
O374   O     1.91425   1.30507   0.48641   0.00000  Uiso   1.00
O375   O     1.43632   1.79532   0.76110   0.00000  Uiso   1.00
O376   O     1.35694   1.80133   0.84915   0.00000  Uiso   1.00
O377   O     1.60506   1.21106   0.37356   0.00000  Uiso   1.00
O378   O     1.56159   1.20925   0.54940   0.00000  Uiso   1.00
O379   O     1.56724   1.21450   0.46001   0.00000  Uiso   1.00
O380   O     1.85353   1.29185   0.53523   0.00000  Uiso   1.00
O381   O     1.59624   1.15528   0.50092   0.00000  Uiso   1.00
Al382  Al    1.42237   1.88720   0.32206   0.00000  Uiso   1.00
Al383  Al    1.35585   1.84896   0.30533   0.00000  Uiso   1.00
Al384  Al    1.42104   1.82393   0.24093   0.00000  Uiso   1.00
Al385  Al    1.37740   1.32075   0.42285   0.00000  Uiso   1.00
Al386  Al    1.36821   1.31642   0.54599   0.00000  Uiso   1.00
Al387  Al    1.11604   1.41041   0.65341   0.00000  Uiso   1.00
Al388  Al    1.12058   1.48823   0.65842   0.00000  Uiso   1.00
Al389  Al    1.37189   1.58244   0.55936   0.00000  Uiso   1.00
Al390  Al    1.38149   1.58602   0.43528   0.00000  Uiso   1.00
Al391  Al    1.17022   1.44439   0.73274   0.00000  Uiso   1.00
Al392  Al    1.33757   1.83512   0.73474   0.00000  Uiso   1.00
Al393  Al    1.14837   1.41839   0.23028   0.00000  Uiso   1.00
Al394  Al    1.15029   1.49603   0.23644   0.00000  Uiso   1.00
Al395  Al    1.21178   1.45704   0.17920   0.00000  Uiso   1.00
Al396  Al    1.31644   1.27730   0.47073   0.00000  Uiso   1.00
Al397  Al    1.31871   1.62192   0.48988   0.00000  Uiso   1.00
Al398  Al    1.61420   1.70927   0.47129   0.00000  Uiso   1.00
Al399  Al    1.81819   1.85026   0.77928   0.00000  Uiso   1.00
Al400  Al    1.61093   1.70557   0.59590   0.00000  Uiso   1.00
Al401  Al    1.83321   1.56069   0.60129   0.00000  Uiso   1.00
Al402  Al    1.88747   1.81141   0.77403   0.00000  Uiso   1.00
Al403  Al    1.83966   1.56657   0.47858   0.00000  Uiso   1.00
Al404  Al    1.82155   1.77917   0.83526   0.00000  Uiso   1.00
Al405  Al    1.40691   1.87011   0.74296   0.00000  Uiso   1.00
Al406  Al    1.83153   1.86400   0.34837   0.00000  Uiso   1.00
Al407  Al    1.89946   1.82595   0.35706   0.00000  Uiso   1.00
Al408  Al    1.84099   1.79601   0.28094   0.00000  Uiso   1.00
Al409  Al    1.61778   1.77675   0.53829   0.00000  Uiso   1.00
Al410  Al    1.90330   1.58599   0.55106   0.00000  Uiso   1.00
Al411  Al    1.83363   1.29956   0.47110   0.00000  Uiso   1.00
Al412  Al    1.83022   1.30237   0.59506   0.00000  Uiso   1.00
Al413  Al    1.59466   1.17528   0.56577   0.00000  Uiso   1.00
Al414  Al    1.60076   1.18186   0.44247   0.00000  Uiso   1.00
Al415  Al    1.39622   1.79940   0.80353   0.00000  Uiso   1.00
Al416  Al    1.89759   1.27256   0.53869   0.00000  Uiso   1.00
Al417  Al    1.59417   1.10725   0.49483   0.00000  Uiso   1.00
C418   C     1.35300   1.83695   0.19381   0.00000  Uiso   1.00
C419   C     1.35473   1.83972   0.49566   0.00000  Uiso   1.00
C420   C     1.35426   1.83969   0.55223   0.00000  Uiso   1.00
C421   C     1.37711   1.78049   0.30478   0.00000  Uiso   1.00
C422   C     1.39907   1.88183   0.50089   0.00000  Uiso   1.00
C423   C     1.39872   1.88093   0.55616   0.00000  Uiso   1.00
C424   C     1.46966   1.83432   0.32985   0.00000  Uiso   1.00
C425   C     1.44999   1.88928   0.21498   0.00000  Uiso   1.00
C426   C     1.36103   1.92222   0.30379   0.00000  Uiso   1.00
C427   C     1.34462   1.90596   0.75690   0.00000  Uiso   1.00
C428   C     1.37988   1.86492   0.41092   0.00000  Uiso   1.00
C429   C     1.37753   1.86192   0.46955   0.00000  Uiso   1.00
C430   C     1.37377   1.85873   0.64152   0.00000  Uiso   1.00
C431   C     1.37565   1.85975   0.58197   0.00000  Uiso   1.00
C432   C     1.43123   1.29918   0.49184   0.00000  Uiso   1.00
C433   C     1.37185   1.67855   0.66975   0.00000  Uiso   1.00
C434   C     1.35064   1.64936   0.58547   0.00000  Uiso   1.00
C435   C     1.35227   1.67822   0.62210   0.00000  Uiso   1.00
C436   C     1.37158   1.70775   0.70118   0.00000  Uiso   1.00
C437   C     1.35473   1.76595   0.72069   0.00000  Uiso   1.00
C438   C     1.35262   1.73543   0.68679   0.00000  Uiso   1.00
C439   C     1.33315   1.70658   0.60851   0.00000  Uiso   1.00
C440   C     1.33290   1.73493   0.64021   0.00000  Uiso   1.00
C441   C     1.39774   1.72365   0.32491   0.00000  Uiso   1.00
C442   C     1.37213   1.74763   0.33041   0.00000  Uiso   1.00
C443   C     1.39564   1.69244   0.34861   0.00000  Uiso   1.00
C444   C     1.36288   1.65230   0.40710   0.00000  Uiso   1.00
C445   C     1.36704   1.68472   0.37895   0.00000  Uiso   1.00
C446   C     1.34300   1.73968   0.36077   0.00000  Uiso   1.00
C447   C     1.34133   1.70786   0.38464   0.00000  Uiso   1.00
C448   C     1.39505   1.43350   0.44986   0.00000  Uiso   1.00
C449   C     1.38097   1.37930   0.49211   0.00000  Uiso   1.00
C450   C     1.38230   1.41612   0.49452   0.00000  Uiso   1.00
C451   C     1.37022   1.43473   0.53941   0.00000  Uiso   1.00
C452   C     1.30188   1.53662   0.32149   0.00000  Uiso   1.00
C453   C     1.31343   1.57554   0.40021   0.00000  Uiso   1.00
C454   C     1.29067   1.55825   0.36329   0.00000  Uiso   1.00
C455   C     1.27740   1.52086   0.28948   0.00000  Uiso   1.00
C456   C     1.21927   1.50898   0.26235   0.00000  Uiso   1.00
C457   C     1.24355   1.52663   0.29751   0.00000  Uiso   1.00
C458   C     1.25607   1.56349   0.37057   0.00000  Uiso   1.00
C459   C     1.23253   1.54832   0.33824   0.00000  Uiso   1.00
C460   C     1.12936   1.48363   0.47230   0.00000  Uiso   1.00
C461   C     1.13308   1.48315   0.41736   0.00000  Uiso   1.00
C462   C     1.25329   1.50779   0.65179   0.00000  Uiso   1.00
C463   C     1.19151   1.49872   0.66254   0.00000  Uiso   1.00
C464   C     1.22024   1.51783   0.64001   0.00000  Uiso   1.00
C465   C     1.27925   1.52592   0.63002   0.00000  Uiso   1.00
C466   C     1.30271   1.57165   0.57486   0.00000  Uiso   1.00
C467   C     1.27392   1.55405   0.59682   0.00000  Uiso   1.00
C468   C     1.21408   1.54520   0.60768   0.00000  Uiso   1.00
C469   C     1.24034   1.56437   0.58505   0.00000  Uiso   1.00
C470   C     1.12948   1.50298   0.76867   0.00000  Uiso   1.00
C471   C     1.17286   1.40530   0.12352   0.00000  Uiso   1.00
C472   C     1.12322   1.39224   0.76508   0.00000  Uiso   1.00
C473   C     1.17490   1.51521   0.13351   0.00000  Uiso   1.00
C474   C     1.39678   1.46803   0.44810   0.00000  Uiso   1.00
C475   C     1.38714   1.52358   0.49334   0.00000  Uiso   1.00
C476   C     1.38583   1.48637   0.49291   0.00000  Uiso   1.00
C477   C     1.37281   1.46996   0.53724   0.00000  Uiso   1.00
C478   C     1.29519   1.37276   0.31928   0.00000  Uiso   1.00
C479   C     1.31094   1.32854   0.38379   0.00000  Uiso   1.00
C480   C     1.28548   1.34553   0.35172   0.00000  Uiso   1.00
C481   C     1.27288   1.38985   0.28729   0.00000  Uiso   1.00
C482   C     1.21448   1.39897   0.25485   0.00000  Uiso   1.00
C483   C     1.23895   1.38015   0.28831   0.00000  Uiso   1.00
C484   C     1.25108   1.33530   0.35228   0.00000  Uiso   1.00
C485   C     1.22844   1.35384   0.32018   0.00000  Uiso   1.00
C486   C     1.12083   1.42352   0.47077   0.00000  Uiso   1.00
C487   C     1.12472   1.42250   0.41457   0.00000  Uiso   1.00
C488   C     1.24433   1.37688   0.65152   0.00000  Uiso   1.00
C489   C     1.18396   1.39004   0.65311   0.00000  Uiso   1.00
C490   C     1.21307   1.37277   0.62811   0.00000  Uiso   1.00
C491   C     1.27308   1.36173   0.62972   0.00000  Uiso   1.00
C492   C     1.29707   1.32369   0.55716   0.00000  Uiso   1.00
C493   C     1.26921   1.34156   0.58305   0.00000  Uiso   1.00
C494   C     1.20933   1.35328   0.58164   0.00000  Uiso   1.00
C495   C     1.23719   1.33794   0.56002   0.00000  Uiso   1.00
C496   C     1.43578   1.60304   0.51149   0.00000  Uiso   1.00
C497   C     1.32766   1.81194   0.84281   0.00000  Uiso   1.00
C498   C     1.34961   1.24871   0.56841   0.00000  Uiso   1.00
C499   C     1.36265   1.25245   0.38999   0.00000  Uiso   1.00
C500   C     1.05716   1.45059   0.66369   0.00000  Uiso   1.00
C501   C     1.11908   1.45284   0.55843   0.00000  Uiso   1.00
C502   C     1.12307   1.45328   0.49913   0.00000  Uiso   1.00
C503   C     1.13566   1.45547   0.32910   0.00000  Uiso   1.00
C504   C     1.13093   1.45335   0.38738   0.00000  Uiso   1.00
C505   C     1.09062   1.45928   0.20319   0.00000  Uiso   1.00
C506   C     1.50862   1.66432   0.75749   0.00000  Uiso   1.00
C507   C     1.47914   1.68259   0.74450   0.00000  Uiso   1.00
C508   C     1.45937   1.69590   0.78686   0.00000  Uiso   1.00
C509   C     1.46902   1.69097   0.84096   0.00000  Uiso   1.00
C510   C     1.49898   1.67299   0.85273   0.00000  Uiso   1.00
C511   C     1.51964   1.66056   0.81139   0.00000  Uiso   1.00
C512   C     1.46644   1.57506   0.84932   0.00000  Uiso   1.00
C513   C     1.45760   1.56730   0.79180   0.00000  Uiso   1.00
C514   C     1.45433   1.55139   0.89320   0.00000  Uiso   1.00
C515   C     1.44569   1.57509   0.94069   0.00000  Uiso   1.00
C516   C     1.45337   1.61064   0.92018   0.00000  Uiso   1.00
C517   C     1.45646   1.59060   0.70146   0.00000  Uiso   1.00
C518   C     1.48279   1.60364   0.66272   0.00000  Uiso   1.00
C519   C     1.42559   1.85982   0.85312   0.00000  Uiso   1.00
C520   C     1.56413   1.67006   0.52593   0.00000  Uiso   1.00
C521   C     1.89713   1.53395   0.63477   0.00000  Uiso   1.00
C522   C     1.90661   1.54266   0.45576   0.00000  Uiso   1.00
C523   C     1.70164   1.63332   0.48640   0.00000  Uiso   1.00
C524   C     1.65655   1.66419   0.53490   0.00000  Uiso   1.00
C525   C     1.68772   1.64365   0.53459   0.00000  Uiso   1.00
C526   C     1.70373   1.63591   0.58320   0.00000  Uiso   1.00
C527   C     1.85317   1.67082   0.39970   0.00000  Uiso   1.00
C528   C     1.87356   1.62843   0.46370   0.00000  Uiso   1.00
C529   C     1.87642   1.66149   0.43952   0.00000  Uiso   1.00
C530   C     1.85425   1.70143   0.37453   0.00000  Uiso   1.00
C531   C     1.87954   1.75794   0.36412   0.00000  Uiso   1.00
C532   C     1.87885   1.72461   0.39082   0.00000  Uiso   1.00
C533   C     1.90201   1.68465   0.45522   0.00000  Uiso   1.00
C534   C     1.90170   1.71657   0.43039   0.00000  Uiso   1.00
C535   C     1.88436   1.83942   0.59678   0.00000  Uiso   1.00
C536   C     1.88838   1.84067   0.54175   0.00000  Uiso   1.00
C537   C     1.83693   1.69046   0.72949   0.00000  Uiso   1.00
C538   C     1.86215   1.74490   0.75479   0.00000  Uiso   1.00
C539   C     1.86308   1.71301   0.72337   0.00000  Uiso   1.00
C540   C     1.83575   1.66058   0.69994   0.00000  Uiso   1.00
C541   C     1.86564   1.62180   0.63499   0.00000  Uiso   1.00
C542   C     1.86320   1.65293   0.66567   0.00000  Uiso   1.00
C543   C     1.88956   1.70621   0.68800   0.00000  Uiso   1.00
C544   C     1.88958   1.67625   0.66047   0.00000  Uiso   1.00
C545   C     1.88606   1.78318   0.88385   0.00000  Uiso   1.00
C546   C     1.81470   1.86060   0.23904   0.00000  Uiso   1.00
C547   C     1.73199   1.61526   0.48430   0.00000  Uiso   1.00
C548   C     1.78048   1.58969   0.53670   0.00000  Uiso   1.00
C549   C     1.74830   1.60772   0.53373   0.00000  Uiso   1.00
C550   C     1.73340   1.61821   0.58195   0.00000  Uiso   1.00
C551   C     1.71725   1.74886   0.39586   0.00000  Uiso   1.00
C552   C     1.66426   1.75874   0.45052   0.00000  Uiso   1.00
C553   C     1.69505   1.77038   0.42421   0.00000  Uiso   1.00
C554   C     1.74596   1.76300   0.37237   0.00000  Uiso   1.00
C555   C     1.78421   1.81033   0.35241   0.00000  Uiso   1.00
C556   C     1.75303   1.79690   0.37735   0.00000  Uiso   1.00
C557   C     1.70281   1.80471   0.42867   0.00000  Uiso   1.00
C558   C     1.73130   1.81809   0.40583   0.00000  Uiso   1.00
C559   C     1.82508   1.85396   0.58911   0.00000  Uiso   1.00
C560   C     1.82963   1.85503   0.53316   0.00000  Uiso   1.00
C561   C     1.72927   1.75610   0.72923   0.00000  Uiso   1.00
C562   C     1.76872   1.79945   0.76063   0.00000  Uiso   1.00
C563   C     1.73959   1.78972   0.72746   0.00000  Uiso   1.00
C564   C     1.70304   1.74436   0.69827   0.00000  Uiso   1.00
C565   C     1.66018   1.75574   0.62626   0.00000  Uiso   1.00
C566   C     1.68716   1.76667   0.66294   0.00000  Uiso   1.00
C567   C     1.72243   1.81273   0.69359   0.00000  Uiso   1.00
C568   C     1.69673   1.80011   0.66073   0.00000  Uiso   1.00
C569   C     1.79322   1.84168   0.88423   0.00000  Uiso   1.00
C570   C     1.91085   1.80460   0.24770   0.00000  Uiso   1.00
C571   C     1.81848   1.50508   0.52936   0.00000  Uiso   1.00
C572   C     1.52077   1.75560   0.68815   0.00000  Uiso   1.00
C573   C     1.56874   1.76001   0.62555   0.00000  Uiso   1.00
C574   C     1.53998   1.77520   0.65279   0.00000  Uiso   1.00
C575   C     1.49323   1.76804   0.71484   0.00000  Uiso   1.00
C576   C     1.45356   1.81513   0.73286   0.00000  Uiso   1.00
C577   C     1.48368   1.80148   0.70554   0.00000  Uiso   1.00
C578   C     1.53083   1.80948   0.64395   0.00000  Uiso   1.00
C579   C     1.50196   1.82141   0.67092   0.00000  Uiso   1.00
C580   C     1.50839   1.78641   0.34042   0.00000  Uiso   1.00
C581   C     1.49604   1.81641   0.36037   0.00000  Uiso   1.00
C582   C     1.53310   1.76818   0.36832   0.00000  Uiso   1.00
C583   C     1.57206   1.76623   0.44951   0.00000  Uiso   1.00
C584   C     1.54545   1.78178   0.41722   0.00000  Uiso   1.00
C585   C     1.50786   1.82948   0.40910   0.00000  Uiso   1.00
C586   C     1.53236   1.81222   0.43646   0.00000  Uiso   1.00
C587   C     1.88057   1.88251   0.80470   0.00000  Uiso   1.00
C588   C     1.85175   1.84314   0.68063   0.00000  Uiso   1.00
C589   C     1.85341   1.84593   0.62147   0.00000  Uiso   1.00
C590   C     1.86342   1.84990   0.45060   0.00000  Uiso   1.00
C591   C     1.86053   1.84865   0.50973   0.00000  Uiso   1.00
C592   C     1.89740   1.89669   0.33732   0.00000  Uiso   1.00
C593   C     1.47056   1.26165   0.54506   0.00000  Uiso   1.00
C594   C     1.46286   1.28028   0.49799   0.00000  Uiso   1.00
C595   C     1.48515   1.27929   0.45439   0.00000  Uiso   1.00
C596   C     1.54545   1.12389   0.58126   0.00000  Uiso   1.00
C597   C     1.55361   1.13316   0.40355   0.00000  Uiso   1.00
C598   C     1.51737   1.63828   0.56937   0.00000  Uiso   1.00
C599   C     1.53170   1.65142   0.52289   0.00000  Uiso   1.00
C600   C     1.51500   1.64850   0.47373   0.00000  Uiso   1.00
C601   C     1.80954   1.41596   0.57604   0.00000  Uiso   1.00
C602   C     1.81790   1.36087   0.52914   0.00000  Uiso   1.00
C603   C     1.81503   1.39801   0.52838   0.00000  Uiso   1.00
C604   C     1.81945   1.41490   0.48034   0.00000  Uiso   1.00
C605   C     1.72671   1.25784   0.47705   0.00000  Uiso   1.00
C606   C     1.77466   1.27977   0.53117   0.00000  Uiso   1.00
C607   C     1.74074   1.26456   0.52763   0.00000  Uiso   1.00
C608   C     1.72353   1.25650   0.57407   0.00000  Uiso   1.00
C609   C     1.64491   1.12774   0.41414   0.00000  Uiso   1.00
C610   C     1.63621   1.11995   0.59132   0.00000  Uiso   1.00
C611   C     1.69572   1.24271   0.47468   0.00000  Uiso   1.00
C612   C     1.64590   1.21601   0.51424   0.00000  Uiso   1.00
C613   C     1.67775   1.23385   0.52110   0.00000  Uiso   1.00
C614   C     1.69173   1.24109   0.57247   0.00000  Uiso   1.00
C615   C     1.86203   1.23603   0.45170   0.00000  Uiso   1.00
C616   C     1.85923   1.23940   0.62603   0.00000  Uiso   1.00
C617   C     1.80979   1.45053   0.57424   0.00000  Uiso   1.00
C618   C     1.81510   1.46833   0.52635   0.00000  Uiso   1.00
C619   C     1.81935   1.45013   0.47763   0.00000  Uiso   1.00
C620   C     1.89634   1.32325   0.62636   0.00000  Uiso   1.00
C621   C     1.90158   1.31822   0.44577   0.00000  Uiso   1.00
C622   C     1.48606   1.62265   0.56750   0.00000  Uiso   1.00
C623   C     1.46909   1.61920   0.51764   0.00000  Uiso   1.00
C624   C     1.48433   1.63241   0.47157   0.00000  Uiso   1.00
C625   C     1.50058   1.24313   0.54573   0.00000  Uiso   1.00
C626   C     1.55247   1.22077   0.50387   0.00000  Uiso   1.00
C627   C     1.52211   1.24244   0.50204   0.00000  Uiso   1.00
C628   C     1.51443   1.26085   0.45567   0.00000  Uiso   1.00
N629   N     1.33320   1.81924   0.46886   0.00000  Uiso   1.00
N630   N     1.39166   1.65213   0.68470   0.00000  Uiso   1.00
N631   N     1.31719   1.76168   0.36944   0.00000  Uiso   1.00
N632   N     1.33477   1.53033   0.31174   0.00000  Uiso   1.00
N633   N     1.23212   1.59085   0.55404   0.00000  Uiso   1.00
N634   N     1.23895   1.30966   0.38195   0.00000  Uiso   1.00
N635   N     1.30356   1.36780   0.65345   0.00000  Uiso   1.00
N636   N     1.12206   1.39263   0.38885   0.00000  Uiso   1.00
N637   N     1.35672   1.42035   0.58391   0.00000  Uiso   1.00
N638   N     1.47005   1.61120   0.61399   0.00000  Uiso   1.00
N639   N     1.44999   1.60791   0.86108   0.00000  Uiso   1.00
N640   N     1.46964   1.59313   0.75622   0.00000  Uiso   1.00
N641   N     1.74476   1.60636   0.43570   0.00000  Uiso   1.00
N642   N     1.92581   1.67793   0.49222   0.00000  Uiso   1.00
N643   N     1.80819   1.63983   0.70616   0.00000  Uiso   1.00
N644   N     1.71166   1.71493   0.38993   0.00000  Uiso   1.00
N645   N     1.73076   1.84590   0.69007   0.00000  Uiso   1.00
N646   N     1.79425   1.86107   0.60970   0.00000  Uiso   1.00
N647   N     1.54739   1.83074   0.61126   0.00000  Uiso   1.00
N648   N     1.54368   1.73811   0.34849   0.00000  Uiso   1.00
N649   N     1.67574   1.23422   0.61935   0.00000  Uiso   1.00
N650   N     1.82304   1.46532   0.42904   0.00000  Uiso   1.00
N651   N     1.45015   1.26059   0.58938   0.00000  Uiso   1.00
Cl652  Cl    1.44565   1.78802   0.18470   0.00000  Uiso   1.00
Cl653  Cl    1.21248   1.43995   0.79151   0.00000  Uiso   1.00
Cl654  Cl    1.26213   1.45718   0.13944   0.00000  Uiso   1.00
Cl655  Cl    1.27013   1.24591   0.45934   0.00000  Uiso   1.00
Cl656  Cl    1.27083   1.65320   0.48510   0.00000  Uiso   1.00
Cl657  Cl    1.79302   1.73735   0.87897   0.00000  Uiso   1.00
Cl658  Cl    1.82118   1.75615   0.22666   0.00000  Uiso   1.00
Cl659  Cl    1.61990   1.83392   0.54408   0.00000  Uiso   1.00
Cl660  Cl    1.95615   1.60587   0.55681   0.00000  Uiso   1.00
Cl661  Cl    1.41436   1.75558   0.85445   0.00000  Uiso   1.00
Cl662  Cl    1.94841   1.25045   0.54321   0.00000  Uiso   1.00
Cl663  Cl    1.59115   1.05212   0.48797   0.00000  Uiso   1.00
Ru664  Ru    1.46558   1.64249   0.80009   0.00000  Uiso   1.00
loop_
_geom_bond_atom_site_label_1
_geom_bond_atom_site_label_2
_geom_bond_distance
_geom_bond_site_symmetry_2
_ccdc_geom_bond_type
H1     C426    1.107   .     S
H2     C519    1.107   .     S
H3     C587    1.109   .     S
H4     C592    1.107   .     S
H5     C500    1.107   .     S
H6     C505    1.107   .     S
H7     C418    1.107   .     S
H8     C473    1.107   .     S
H9     C427    1.106   .     S
H10    C470    1.107   .     S
H11    C472    1.107   .     S
H12    C497    1.107   .     S
H13    C569    1.108   .     S
H14    C425    1.107   .     S
H15    C471    1.107   .     S
H16    C546    1.107   .     S
H17    C570    1.107   .     S
H18    C545    1.109   .     S
H19    O200    0.980   .     S
H20    O200    0.978   .     S
H21    O201    0.976   .     S
H22    O201    0.981   .     S
H23    O202    0.976   .     S
H24    O202    0.978   .     S
H25    O203    0.979   .     S
H26    O203    0.977   .     S
H27    O204    0.979   .     S
H28    O204    0.978   .     S
H29    O205    0.979   .     S
H30    O205    0.976   .     S
H31    C521    1.107   .     S
H32    C522    1.107   .     S
H33    C620    1.107   .     S
H34    C621    1.107   .     S
H35    C615    1.107   .     S
H36    C616    1.107   .     S
H37    C609    1.106   .     S
H38    C610    1.106   .     S
H39    C596    1.107   .     S
H40    C597    1.107   .     S
H41    C498    1.107   .     S
H42    C499    1.107   .     S
H43    C441    1.091   .     S
H44    C420    1.092   .     S
H45    C580    1.092   .     S
H46    C422    1.090   .     S
H47    C423    1.089   .     S
H48    N629    1.014   .     S
H49    N629    1.017   .     S
H50    Ru664   1.624   .     S
H51    O280    0.977   .     S
H52    C439    1.091   .     S
H53    C440    1.089   .     S
H54    C443    1.090   .     S
H55    C447    1.093   .     S
H56    C474    1.089   .     S
H57    C477    1.092   .     S
H58    O258    0.982   .     S
H59    O258    0.981   .     S
H60    C455    1.093   .     S
H61    C458    1.090   .     S
H62    C459    1.089   .     S
H63    C462    1.089   .     S
H64    C465    1.090   .     S
H65    C468    1.092   .     S
H66    C460    1.089   .     S
H67    C461    1.090   .     S
H68    O271    0.976   .     S
H69    O271    0.982   .     S
H70    O224    0.980   .     S
H71    O224    0.980   .     S
H72    C478    1.090   .     S
H73    C481    1.089   .     S
H74    C485    1.092   .     S
H75    C488    1.093   .     S
H76    C494    1.089   .     S
H77    C495    1.091   .     S
H78    C486    1.092   .     S
H79    O232    0.976   .     S
H80    O232    0.978   .     S
H81    C448    1.090   .     S
H82    O280    0.979   .     S
H83    O250    0.977   .     S
H84    O250    0.978   .     S
H85    N630    1.019   .     S
H86    N630    1.019   .     S
H87    N631    1.015   .     S
H88    N631    1.019   .     S
H89    N632    1.016   .     S
H90    N632    1.012   .     S
H91    N633    1.013   .     S
H92    N633    1.023   .     S
H93    N634    1.013   .     S
H94    N634    1.024   .     S
H95    N635    1.016   .     S
H96    N635    1.019   .     S
H97    N636    1.012   .     S
H98    N636    1.018   .     S
H99    N637    1.017   .     S
H100   N637    1.014   .     S
H101   N638    1.034   .     S
H102   C507    1.089   .     S
H103   C508    1.091   .     S
H104   C510    1.092   .     S
H105   C511    1.090   .     S
H106   C506    1.091   .     S
H107   C509    1.090   .     S
H108   N639    1.029   .     S
H109   C512    1.105   .     S
H110   C514    1.098   .     S
H111   C514    1.097   .     S
H112   C515    1.099   .     S
H113   C515    1.097   .     S
H114   C516    1.096   .     S
H115   C516    1.099   .     S
H116   N640    1.041   .     S
H117   C517    1.103   .     S
H118   C517    1.094   .     S
H119   O314    0.979   .     S
H120   O314    0.982   .     S
H121   C550    1.090   .     S
H122   O344    0.979   .     S
H123   O343    0.977   .     S
H124   O332    0.971   .     S
H125   O334    0.985   .     S
H126   O334    0.980   .     S
H127   C527    1.090   .     S
H128   C530    1.090   .     S
H129   C534    1.092   .     S
H130   C537    1.094   .     S
H131   C543    1.090   .     S
H132   C544    1.091   .     S
H133   C535    1.091   .     S
H134   C536    1.089   .     S
H135   C554    1.092   .     S
H136   C557    1.091   .     S
H137   C558    1.089   .     S
H138   C561    1.091   .     S
H139   C564    1.090   .     S
H140   C568    1.093   .     S
H141   C560    1.091   .     S
H142   O287    0.977   .     S
H143   O287    0.982   .     S
H144   O344    0.978   .     S
H145   O343    0.979   .     S
H146   C572    1.091   .     S
H147   C579    1.091   .     S
H148   C585    1.089   .     S
H149   C586    1.090   .     S
H150   O294    0.978   .     S
H151   O294    0.981   .     S
H152   O296    0.981   .     S
H153   O296    0.981   .     S
H154   C523    1.092   .     S
H155   C526    1.088   .     S
H156   N641    1.013   .     S
H157   N641    1.018   .     S
H158   N642    1.023   .     S
H159   N642    1.013   .     S
H160   N643    1.017   .     S
H161   N643    1.017   .     S
H162   N644    1.018   .     S
H163   N644    1.016   .     S
H164   N645    1.021   .     S
H165   N645    1.014   .     S
H166   N646    1.014   .     S
H167   N646    1.019   .     S
H168   N647    1.013   .     S
H169   N647    1.026   .     S
H170   N648    1.014   .     S
H171   N648    1.019   .     S
H172   C611    1.089   .     S
H173   C436    1.091   .     S
H174   O364    0.977   .     S
H175   O364    0.979   .     S
H176   C617    1.090   .     S
H177   C624    1.090   .     S
H178   O377    0.979   .     S
H179   O377    0.979   .     S
H180   C625    1.092   .     S
H181   C628    1.089   .     S
H182   C595    1.090   .     S
H183   C598    1.087   .     S
H184   C600    1.090   .     S
H185   C601    1.089   .     S
H186   C604    1.091   .     S
H187   O354    0.980   .     S
H188   O354    0.975   .     S
H189   C575    1.087   .     S
H190   O357    0.979   .     S
H191   O357    0.979   .     S
H192   C605    1.088   .     S
H193   C608    1.092   .     S
H194   N649    1.013   .     S
H195   N649    1.018   .     S
H196   N650    1.019   .     S
H197   N650    1.013   .     S
H198   N651    1.015   .     S
H199   N651    1.019   .     S
O200   Al394   2.080   .     S
O201   Al383   2.118   .     S
O202   Al392   2.077   .     S
O203   Al405   2.079   .     S
O204   Al382   2.072   .     S
O205   Al388   2.084   .     S
O206   Al382   1.936   .     S
O206   C426    1.262   .     D
O207   Al383   1.920   .     S
O207   C418    1.284   .     D
O208   Al384   1.967   .     S
O208   C418    1.252   .     S
O209   Al405   1.928   .     S
O209   C427    1.266   .     D
O210   Al383   1.911   .     S
O210   C428    1.292   .     D
O211   Al392   1.899   .     S
O211   C430    1.275   .     D
O212   Al384   1.932   .     S
O212   C421    1.264   .     D
O213   Al383   1.879   .     S
O213   C421    1.297   .     S
O214   Al383   1.955   .     S
O214   C426    1.272   .     S
O215   Al382   1.911   .     S
O215   C428    1.276   .     S
O216   Al405   1.908   .     S
O216   C430    1.277   .     S
O217   Al384   1.923   .     S
O217   C424    1.263   .     D
O218   Al382   1.893   .     S
O218   C424    1.289   .     S
O219   Al382   1.922   .     S
O219   C425    1.280   .     S
O220   Al384   1.953   .     S
O220   C425    1.255   .     D
O221   Al392   1.927   .     S
O221   C427    1.267   .     S
O222   Al382   1.809   .     S
O222   Al383   1.797   .     S
O222   Al384   1.917   .     S
O223   Al392   1.817   .     S
O223   Al405   1.814   .     S
O223   Al415   1.906   .     S
O224   Al385   2.077   .     S
O225   Al386   1.936   .     S
O225   C432    1.289   .     D
O226   Al385   1.928   .     S
O226   C432    1.273   .     S
O227   Al389   1.888   .     S
O227   C434    1.302   .     D
O228   Al397   1.924   .     S
O228   C434    1.264   .     S
O229   Al392   1.909   .     S
O229   C437    1.285   .     D
O230   Al390   1.928   .     S
O230   C444    1.291   .     D
O231   Al397   1.891   .     S
O231   C444    1.261   .     S
O232   Al386   2.113   .     S
O233   Al385   1.909   .     S
O233   C449    1.275   .     S
O234   Al386   1.901   .     S
O234   C449    1.291   .     D
O235   Al390   1.877   .     S
O235   C453    1.301   .     S
O236   Al395   1.922   .     S
O236   C456    1.262   .     S
O237   Al397   1.903   .     S
O237   C453    1.270   .     D
O238   Al394   1.906   .     S
O238   C456    1.288   .     D
O239   Al388   1.905   .     S
O239   C501    1.278   .     S
O240   Al394   1.895   .     S
O240   C503    1.277   .     S
O241   Al391   1.926   .     S
O241   C463    1.266   .     S
O242   Al389   1.899   .     S
O242   C466    1.301   .     D
O243   Al388   1.878   .     S
O243   C463    1.283   .     D
O244   Al397   1.901   .     S
O244   C466    1.274   .     S
O245   Al388   1.921   .     S
O245   C470    1.280   .     D
O246   Al391   1.954   .     S
O246   C470    1.254   .     S
O247   Al395   1.950   .     S
O247   C471    1.253   .     D
O248   Al393   1.916   .     S
O248   C471    1.282   .     S
O249   Al393   1.966   .     S
O249   C505    1.272   .     D
O250   Al387   2.082   .     S
O251   Al387   1.929   .     S
O251   C500    1.266   .     D
O252   Al388   1.962   .     S
O252   C500    1.268   .     S
O253   Al387   1.921   .     S
O253   C472    1.280   .     D
O254   Al391   1.953   .     S
O254   C472    1.255   .     S
O255   Al395   1.949   .     S
O255   C473    1.254   .     D
O256   Al394   1.922   .     S
O256   C473    1.279   .     S
O257   Al394   1.938   .     S
O257   C505    1.262   .     S
O258   Al389   2.126   .     S
O259   Al390   1.932   .     S
O259   C475    1.274   .     S
O260   Al389   1.936   .     S
O260   C475    1.282   .     D
O261   Al385   1.901   .     S
O261   C479    1.295   .     S
O262   Al395   1.922   .     S
O262   C482    1.262   .     S
O263   Al396   1.905   .     S
O263   C479    1.276   .     D
O264   Al393   1.888   .     S
O264   C482    1.287   .     D
O265   Al387   1.909   .     S
O265   C501    1.275   .     D
O266   Al393   1.908   .     S
O266   C503    1.290   .     D
O267   Al391   1.929   .     S
O267   C489    1.261   .     S
O268   Al386   1.883   .     S
O268   C492    1.301   .     S
O269   Al387   1.913   .     S
O269   C489    1.287   .     D
O270   Al396   1.917   .     S
O270   C492    1.267   .     D
O271   Al390   2.085   .     S
O272   Al389   1.950   .     S
O272   C496    1.289   .     D
O273   Al390   1.965   .     S
O273   C496    1.274   .     S
O274   Al392   1.920   .     S
O274   C497    1.278   .     D
O275   Al386   1.947   .     S
O275   C498    1.286   .     S
O276   Al396   1.969   .     S
O276   C498    1.249   .     D
O277   Al385   1.934   .     S
O277   C499    1.280   .     S
O278   Al396   1.955   .     S
O278   C499    1.256   .     D
O279   Al387   1.809   .     S
O279   Al388   1.814   .     S
O279   Al391   1.916   .     S
O280   Al393   2.115   .     S
O281   Al393   1.803   .     S
O281   Al394   1.811   .     S
O281   Al395   1.922   .     S
O282   Al385   1.813   .     S
O282   Al386   1.794   .     S
O282   Al396   1.899   .     S
O283   Al389   1.783   .     S
O283   Al390   1.794   .     S
O283   Al397   1.906   .     S
O284   C513    1.221   .     D
O285   C518    1.242   .     D
O286   Al405   1.928   .     S
O286   C519    1.278   .     S
O287   Al398   2.100   .     S
O288   Al400   1.938   .     S
O288   C520    1.273   .     D
O289   Al398   1.920   .     S
O289   C520    1.278   .     S
O290   Al401   1.937   .     S
O290   C521    1.279   .     S
O291   Al410   1.948   .     S
O291   C521    1.254   .     D
O292   Al403   1.934   .     S
O292   C522    1.284   .     D
O293   Al410   1.972   .     S
O293   C522    1.251   .     S
O295   Al399   1.929   .     S
O295   C587    1.286   .     D
O296   Al400   2.080   .     S
O297   Al398   1.962   .     S
O297   C524    1.281   .     D
O298   Al400   1.920   .     S
O298   C524    1.272   .     S
O299   Al403   1.890   .     S
O299   C528    1.300   .     D
O300   Al408   1.928   .     S
O300   C531    1.261   .     S
O301   Al410   1.919   .     S
O301   C528    1.272   .     S
O302   Al407   1.918   .     S
O302   C531    1.286   .     D
O303   Al402   1.965   .     S
O303   C588    1.261   .     S
O304   Al407   1.907   .     S
O304   C590    1.275   .     S
O305   Al404   1.900   .     S
O305   C538    1.272   .     S
O306   Al401   1.880   .     S
O306   C541    1.301   .     S
O307   Al402   1.939   .     S
O307   C538    1.268   .     D
O308   Al410   1.898   .     S
O308   C541    1.270   .     D
O309   Al402   1.955   .     S
O309   C545    1.267   .     D
O310   Al404   1.915   .     S
O310   C545    1.266   .     S
O311   Al408   1.942   .     S
O311   C546    1.256   .     D
O312   Al406   1.892   .     S
O312   C546    1.277   .     S
O313   Al406   1.974   .     S
O313   C592    1.269   .     S
O314   Al401   2.092   .     S
O315   Al403   1.912   .     S
O315   C548    1.287   .     D
O316   Al401   1.913   .     S
O316   C548    1.275   .     S
O317   Al398   1.912   .     S
O317   C552    1.302   .     D
O318   Al408   1.932   .     S
O318   C555    1.265   .     D
O319   Al409   1.907   .     S
O319   C552    1.266   .     S
O320   Al406   1.886   .     S
O320   C555    1.283   .     S
O321   Al399   1.898   .     S
O321   C588    1.296   .     D
O322   Al406   1.917   .     S
O322   C590    1.283   .     D
O323   Al404   1.954   .     S
O323   C562    1.262   .     D
O324   Al400   1.916   .     S
O324   C565    1.292   .     S
O325   Al399   1.909   .     S
O325   C562    1.294   .     S
O326   Al409   1.899   .     S
O326   C565    1.267   .     D
O327   Al399   1.938   .     S
O327   C569    1.283   .     S
O328   Al404   1.976   .     S
O328   C569    1.251   .     D
O329   Al408   1.960   .     S
O329   C570    1.253   .     D
O330   Al407   1.926   .     S
O330   C570    1.283   .     S
O331   Al407   1.930   .     S
O331   C592    1.264   .     D
O332   Al402   1.810   .     S
O333   Al402   2.022   .     S
O333   C587    1.250   .     S
O335   Al401   1.919   .     S
O335   C571    1.276   .     S
O336   Al403   1.918   .     S
O336   C571    1.290   .     D
O337   Al400   1.929   .     S
O337   C573    1.295   .     S
O338   Al409   1.924   .     S
O338   C573    1.269   .     D
O339   Al405   1.903   .     S
O339   C576    1.287   .     D
O340   Al398   1.895   .     S
O340   C583    1.299   .     D
O341   Al409   1.902   .     S
O341   C583    1.267   .     S
O342   Al399   1.786   .     S
O342   Al402   1.899   .     S
O342   Al404   1.894   .     S
O343   Al406   2.084   .     S
O344   Al407   2.087   .     S
O345   Al406   1.810   .     S
O345   Al407   1.807   .     S
O345   Al408   1.918   .     S
O346   Al398   1.791   .     S
O346   Al400   1.794   .     S
O346   Al409   1.902   .     S
O347   Al401   1.807   .     S
O347   Al403   1.795   .     S
O347   Al410   1.908   .     S
O348   Al413   1.923   .     S
O348   C596    1.282   .     D
O349   Al417   1.961   .     S
O349   C596    1.251   .     S
O350   Al414   1.924   .     S
O350   C597    1.281   .     D
O351   Al417   1.958   .     S
O351   C597    1.252   .     S
O352   Al415   1.938   .     S
O352   C519    1.256   .     D
O353   Al415   1.921   .     S
O353   C437    1.264   .     S
O354   Al411   2.100   .     S
O355   Al412   1.912   .     S
O355   C602    1.274   .     S
O356   Al411   1.938   .     S
O356   C602    1.279   .     D
O357   Al412   2.098   .     S
O358   Al411   1.898   .     S
O358   C606    1.275   .     D
O359   Al412   1.909   .     S
O359   C606    1.275   .     S
O360   Al414   1.924   .     S
O360   C609    1.280   .     S
O361   Al417   1.950   .     S
O361   C609    1.253   .     D
O362   Al413   1.895   .     S
O362   C610    1.280   .     D
O363   Al417   1.951   .     S
O363   C610    1.254   .     S
O364   Al413   2.120   .     S
O365   Al414   1.892   .     S
O365   C612    1.278   .     D
O366   Al413   1.900   .     S
O366   C612    1.287   .     S
O367   Al411   1.887   .     S
O367   C615    1.276   .     D
O368   Al416   1.944   .     S
O368   C615    1.257   .     S
O369   Al412   1.920   .     S
O369   C616    1.282   .     D
O370   Al416   1.958   .     S
O370   C616    1.252   .     S
O371   Al412   1.926   .     S
O371   C620    1.281   .     S
O372   Al416   1.959   .     S
O372   C620    1.252   .     D
O373   Al411   1.926   .     S
O373   C621    1.282   .     D
O374   Al416   1.960   .     S
O374   C621    1.251   .     S
O375   Al415   1.930   .     S
O375   C576    1.266   .     S
O376   Al415   1.943   .     S
O376   C497    1.256   .     S
O377   Al414   2.088   .     S
O378   Al413   1.940   .     S
O378   C626    1.281   .     D
O379   Al414   1.922   .     S
O379   C626    1.271   .     S
O380   Al411   1.816   .     S
O380   Al412   1.812   .     S
O380   Al416   1.926   .     S
O381   Al413   1.809   .     S
O381   Al414   1.816   .     S
O381   Al417   1.929   .     S
Al384  Cl652   2.238   .     S
Al391  Cl653   2.247   .     S
Al395  Cl654   2.246   .     S
Al396  Cl655   2.256   .     S
Al397  Cl656   2.291   .     S
Al404  Cl657   2.301   .     S
Al408  Cl658   2.239   .     S
Al409  Cl659   2.293   .     S
Al410  Cl660   2.263   .     S
Al415  Cl661   2.285   .     S
Al416  Cl662   2.220   .     S
Al417  Cl663   2.215   .     S
C419   C420    1.414   .     D
C419   C429    1.431   .     S
C419   N629    1.364   .     S
C420   C431    1.389   .     S
C421   C442    1.476   .     S
C422   C423    1.382   .     S
C422   C429    1.411   .     D
C423   C431    1.409   .     D
C424   C581    1.486   .     S
C428   C429    1.474   .     S
C430   C431    1.491   .     S
C432   C594    1.482   .     S
C433   C435    1.426   .     D
C433   C436    1.408   .     S
C433   N630    1.373   .     S
C434   C435    1.475   .     S
C435   C439    1.410   .     S
C436   C438    1.389   .     D
C437   C438    1.489   .     S
C438   C440    1.407   .     S
C439   C440    1.384   .     D
C441   C442    1.410   .     S
C441   C443    1.384   .     D
C442   C446    1.426   .     D
C443   C445    1.407   .     S
C444   C445    1.485   .     S
C445   C447    1.391   .     D
C446   C447    1.407   .     S
C446   N631    1.374   .     S
C448   C450    1.411   .     S
C448   C474    1.384   .     D
C449   C450    1.475   .     S
C450   C451    1.431   .     D
C451   C477    1.414   .     S
C451   N637    1.364   .     S
C452   C454    1.429   .     D
C452   C455    1.413   .     S
C452   N632    1.361   .     S
C453   C454    1.469   .     S
C454   C458    1.412   .     S
C455   C457    1.388   .     D
C456   C457    1.488   .     S
C457   C459    1.408   .     S
C458   C459    1.381   .     D
C460   C461    1.382   .     S
C460   C502    1.410   .     D
C461   C504    1.411   .     D
C462   C464    1.413   .     D
C462   C465    1.379   .     S
C463   C464    1.491   .     S
C464   C468    1.383   .     S
C465   C467    1.414   .     D
C466   C467    1.457   .     S
C467   C469    1.436   .     S
C468   C469    1.418   .     D
C469   N633    1.353   .     S
C474   C476    1.409   .     S
C475   C476    1.489   .     S
C476   C477    1.389   .     D
C478   C480    1.412   .     S
C478   C481    1.380   .     D
C479   C480    1.463   .     S
C480   C484    1.436   .     D
C481   C483    1.412   .     S
C482   C483    1.491   .     S
C483   C485    1.385   .     D
C484   C485    1.419   .     S
C484   N634    1.356   .     S
C486   C487    1.414   .     D
C486   C502    1.388   .     S
C487   C504    1.431   .     S
C487   N636    1.361   .     S
C488   C490    1.390   .     S
C488   C491    1.410   .     D
C489   C490    1.491   .     S
C490   C494    1.407   .     D
C491   C493    1.427   .     S
C491   N635    1.377   .     S
C492   C493    1.474   .     S
C493   C495    1.412   .     D
C494   C495    1.382   .     S
C496   C623    1.489   .     S
C501   C502    1.491   .     S
C503   C504    1.472   .     S
C506   C507    1.425   .     D
C506   C511    1.426   .     S
C506   Ru664   2.205   .     S
C507   C508    1.425   .     S
C507   Ru664   2.191   .     S
C508   C509    1.420   .     D
C508   Ru664   2.176   .     S
C509   C510    1.428   .     S
C509   Ru664   2.196   .     S
C510   C511    1.414   .     D
C510   Ru664   2.237   .     S
C511   Ru664   2.297   .     S
C512   C513    1.513   .     S
C512   C514    1.528   .     S
C512   N639    1.499   .     S
C513   N640    1.446   .     S
C514   C515    1.558   .     S
C515   C516    1.543   .     S
C516   N639    1.488   .     S
C517   C518    1.523   .     S
C517   N640    1.470   .     S
C518   N638    1.355   .     S
C520   C599    1.498   .     S
C523   C525    1.390   .     S
C523   C547    1.414   .     D
C524   C525    1.493   .     S
C525   C526    1.408   .     D
C526   C550    1.382   .     S
C527   C529    1.413   .     S
C527   C530    1.377   .     D
C528   C529    1.459   .     S
C529   C533    1.435   .     D
C530   C532    1.412   .     S
C531   C532    1.491   .     S
C532   C534    1.385   .     D
C533   C534    1.420   .     S
C533   N642    1.354   .     S
C535   C536    1.386   .     S
C535   C589    1.408   .     D
C536   C591    1.408   .     D
C537   C539    1.390   .     S
C537   C540    1.406   .     D
C538   C539    1.499   .     S
C539   C543    1.406   .     D
C540   C542    1.426   .     S
C540   N643    1.389   .     S
C541   C542    1.466   .     S
C542   C544    1.414   .     D
C543   C544    1.382   .     S
C547   C549    1.430   .     S
C547   N641    1.365   .     S
C548   C549    1.477   .     S
C549   C550    1.409   .     D
C551   C553    1.425   .     D
C551   C554    1.408   .     S
C551   N644    1.383   .     S
C552   C553    1.472   .     S
C553   C557    1.412   .     S
C554   C556    1.391   .     D
C555   C556    1.494   .     S
C556   C558    1.407   .     S
C557   C558    1.382   .     D
C559   C560    1.411   .     D
C559   C589    1.429   .     S
C559   N646    1.366   .     S
C560   C591    1.391   .     S
C561   C563    1.407   .     S
C561   C564    1.386   .     D
C562   C563    1.482   .     S
C563   C567    1.427   .     D
C564   C566    1.407   .     S
C565   C566    1.482   .     S
C566   C568    1.392   .     D
C567   C568    1.409   .     S
C567   N645    1.371   .     S
C571   C618    1.478   .     S
C572   C574    1.409   .     S
C572   C575    1.381   .     D
C573   C574    1.468   .     S
C574   C578    1.436   .     D
C575   C577    1.410   .     S
C576   C577    1.489   .     S
C577   C579    1.385   .     D
C578   C579    1.420   .     S
C578   N647    1.353   .     S
C580   C581    1.390   .     S
C580   C582    1.413   .     D
C581   C585    1.407   .     D
C582   C584    1.426   .     S
C582   N648    1.368   .     S
C583   C584    1.474   .     S
C584   C586    1.410   .     D
C585   C586    1.380   .     S
C588   C589    1.485   .     S
C590   C591    1.484   .     S
C593   C594    1.427   .     D
C593   C625    1.411   .     S
C593   N651    1.377   .     S
C594   C595    1.409   .     S
C595   C628    1.384   .     D
C598   C599    1.398   .     S
C598   C622    1.401   .     D
C599   C600    1.404   .     D
C600   C624    1.386   .     S
C601   C603    1.408   .     S
C601   C617    1.384   .     D
C602   C603    1.490   .     S
C603   C604    1.389   .     D
C604   C619    1.411   .     S
C605   C607    1.409   .     S
C605   C611    1.381   .     D
C606   C607    1.490   .     S
C607   C608    1.388   .     D
C608   C614    1.414   .     S
C611   C613    1.410   .     S
C612   C613    1.470   .     S
C613   C614    1.430   .     D
C614   N649    1.363   .     S
C617   C618    1.409   .     S
C618   C619    1.429   .     D
C619   N650    1.366   .     S
C622   C623    1.426   .     S
C622   N638    1.404   .     S
C623   C624    1.406   .     D
C625   C627    1.391   .     D
C626   C627    1.493   .     S
C627   C628    1.407   .     S
N639   Ru664   2.151   .     S
N640   Ru664   2.264   .     S
